# Supplementary material for: Causal effects of gut microbiota on the prognosis of ischemic stroke: evidence from a bidirectional two-sample Mendelian randomization study
Source: Front Microbiol. 2024 Apr 8;15:1346371. doi: 10.3389/fmicb.2024.1346371 (PMC11033378; doi:10.3389/fmicb.2024.1346371)
Supplement: Supplementary file 1 [file Table_1.XLSX]

## Sheet: Table List
Table S1：Detailed information on the 196 taxa
Table S2：Instrumental variables for forward MR analysis
Table S3：13 taxa with a possible positive result based on the main IVW analysis
Table S4：Results of pleiotropy, heterogeneity and MR-PRESSO in main and comparative analysis
Table S5：Results of reverse MR analysis for significant taxa
Table S6：Results of pleiotropy, heterogeneity and MR-PRESSO in reverse MR analysis
Table S7：STROBE-MR checklist of recommended items to address in reports of Mendelian randomisation studies

## Sheet: Table S1
Table S1：Detailed information on the 196 taxa
id	trait	ncase	group_name	year	author	consortium	sex	pmid	population	unit	sample_size	build	ncontrol	category	subcategory	ontology	note	mr	nsnp	priority	sd
ebi-a-GCST90016908	Gut microbiota abundance (class Actinobacteria id.419)		public	2021	Kurilshikov A	NA	NA	33462485	European	NA	14306	HG19/GRCh37		NA	NA	NA	NA	1	5684804	0
ebi-a-GCST90016909	Gut microbiota abundance (class Alphaproteobacteria id.2379)		public	2021	Kurilshikov A	NA	NA	33462485	European	NA	14306	HG19/GRCh37		NA	NA	NA	NA	1	5470627	0
ebi-a-GCST90016910	Gut microbiota abundance (class Bacilli id.1673)		public	2021	Kurilshikov A	NA	NA	33462485	European	NA	14306	HG19/GRCh37		NA	NA	NA	NA	1	5663902	0
ebi-a-GCST90016911	Gut microbiota abundance (class Bacteroidia id.912)		public	2021	Kurilshikov A	NA	NA	33462485	European	NA	14306	HG19/GRCh37		NA	NA	NA	NA	1	5729267	0
ebi-a-GCST90016912	Gut microbiota abundance (class Betaproteobacteria id.2867)		public	2021	Kurilshikov A	NA	NA	33462485	European	NA	14306	HG19/GRCh37		NA	NA	NA	NA	1	5707741	0
ebi-a-GCST90016913	Gut microbiota abundance (class Clostridia id.1859)		public	2021	Kurilshikov A	NA	NA	33462485	European	NA	14306	HG19/GRCh37		NA	NA	NA	NA	1	5729268	0
ebi-a-GCST90016914	Gut microbiota abundance (class Coriobacteriia id.809)		public	2021	Kurilshikov A	NA	NA	33462485	European	NA	14306	HG19/GRCh37		NA	NA	NA	NA	1	5698092	0
ebi-a-GCST90016915	Gut microbiota abundance (class Deltaproteobacteria id.3087)		public	2021	Kurilshikov A	NA	NA	33462485	European	NA	14306	HG19/GRCh37		NA	NA	NA	NA	1	5616854	0
ebi-a-GCST90016916	Gut microbiota abundance (class Erysipelotrichia id.2147)		public	2021	Kurilshikov A	NA	NA	33462485	European	NA	14306	HG19/GRCh37		NA	NA	NA	NA	1	5720820	0
ebi-a-GCST90016917	Gut microbiota abundance (class Gammaproteobacteria id.3303)		public	2021	Kurilshikov A	NA	NA	33462485	European	NA	14306	HG19/GRCh37		NA	NA	NA	NA	1	5689849	0
ebi-a-GCST90016918	Gut microbiota abundance (class Lentisphaeria id.2250)		public	2021	Kurilshikov A	NA	NA	33462485	European	NA	14306	HG19/GRCh37		NA	NA	NA	NA	1	5282234	0
ebi-a-GCST90016919	Gut microbiota abundance (class Melainabacteria id.1589)		public	2021	Kurilshikov A	NA	NA	33462485	European	NA	14306	HG19/GRCh37		NA	NA	NA	NA	1	5355624	0
ebi-a-GCST90016920	Gut microbiota abundance (class Methanobacteria id.119)		public	2021	Kurilshikov A	NA	NA	33462485	European	NA	14306	HG19/GRCh37		NA	NA	NA	NA	1	5118613	0
ebi-a-GCST90016921	Gut microbiota abundance (class Mollicutes id.3920)		public	2021	Kurilshikov A	NA	NA	33462485	European	NA	14306	HG19/GRCh37		NA	NA	NA	NA	1	5510407	0
ebi-a-GCST90016922	Gut microbiota abundance (class Negativicutes id.2164)		public	2021	Kurilshikov A	NA	NA	33462485	European	NA	14306	HG19/GRCh37		NA	NA	NA	NA	1	5721008	0
ebi-a-GCST90016923	Gut microbiota abundance (class Verrucomicrobiae id.4029)		public	2021	Kurilshikov A	NA	NA	33462485	European	NA	14306	HG19/GRCh37		NA	NA	NA	NA	1	5518011	0
ebi-a-GCST90016924	Gut microbiota abundance (family Acidaminococcaceae id.2166)		public	2021	Kurilshikov A	NA	NA	33462485	European	NA	14306	HG19/GRCh37		NA	NA	NA	NA	1	5547067	0
ebi-a-GCST90016925	Gut microbiota abundance (family Actinomycetaceae id.421)		public	2021	Kurilshikov A	NA	NA	33462485	European	NA	14306	HG19/GRCh37		NA	NA	NA	NA	1	5424030	0
ebi-a-GCST90016926	Gut microbiota abundance (family Alcaligenaceae id.2875)		public	2021	Kurilshikov A	NA	NA	33462485	European	NA	14306	HG19/GRCh37		NA	NA	NA	NA	1	5696994	0
ebi-a-GCST90016927	Gut microbiota abundance (family Bacteroidaceae id.917)		public	2021	Kurilshikov A	NA	NA	33462485	European	NA	14306	HG19/GRCh37		NA	NA	NA	NA	1	5729148	0
ebi-a-GCST90016928	Gut microbiota abundance (family Bacteroidales S24 7group id.11173)		public	2021	Kurilshikov A	NA	NA	33462485	European	NA	14306	HG19/GRCh37		NA	NA	NA	NA	1	5432872	0
ebi-a-GCST90016929	Gut microbiota abundance (family Bifidobacteriaceae id.433)		public	2021	Kurilshikov A	NA	NA	33462485	European	NA	14306	HG19/GRCh37		NA	NA	NA	NA	1	5668532	0
ebi-a-GCST90016930	Gut microbiota abundance (family Christensenellaceae id.1866)		public	2021	Kurilshikov A	NA	NA	33462485	European	NA	14306	HG19/GRCh37		NA	NA	NA	NA	1	1515865	0
ebi-a-GCST90016931	Gut microbiota abundance (family Clostridiaceae1 id.1869)		public	2021	Kurilshikov A	NA	NA	33462485	European	NA	14306	HG19/GRCh37		NA	NA	NA	NA	1	5598586	0
ebi-a-GCST90016932	Gut microbiota abundance (family Clostridiales vadin BB60 group id.11286)		public	2021	Kurilshikov A	NA	NA	33462485	European	NA	14306	HG19/GRCh37		NA	NA	NA	NA	1	5497800	0
ebi-a-GCST90016933	Gut microbiota abundance (family Coriobacteriaceae id.811)		public	2021	Kurilshikov A	NA	NA	33462485	European	NA	14306	HG19/GRCh37		NA	NA	NA	NA	1	5698092	0
ebi-a-GCST90016934	Gut microbiota abundance (family Defluviitaleaceae id.1924)		public	2021	Kurilshikov A	NA	NA	33462485	European	NA	14306	HG19/GRCh37		NA	NA	NA	NA	1	5440708	0
ebi-a-GCST90016935	Gut microbiota abundance (family Desulfovibrionaceae id.3169)		public	2021	Kurilshikov A	NA	NA	33462485	European	NA	14306	HG19/GRCh37		NA	NA	NA	NA	1	5616478	0
ebi-a-GCST90016936	Gut microbiota abundance (family Enterobacteriaceae id.3469)		public	2021	Kurilshikov A	NA	NA	33462485	European	NA	14306	HG19/GRCh37		NA	NA	NA	NA	1	5598485	0
ebi-a-GCST90016937	Gut microbiota abundance (family Erysipelotrichaceae id.2149)		public	2021	Kurilshikov A	NA	NA	33462485	European	NA	14306	HG19/GRCh37		NA	NA	NA	NA	1	5720820	0
ebi-a-GCST90016938	Gut microbiota abundance (family Family XI id.1936)		public	2021	Kurilshikov A	NA	NA	33462485	European	NA	14306	HG19/GRCh37		NA	NA	NA	NA	1	4330602	0
ebi-a-GCST90016939	Gut microbiota abundance (family Family XIII id.1957)		public	2021	Kurilshikov A	NA	NA	33462485	European	NA	14306	HG19/GRCh37		NA	NA	NA	NA	1	5620554	0
ebi-a-GCST90016940	Gut microbiota abundance (family Lachnospiraceae id.1987)		public	2021	Kurilshikov A	NA	NA	33462485	European	NA	14306	HG19/GRCh37		NA	NA	NA	NA	1	5729268	0
ebi-a-GCST90016941	Gut microbiota abundance (family Lactobacillaceae id.1836)		public	2021	Kurilshikov A	NA	NA	33462485	European	NA	14306	HG19/GRCh37		NA	NA	NA	NA	1	5401891	0
ebi-a-GCST90016942	Gut microbiota abundance (family Methanobacteriaceae id.121)		public	2021	Kurilshikov A	NA	NA	33462485	European	NA	14306	HG19/GRCh37		NA	NA	NA	NA	1	5118613	0
ebi-a-GCST90016943	Gut microbiota abundance (family Oxalobacteraceae id.2966)		public	2021	Kurilshikov A	NA	NA	33462485	European	NA	14306	HG19/GRCh37		NA	NA	NA	NA	1	5323881	0
ebi-a-GCST90016944	Gut microbiota abundance (family Pasteurellaceae id.3689)		public	2021	Kurilshikov A	NA	NA	33462485	European	NA	14306	HG19/GRCh37		NA	NA	NA	NA	1	5491834	0
ebi-a-GCST90016945	Gut microbiota abundance (family Peptococcaceae id.2024)		public	2021	Kurilshikov A	NA	NA	33462485	European	NA	14306	HG19/GRCh37		NA	NA	NA	NA	1	5490085	0
ebi-a-GCST90016946	Gut microbiota abundance (family Peptostreptococcaceae id.2042)		public	2021	Kurilshikov A	NA	NA	33462485	European	NA	14306	HG19/GRCh37		NA	NA	NA	NA	1	5643812	0
ebi-a-GCST90016947	Gut microbiota abundance (family Porphyromonadaceae id.943)		public	2021	Kurilshikov A	NA	NA	33462485	European	NA	14306	HG19/GRCh37		NA	NA	NA	NA	1	5716664	0
ebi-a-GCST90016948	Gut microbiota abundance (family Prevotellaceae id.960)		public	2021	Kurilshikov A	NA	NA	33462485	European	NA	14306	HG19/GRCh37		NA	NA	NA	NA	1	5643858	0
ebi-a-GCST90016949	Gut microbiota abundance (family Rhodospirillaceae id.2717)		public	2021	Kurilshikov A	NA	NA	33462485	European	NA	14306	HG19/GRCh37		NA	NA	NA	NA	1	5444973	0
ebi-a-GCST90016950	Gut microbiota abundance (family Rikenellaceae id.967)		public	2021	Kurilshikov A	NA	NA	33462485	European	NA	14306	HG19/GRCh37		NA	NA	NA	NA	1	5665279	0
ebi-a-GCST90016951	Gut microbiota abundance (family Ruminococcaceae id.2050)		public	2021	Kurilshikov A	NA	NA	33462485	European	NA	14306	HG19/GRCh37		NA	NA	NA	NA	1	5729189	0
ebi-a-GCST90016952	Gut microbiota abundance (family Streptococcaceae id.1850)		public	2021	Kurilshikov A	NA	NA	33462485	European	NA	14306	HG19/GRCh37		NA	NA	NA	NA	1	5648128	0
ebi-a-GCST90016956	Gut microbiota abundance (family Veillonellaceae id.2172)		public	2021	Kurilshikov A	NA	NA	33462485	European	NA	14306	HG19/GRCh37		NA	NA	NA	NA	1	5688519	0
ebi-a-GCST90016957	Gut microbiota abundance (family Verrucomicrobiaceae id.4036)		public	2021	Kurilshikov A	NA	NA	33462485	European	NA	14306	HG19/GRCh37		NA	NA	NA	NA	1	5518011	0
ebi-a-GCST90016958	Gut microbiota abundance (family Victivallaceae id.2255)		public	2021	Kurilshikov A	NA	NA	33462485	European	NA	14306	HG19/GRCh37		NA	NA	NA	NA	1	5184073	0
ebi-a-GCST90016959	Gut microbiota abundance (genus Actinomyces id.423)		public	2021	Kurilshikov A	NA	NA	33462485	European	NA	14306	HG19/GRCh37		NA	NA	NA	NA	1	5417207	0
ebi-a-GCST90016960	Gut microbiota abundance (genus Adlercreutzia id.812)		public	2021	Kurilshikov A	NA	NA	33462485	European	NA	14306	HG19/GRCh37		NA	NA	NA	NA	1	5437332	0
ebi-a-GCST90016961	Gut microbiota abundance (genus Akkermansia id.4037)		public	2021	Kurilshikov A	NA	NA	33462485	European	NA	14306	HG19/GRCh37		NA	NA	NA	NA	1	5518001	0
ebi-a-GCST90016962	Gut microbiota abundance (genus Alistipes id.968)		public	2021	Kurilshikov A	NA	NA	33462485	European	NA	14306	HG19/GRCh37		NA	NA	NA	NA	1	5662599	0
ebi-a-GCST90016963	Gut microbiota abundance (genus Allisonella id.2174)		public	2021	Kurilshikov A	NA	NA	33462485	European	NA	14306	HG19/GRCh37		NA	NA	NA	NA	1	4116508	0
ebi-a-GCST90016964	Gut microbiota abundance (genus Alloprevotella id.961)		public	2021	Kurilshikov A	NA	NA	33462485	European	NA	14306	HG19/GRCh37		NA	NA	NA	NA	1	3047413	0
ebi-a-GCST90016965	Gut microbiota abundance (genus Anaerofilum id.2053)		public	2021	Kurilshikov A	NA	NA	33462485	European	NA	14306	HG19/GRCh37		NA	NA	NA	NA	1	5321133	0
ebi-a-GCST90016966	Gut microbiota abundance (genus Anaerostipes id.1991)		public	2021	Kurilshikov A	NA	NA	33462485	European	NA	14306	HG19/GRCh37		NA	NA	NA	NA	1	5691265	0
ebi-a-GCST90016967	Gut microbiota abundance (genus Anaerotruncus id.2054)		public	2021	Kurilshikov A	NA	NA	33462485	European	NA	14306	HG19/GRCh37		NA	NA	NA	NA	1	5646976	0
ebi-a-GCST90016968	Gut microbiota abundance (genus Bacteroides id.918)		public	2021	Kurilshikov A	NA	NA	33462485	European	NA	14306	HG19/GRCh37		NA	NA	NA	NA	1	5729148	0
ebi-a-GCST90016969	Gut microbiota abundance (genus Barnesiella id.944)		public	2021	Kurilshikov A	NA	NA	33462485	European	NA	14306	HG19/GRCh37		NA	NA	NA	NA	1	5561375	0
ebi-a-GCST90016970	Gut microbiota abundance (genus Bifidobacterium id.436)		public	2021	Kurilshikov A	NA	NA	33462485	European	NA	14306	HG19/GRCh37		NA	NA	NA	NA	1	5666549	0
ebi-a-GCST90016971	Gut microbiota abundance (genus Bilophila id.3170)		public	2021	Kurilshikov A	NA	NA	33462485	European	NA	14306	HG19/GRCh37		NA	NA	NA	NA	1	5552365	0
ebi-a-GCST90016972	Gut microbiota abundance (genus Blautia id.1992)		public	2021	Kurilshikov A	NA	NA	33462485	European	NA	14306	HG19/GRCh37		NA	NA	NA	NA	1	335714	0
ebi-a-GCST90016973	Gut microbiota abundance (genus Butyricicoccus id.2055)		public	2021	Kurilshikov A	NA	NA	33462485	European	NA	14306	HG19/GRCh37		NA	NA	NA	NA	1	5648432	0
ebi-a-GCST90016974	Gut microbiota abundance (genus Butyricimonas id.945)		public	2021	Kurilshikov A	NA	NA	33462485	European	NA	14306	HG19/GRCh37		NA	NA	NA	NA	1	5487648	0
ebi-a-GCST90016975	Gut microbiota abundance (genus Butyrivibrio id.1993)		public	2021	Kurilshikov A	NA	NA	33462485	European	NA	14306	HG19/GRCh37		NA	NA	NA	NA	1	5096306	0
ebi-a-GCST90016976	Gut microbiota abundance (genus Candidatus Soleaferrea id.11350)		public	2021	Kurilshikov A	NA	NA	33462485	European	NA	14306	HG19/GRCh37		NA	NA	NA	NA	1	5372145	0
ebi-a-GCST90016977	Gut microbiota abundance (genus Catenibacterium id.2153)		public	2021	Kurilshikov A	NA	NA	33462485	European	NA	14306	HG19/GRCh37		NA	NA	NA	NA	1	4089327	0
ebi-a-GCST90016978	Gut microbiota abundance (genus Christensenellaceae R 7group id.11283)		public	2021	Kurilshikov A	NA	NA	33462485	European	NA	14306	HG19/GRCh37		NA	NA	NA	NA	1	5645310	0
ebi-a-GCST90016979	Gut microbiota abundance (genus Clostridium innocuum group id.14397)		public	2021	Kurilshikov A	NA	NA	33462485	European	NA	14306	HG19/GRCh37		NA	NA	NA	NA	1	5231958	0
ebi-a-GCST90016980	Gut microbiota abundance (genus Clostridium sensustricto1 id.1873)		public	2021	Kurilshikov A	NA	NA	33462485	European	NA	14306	HG19/GRCh37		NA	NA	NA	NA	1	5594934	0
ebi-a-GCST90016981	Gut microbiota abundance (genus Collinsella id.815)		public	2021	Kurilshikov A	NA	NA	33462485	European	NA	14306	HG19/GRCh37		NA	NA	NA	NA	1	5563963	0
ebi-a-GCST90016982	Gut microbiota abundance (genus Coprobacter id.949)		public	2021	Kurilshikov A	NA	NA	33462485	European	NA	14306	HG19/GRCh37		NA	NA	NA	NA	1	5394658	0
ebi-a-GCST90016983	Gut microbiota abundance (genus Coprococcus1 id.11301)		public	2021	Kurilshikov A	NA	NA	33462485	European	NA	14306	HG19/GRCh37		NA	NA	NA	NA	1	5649452	0
ebi-a-GCST90016984	Gut microbiota abundance (genus Coprococcus2 id.11302)		public	2021	Kurilshikov A	NA	NA	33462485	European	NA	14306	HG19/GRCh37		NA	NA	NA	NA	1	5525173	0
ebi-a-GCST90016985	Gut microbiota abundance (genus Coprococcus3 id.11303)		public	2021	Kurilshikov A	NA	NA	33462485	European	NA	14306	HG19/GRCh37		NA	NA	NA	NA	1	5637737	0
ebi-a-GCST90016986	Gut microbiota abundance (genus Defluviitaleaceae UCG011 id.11287)		public	2021	Kurilshikov A	NA	NA	33462485	European	NA	14306	HG19/GRCh37		NA	NA	NA	NA	1	5440169	0
ebi-a-GCST90016987	Gut microbiota abundance (genus Desulfovibrio id.3173)		public	2021	Kurilshikov A	NA	NA	33462485	European	NA	14306	HG19/GRCh37		NA	NA	NA	NA	1	5459163	0
ebi-a-GCST90016988	Gut microbiota abundance (genus Dialister id.2183)		public	2021	Kurilshikov A	NA	NA	33462485	European	NA	14306	HG19/GRCh37		NA	NA	NA	NA	1	5553148	0
ebi-a-GCST90016989	Gut microbiota abundance (genus Dorea id.1997)		public	2021	Kurilshikov A	NA	NA	33462485	European	NA	14306	HG19/GRCh37		NA	NA	NA	NA	1	5702812	0
ebi-a-GCST90016990	Gut microbiota abundance (genus Eggerthella id.819)		public	2021	Kurilshikov A	NA	NA	33462485	European	NA	14306	HG19/GRCh37		NA	NA	NA	NA	1	5317951	0
ebi-a-GCST90016991	Gut microbiota abundance (genus Eisenbergiella id.11304)		public	2021	Kurilshikov A	NA	NA	33462485	European	NA	14306	HG19/GRCh37		NA	NA	NA	NA	1	5348517	0
ebi-a-GCST90016992	Gut microbiota abundance (genus Enterorhabdus id.820)		public	2021	Kurilshikov A	NA	NA	33462485	European	NA	14306	HG19/GRCh37		NA	NA	NA	NA	1	5416385	0
ebi-a-GCST90016993	Gut microbiota abundance (genus Erysipelatoclostridium id.11381)		public	2021	Kurilshikov A	NA	NA	33462485	European	NA	14306	HG19/GRCh37		NA	NA	NA	NA	1	5478224	0
ebi-a-GCST90016994	Gut microbiota abundance (genus Erysipelotrichaceae UCG003 id.11384)		public	2021	Kurilshikov A	NA	NA	33462485	European	NA	14306	HG19/GRCh37		NA	NA	NA	NA	1	563252	0
ebi-a-GCST90016995	Gut microbiota abundance (genus Escherichia Shigella id.3504)		public	2021	Kurilshikov A	NA	NA	33462485	European	NA	14306	HG19/GRCh37		NA	NA	NA	NA	1	5537082	0
ebi-a-GCST90016996	Gut microbiota abundance (genus Eubacterium brachy group id.11296)		public	2021	Kurilshikov A	NA	NA	33462485	European	NA	14306	HG19/GRCh37		NA	NA	NA	NA	1	5221253	0
ebi-a-GCST90016997	Gut microbiota abundance (genus Eubacterium coprostanoligenes group id.11375)		public	2021	Kurilshikov A	NA	NA	33462485	European	NA	14306	HG19/GRCh37		NA	NA	NA	NA	1	5699448	0
ebi-a-GCST90016998	Gut microbiota abundance (genus Eubacterium eligens group id.14372)		public	2021	Kurilshikov A	NA	NA	33462485	European	NA	14306	HG19/GRCh37		NA	NA	NA	NA	1	5631614	0
ebi-a-GCST90016999	Gut microbiota abundance (genus Eubacterium fissicatena group id.14373)		public	2021	Kurilshikov A	NA	NA	33462485	European	NA	14306	HG19/GRCh37		NA	NA	NA	NA	1	5159588	0
ebi-a-GCST90017000	Gut microbiota abundance (genus Eubacterium hallii group id.11338)		public	2021	Kurilshikov A	NA	NA	33462485	European	NA	14306	HG19/GRCh37		NA	NA	NA	NA	1	5686593	0
ebi-a-GCST90017001	Gut microbiota abundance (genus Eubacterium nodatum group id.11297)		public	2021	Kurilshikov A	NA	NA	33462485	European	NA	14306	HG19/GRCh37		NA	NA	NA	NA	1	5050598	0
ebi-a-GCST90017002	Gut microbiota abundance (genus Eubacterium oxidoreducens group id.11339)		public	2021	Kurilshikov A	NA	NA	33462485	European	NA	14306	HG19/GRCh37		NA	NA	NA	NA	1	5324438	0
ebi-a-GCST90017003	Gut microbiota abundance (genus Eubacterium rectale group id.14374)		public	2021	Kurilshikov A	NA	NA	33462485	European	NA	14306	HG19/GRCh37		NA	NA	NA	NA	1	5708381	0
ebi-a-GCST90017004	Gut microbiota abundance (genus Eubacterium ruminantium group id.11340)		public	2021	Kurilshikov A	NA	NA	33462485	European	NA	14306	HG19/GRCh37		NA	NA	NA	NA	1	5427661	0
ebi-a-GCST90017005	Gut microbiota abundance (genus Eubacterium ventriosum group id.11341)		public	2021	Kurilshikov A	NA	NA	33462485	European	NA	14306	HG19/GRCh37		NA	NA	NA	NA	1	5603754	0
ebi-a-GCST90017006	Gut microbiota abundance (genus Eubacterium xylanophilum group id.14375)		public	2021	Kurilshikov A	NA	NA	33462485	European	NA	14306	HG19/GRCh37		NA	NA	NA	NA	1	5543813	0
ebi-a-GCST90017007	Gut microbiota abundance (genus Faecalibacterium id.2057)		public	2021	Kurilshikov A	NA	NA	33462485	European	NA	14306	HG19/GRCh37		NA	NA	NA	NA	1	5720140	0
ebi-a-GCST90017008	Gut microbiota abundance (genus Family XIII AD3011 group id.11293)		public	2021	Kurilshikov A	NA	NA	33462485	European	NA	14306	HG19/GRCh37		NA	NA	NA	NA	1	5577002	0
ebi-a-GCST90017009	Gut microbiota abundance (genus Family XIII UCG001 id.11294)		public	2021	Kurilshikov A	NA	NA	33462485	European	NA	14306	HG19/GRCh37		NA	NA	NA	NA	1	5521084	0
ebi-a-GCST90017010	Gut microbiota abundance (genus Flavonifractor id.2059)		public	2021	Kurilshikov A	NA	NA	33462485	European	NA	14306	HG19/GRCh37		NA	NA	NA	NA	1	5510045	0
ebi-a-GCST90017011	Gut microbiota abundance (genus Fusicatenibacter id.11305)		public	2021	Kurilshikov A	NA	NA	33462485	European	NA	14306	HG19/GRCh37		NA	NA	NA	NA	1	5697232	0
ebi-a-GCST90017012	Gut microbiota abundance (genus Gordonibacter id.821)		public	2021	Kurilshikov A	NA	NA	33462485	European	NA	14306	HG19/GRCh37		NA	NA	NA	NA	1	5165457	0
ebi-a-GCST90017013	Gut microbiota abundance (genus Haemophilus id.3698)		public	2021	Kurilshikov A	NA	NA	33462485	European	NA	14306	HG19/GRCh37		NA	NA	NA	NA	1	5481944	0
ebi-a-GCST90017014	Gut microbiota abundance (genus Holdemanella id.11393)		public	2021	Kurilshikov A	NA	NA	33462485	European	NA	14306	HG19/GRCh37		NA	NA	NA	NA	1	5421763	0
ebi-a-GCST90017015	Gut microbiota abundance (genus Holdemania id.2157)		public	2021	Kurilshikov A	NA	NA	33462485	European	NA	14306	HG19/GRCh37		NA	NA	NA	NA	1	5464928	0
ebi-a-GCST90017016	Gut microbiota abundance (genus Howardella id.2000)		public	2021	Kurilshikov A	NA	NA	33462485	European	NA	14306	HG19/GRCh37		NA	NA	NA	NA	1	5174541	0
ebi-a-GCST90017017	Gut microbiota abundance (genus Hungatella id.11306)		public	2021	Kurilshikov A	NA	NA	33462485	European	NA	14306	HG19/GRCh37		NA	NA	NA	NA	1	5211608	0
ebi-a-GCST90017018	Gut microbiota abundance (genus Intestinibacter id.11345)		public	2021	Kurilshikov A	NA	NA	33462485	European	NA	14306	HG19/GRCh37		NA	NA	NA	NA	1	5535009	0
ebi-a-GCST90017019	Gut microbiota abundance (genus Intestinimonas id.2062)		public	2021	Kurilshikov A	NA	NA	33462485	European	NA	14306	HG19/GRCh37		NA	NA	NA	NA	1	5540147	0
ebi-a-GCST90017020	Gut microbiota abundance (genus Lachnoclostridium id.11308)		public	2021	Kurilshikov A	NA	NA	33462485	European	NA	14306	HG19/GRCh37		NA	NA	NA	NA	1	5714724	0
ebi-a-GCST90017029	Gut microbiota abundance (genus Lachnospira id.2004)		public	2021	Kurilshikov A	NA	NA	33462485	European	NA	14306	HG19/GRCh37		NA	NA	NA	NA	1	462269	0
ebi-a-GCST90017021	Gut microbiota abundance (genus Lachnospiraceae FCS020 group id.11314)		public	2021	Kurilshikov A	NA	NA	33462485	European	NA	14306	HG19/GRCh37		NA	NA	NA	NA	1	5547835	0
ebi-a-GCST90017022	Gut microbiota abundance (genus Lachnospiraceae NC2004 group id.11316)		public	2021	Kurilshikov A	NA	NA	33462485	European	NA	14306	HG19/GRCh37		NA	NA	NA	NA	1	5369940	0
ebi-a-GCST90017023	Gut microbiota abundance (genus Lachnospiraceae ND3007 group id.11317)		public	2021	Kurilshikov A	NA	NA	33462485	European	NA	14306	HG19/GRCh37		NA	NA	NA	NA	1	5629458	0
ebi-a-GCST90017024	Gut microbiota abundance (genus Lachnospiraceae NK4A136 group id.11319)		public	2021	Kurilshikov A	NA	NA	33462485	European	NA	14306	HG19/GRCh37		NA	NA	NA	NA	1	5663428	0
ebi-a-GCST90017025	Gut microbiota abundance (genus Lachnospiraceae UCG001 id.11321)		public	2021	Kurilshikov A	NA	NA	33462485	European	NA	14306	HG19/GRCh37		NA	NA	NA	NA	1	5482153	0
ebi-a-GCST90017026	Gut microbiota abundance (genus Lachnospiraceae UCG004 id.11324)		public	2021	Kurilshikov A	NA	NA	33462485	European	NA	14306	HG19/GRCh37		NA	NA	NA	NA	1	5633244	0
ebi-a-GCST90017027	Gut microbiota abundance (genus Lachnospiraceae UCG008 id.11328)		public	2021	Kurilshikov A	NA	NA	33462485	European	NA	14306	HG19/GRCh37		NA	NA	NA	NA	1	5401028	0
ebi-a-GCST90017028	Gut microbiota abundance (genus Lachnospiraceae UCG010 id.11330)		public	2021	Kurilshikov A	NA	NA	33462485	European	NA	14306	HG19/GRCh37		NA	NA	NA	NA	1	5565113	0
ebi-a-GCST90017030	Gut microbiota abundance (genus Lactobacillus id.1837)		public	2021	Kurilshikov A	NA	NA	33462485	European	NA	14306	HG19/GRCh37		NA	NA	NA	NA	1	5398287	0
ebi-a-GCST90017031	Gut microbiota abundance (genus Lactococcus id.1851)		public	2021	Kurilshikov A	NA	NA	33462485	European	NA	14306	HG19/GRCh37		NA	NA	NA	NA	1	5200746	0
ebi-a-GCST90017032	Gut microbiota abundance (genus Marvinbryantia id.2005)		public	2021	Kurilshikov A	NA	NA	33462485	European	NA	14306	HG19/GRCh37		NA	NA	NA	NA	1	5507087	0
ebi-a-GCST90017033	Gut microbiota abundance (genus Methanobrevibacter id.123)		public	2021	Kurilshikov A	NA	NA	33462485	European	NA	14306	HG19/GRCh37		NA	NA	NA	NA	1	5092705	0
ebi-a-GCST90017034	Gut microbiota abundance (genus Odoribacter id.952)		public	2021	Kurilshikov A	NA	NA	33462485	European	NA	14306	HG19/GRCh37		NA	NA	NA	NA	1	5584164	0
ebi-a-GCST90017035	Gut microbiota abundance (genus Olsenella id.822)		public	2021	Kurilshikov A	NA	NA	33462485	European	NA	14306	HG19/GRCh37		NA	NA	NA	NA	1	5215565	0
ebi-a-GCST90017036	Gut microbiota abundance (genus Oscillibacter id.2063)		public	2021	Kurilshikov A	NA	NA	33462485	European	NA	14306	HG19/GRCh37		NA	NA	NA	NA	1	5450090	0
ebi-a-GCST90017037	Gut microbiota abundance (genus Oscillospira id.2064)		public	2021	Kurilshikov A	NA	NA	33462485	European	NA	14306	HG19/GRCh37		NA	NA	NA	NA	1	5487907	0
ebi-a-GCST90017038	Gut microbiota abundance (genus Oxalobacter id.2978)		public	2021	Kurilshikov A	NA	NA	33462485	European	NA	14306	HG19/GRCh37		NA	NA	NA	NA	1	5290208	0
ebi-a-GCST90017039	Gut microbiota abundance (genus Parabacteroides id.954)		public	2021	Kurilshikov A	NA	NA	33462485	European	NA	14306	HG19/GRCh37		NA	NA	NA	NA	1	5709019	0
ebi-a-GCST90017040	Gut microbiota abundance (genus Paraprevotella id.962)		public	2021	Kurilshikov A	NA	NA	33462485	European	NA	14306	HG19/GRCh37		NA	NA	NA	NA	1	5407469	0
ebi-a-GCST90017041	Gut microbiota abundance (genus Parasutterella id.2892)		public	2021	Kurilshikov A	NA	NA	33462485	European	NA	14306	HG19/GRCh37		NA	NA	NA	NA	1	5512811	0
ebi-a-GCST90017042	Gut microbiota abundance (genus Peptococcus id.2037)		public	2021	Kurilshikov A	NA	NA	33462485	European	NA	14306	HG19/GRCh37		NA	NA	NA	NA	1	5350051	0
ebi-a-GCST90017043	Gut microbiota abundance (genus Phascolarctobacterium id.2168)		public	2021	Kurilshikov A	NA	NA	33462485	European	NA	14306	HG19/GRCh37		NA	NA	NA	NA	1	5509695	0
ebi-a-GCST90017044	Gut microbiota abundance (genus Prevotella7 id.11182)		public	2021	Kurilshikov A	NA	NA	33462485	European	NA	14306	HG19/GRCh37		NA	NA	NA	NA	1	5089245	0
ebi-a-GCST90017045	Gut microbiota abundance (genus Prevotella9 id.11183)		public	2021	Kurilshikov A	NA	NA	33462485	European	NA	14306	HG19/GRCh37		NA	NA	NA	NA	1	5535200	0
ebi-a-GCST90017046	Gut microbiota abundance (genus Rikenellaceae RC9 gut group id.11191)		public	2021	Kurilshikov A	NA	NA	33462485	European	NA	14306	HG19/GRCh37		NA	NA	NA	NA	1	4945903	0
ebi-a-GCST90017047	Gut microbiota abundance (genus Romboutsia id.11347)		public	2021	Kurilshikov A	NA	NA	33462485	European	NA	14306	HG19/GRCh37		NA	NA	NA	NA	1	5594534	0
ebi-a-GCST90017048	Gut microbiota abundance (genus Roseburia id.2012)		public	2021	Kurilshikov A	NA	NA	33462485	European	NA	14306	HG19/GRCh37		NA	NA	NA	NA	1	5712148	0
ebi-a-GCST90017049	Gut microbiota abundance (genus Ruminiclostridium5 id.11355)		public	2021	Kurilshikov A	NA	NA	33462485	European	NA	14306	HG19/GRCh37		NA	NA	NA	NA	1	5653350	0
ebi-a-GCST90017050	Gut microbiota abundance (genus Ruminiclostridium6 id.11356)		public	2021	Kurilshikov A	NA	NA	33462485	European	NA	14306	HG19/GRCh37		NA	NA	NA	NA	1	5557669	0
ebi-a-GCST90017051	Gut microbiota abundance (genus Ruminiclostridium9 id.11357)		public	2021	Kurilshikov A	NA	NA	33462485	European	NA	14306	HG19/GRCh37		NA	NA	NA	NA	1	5649657	0
ebi-a-GCST90017052	Gut microbiota abundance (genus Ruminococcaceae NK4A214 group id.11358)		public	2021	Kurilshikov A	NA	NA	33462485	European	NA	14306	HG19/GRCh37		NA	NA	NA	NA	1	5616365	0
ebi-a-GCST90017053	Gut microbiota abundance (genus Ruminococcaceae UCG002 id.11360)		public	2021	Kurilshikov A	NA	NA	33462485	European	NA	14306	HG19/GRCh37		NA	NA	NA	NA	1	5694947	0
ebi-a-GCST90017054	Gut microbiota abundance (genus Ruminococcaceae UCG003 id.11361)		public	2021	Kurilshikov A	NA	NA	33462485	European	NA	14306	HG19/GRCh37		NA	NA	NA	NA	1	5624730	0
ebi-a-GCST90017055	Gut microbiota abundance (genus Ruminococcaceae UCG004 id.11362)		public	2021	Kurilshikov A	NA	NA	33462485	European	NA	14306	HG19/GRCh37		NA	NA	NA	NA	1	5478416	0
ebi-a-GCST90017056	Gut microbiota abundance (genus Ruminococcaceae UCG005 id.11363)		public	2021	Kurilshikov A	NA	NA	33462485	European	NA	14306	HG19/GRCh37		NA	NA	NA	NA	1	5638483	0
ebi-a-GCST90017057	Gut microbiota abundance (genus Ruminococcaceae UCG009 id.11366)		public	2021	Kurilshikov A	NA	NA	33462485	European	NA	14306	HG19/GRCh37		NA	NA	NA	NA	1	5418432	0
ebi-a-GCST90017058	Gut microbiota abundance (genus Ruminococcaceae UCG010 id.11367)		public	2021	Kurilshikov A	NA	NA	33462485	European	NA	14306	HG19/GRCh37		NA	NA	NA	NA	1	5545122	0
ebi-a-GCST90017059	Gut microbiota abundance (genus Ruminococcaceae UCG011 id.11368)		public	2021	Kurilshikov A	NA	NA	33462485	European	NA	14306	HG19/GRCh37		NA	NA	NA	NA	1	5176480	0
ebi-a-GCST90017060	Gut microbiota abundance (genus Ruminococcaceae UCG013 id.11370)		public	2021	Kurilshikov A	NA	NA	33462485	European	NA	14306	HG19/GRCh37		NA	NA	NA	NA	1	5642029	0
ebi-a-GCST90017061	Gut microbiota abundance (genus Ruminococcaceae UCG014 id.11371)		public	2021	Kurilshikov A	NA	NA	33462485	European	NA	14306	HG19/GRCh37		NA	NA	NA	NA	1	5582406	0
ebi-a-GCST90017064	Gut microbiota abundance (genus Ruminococcus gauvreauii group id.11342)		public	2021	Kurilshikov A	NA	NA	33462485	European	NA	14306	HG19/GRCh37		NA	NA	NA	NA	1	5572328	0
ebi-a-GCST90017065	Gut microbiota abundance (genus Ruminococcus gnavus group id.14376)		public	2021	Kurilshikov A	NA	NA	33462485	European	NA	14306	HG19/GRCh37		NA	NA	NA	NA	1	5381061	0
ebi-a-GCST90017066	Gut microbiota abundance (genus Ruminococcus torques group id.14377)		public	2021	Kurilshikov A	NA	NA	33462485	European	NA	14306	HG19/GRCh37		NA	NA	NA	NA	1	5709224	0
ebi-a-GCST90017062	Gut microbiota abundance (genus Ruminococcus1 id.11373)		public	2021	Kurilshikov A	NA	NA	33462485	European	NA	14306	HG19/GRCh37		NA	NA	NA	NA	1	5653204	0
ebi-a-GCST90017063	Gut microbiota abundance (genus Ruminococcus2 id.11374)		public	2021	Kurilshikov A	NA	NA	33462485	European	NA	14306	HG19/GRCh37		NA	NA	NA	NA	1	5619774	0
ebi-a-GCST90017067	Gut microbiota abundance (genus Sellimonas id.14369)		public	2021	Kurilshikov A	NA	NA	33462485	European	NA	14306	HG19/GRCh37		NA	NA	NA	NA	1	4950440	0
ebi-a-GCST90017068	Gut microbiota abundance (genus Senegalimassilia id.11160)		public	2021	Kurilshikov A	NA	NA	33462485	European	NA	14306	HG19/GRCh37		NA	NA	NA	NA	1	5398286	0
ebi-a-GCST90017069	Gut microbiota abundance (genus Slackia id.825)		public	2021	Kurilshikov A	NA	NA	33462485	European	NA	14306	HG19/GRCh37		NA	NA	NA	NA	1	5369110	0
ebi-a-GCST90017070	Gut microbiota abundance (genus Streptococcus id.1853)		public	2021	Kurilshikov A	NA	NA	33462485	European	NA	14306	HG19/GRCh37		NA	NA	NA	NA	1	5643866	0
ebi-a-GCST90017071	Gut microbiota abundance (genus Subdoligranulum id.2070)		public	2021	Kurilshikov A	NA	NA	33462485	European	NA	14306	HG19/GRCh37		NA	NA	NA	NA	1	5708796	0
ebi-a-GCST90017072	Gut microbiota abundance (genus Sutterella id.2896)		public	2021	Kurilshikov A	NA	NA	33462485	European	NA	14306	HG19/GRCh37		NA	NA	NA	NA	1	5586151	0
ebi-a-GCST90017073	Gut microbiota abundance (genus Terrisporobacter id.11348)		public	2021	Kurilshikov A	NA	NA	33462485	European	NA	14306	HG19/GRCh37		NA	NA	NA	NA	1	5391104	0
ebi-a-GCST90017074	Gut microbiota abundance (genus Turicibacter id.2162)		public	2021	Kurilshikov A	NA	NA	33462485	European	NA	14306	HG19/GRCh37		NA	NA	NA	NA	1	5459137	0
ebi-a-GCST90017075	Gut microbiota abundance (genus Tyzzerella3 id.11335)		public	2021	Kurilshikov A	NA	NA	33462485	European	NA	14306	HG19/GRCh37		NA	NA	NA	NA	1	5326934	0
ebi-a-GCST90017088	Gut microbiota abundance (genus Veillonella id.2198)		public	2021	Kurilshikov A	NA	NA	33462485	European	NA	14306	HG19/GRCh37		NA	NA	NA	NA	1	5486191	0
ebi-a-GCST90017089	Gut microbiota abundance (genus Victivallis id.2256)		public	2021	Kurilshikov A	NA	NA	33462485	Mixed	NA	1531	HG19/GRCh37		NA	NA	NA	NA	1	4291501	0
ebi-a-GCST90017090	Gut microbiota abundance (order Actinomycetales id.420)		public	2021	Kurilshikov A	NA	NA	33462485	European	NA	14306	HG19/GRCh37		NA	NA	NA	NA	1	5424038	0
ebi-a-GCST90017091	Gut microbiota abundance (order Bacillales id.1674)		public	2021	Kurilshikov A	NA	NA	33462485	European	NA	14306	HG19/GRCh37		NA	NA	NA	NA	1	4738158	0
ebi-a-GCST90017092	Gut microbiota abundance (order Bacteroidales id.913)		public	2021	Kurilshikov A	NA	NA	33462485	European	NA	14306	HG19/GRCh37		NA	NA	NA	NA	1	5729267	0
ebi-a-GCST90017093	Gut microbiota abundance (order Bifidobacteriales id.432)		public	2021	Kurilshikov A	NA	NA	33462485	European	NA	14306	HG19/GRCh37		NA	NA	NA	NA	1	5668532	0
ebi-a-GCST90017094	Gut microbiota abundance (order Burkholderiales id.2874)		public	2021	Kurilshikov A	NA	NA	33462485	European	NA	14306	HG19/GRCh37		NA	NA	NA	NA	1	5707170	0
ebi-a-GCST90017095	Gut microbiota abundance (order Clostridiales id.1863)		public	2021	Kurilshikov A	NA	NA	33462485	European	NA	14306	HG19/GRCh37		NA	NA	NA	NA	1	5729268	0
ebi-a-GCST90017096	Gut microbiota abundance (order Coriobacteriales id.810)		public	2021	Kurilshikov A	NA	NA	33462485	European	NA	14306	HG19/GRCh37		NA	NA	NA	NA	1	5698092	0
ebi-a-GCST90017097	Gut microbiota abundance (order Desulfovibrionales id.3156)		public	2021	Kurilshikov A	NA	NA	33462485	European	NA	14306	HG19/GRCh37		NA	NA	NA	NA	1	5616504	0
ebi-a-GCST90017098	Gut microbiota abundance (order Enterobacteriales id.3468)		public	2021	Kurilshikov A	NA	NA	33462485	European	NA	14306	HG19/GRCh37		NA	NA	NA	NA	1	5598485	0
ebi-a-GCST90017099	Gut microbiota abundance (order Erysipelotrichales id.2148)		public	2021	Kurilshikov A	NA	NA	33462485	European	NA	14306	HG19/GRCh37		NA	NA	NA	NA	1	5720820	0
ebi-a-GCST90017100	Gut microbiota abundance (order Gastranaerophilales id.1591)		public	2021	Kurilshikov A	NA	NA	33462485	European	NA	14306	HG19/GRCh37		NA	NA	NA	NA	1	5355169	0
ebi-a-GCST90017101	Gut microbiota abundance (order Lactobacillales id.1800)		public	2021	Kurilshikov A	NA	NA	33462485	European	NA	14306	HG19/GRCh37		NA	NA	NA	NA	1	5662756	0
ebi-a-GCST90017102	Gut microbiota abundance (order Methanobacteriales id.120)		public	2021	Kurilshikov A	NA	NA	33462485	European	NA	14306	HG19/GRCh37		NA	NA	NA	NA	1	5118613	0
ebi-a-GCST90017103	Gut microbiota abundance (order Mollicutes RF9 id.11579)		public	2021	Kurilshikov A	NA	NA	33462485	European	NA	14306	HG19/GRCh37		NA	NA	NA	NA	1	5488779	0
ebi-a-GCST90017104	Gut microbiota abundance (order NB1n id.3953)		public	2021	Kurilshikov A	NA	NA	33462485	European	NA	14306	HG19/GRCh37		NA	NA	NA	NA	1	5316331	0
ebi-a-GCST90017105	Gut microbiota abundance (order Pasteurellales id.3688)		public	2021	Kurilshikov A	NA	NA	33462485	European	NA	14306	HG19/GRCh37		NA	NA	NA	NA	1	5491834	0
ebi-a-GCST90017106	Gut microbiota abundance (order Rhodospirillales id.2667)		public	2021	Kurilshikov A	NA	NA	33462485	European	NA	14306	HG19/GRCh37		NA	NA	NA	NA	1	5447392	0
ebi-a-GCST90017107	Gut microbiota abundance (order Selenomonadales id.2165)		public	2021	Kurilshikov A	NA	NA	33462485	European	NA	14306	HG19/GRCh37		NA	NA	NA	NA	1	5721008	0
ebi-a-GCST90017108	Gut microbiota abundance (order Verrucomicrobiales id.4030)		public	2021	Kurilshikov A	NA	NA	33462485	European	NA	14306	HG19/GRCh37		NA	NA	NA	NA	1	5518011	0
ebi-a-GCST90017109	Gut microbiota abundance (order Victivallales id.2254)		public	2021	Kurilshikov A	NA	NA	33462485	European	NA	14306	HG19/GRCh37		NA	NA	NA	NA	1	5282234	0
ebi-a-GCST90017110	Gut microbiota abundance (phylum Actinobacteria id.400)		public	2021	Kurilshikov A	NA	NA	33462485	European	NA	14306	HG19/GRCh37		NA	NA	NA	NA	1	5706452	0
ebi-a-GCST90017111	Gut microbiota abundance (phylum Bacteroidetes id.905)		public	2021	Kurilshikov A	NA	NA	33462485	European	NA	14306	HG19/GRCh37		NA	NA	NA	NA	1	5729267	0
ebi-a-GCST90017112	Gut microbiota abundance (phylum Cyanobacteria id.1500)		public	2021	Kurilshikov A	NA	NA	33462485	European	NA	14306	HG19/GRCh37		NA	NA	NA	NA	1	5403633	0
ebi-a-GCST90017113	Gut microbiota abundance (phylum Euryarchaeota id.55)		public	2021	Kurilshikov A	NA	NA	33462485	European	NA	14306	HG19/GRCh37		NA	NA	NA	NA	1	5165248	0
ebi-a-GCST90017114	Gut microbiota abundance (phylum Firmicutes id.1672)		public	2021	Kurilshikov A	NA	NA	33462485	European	NA	14306	HG19/GRCh37		NA	NA	NA	NA	1	5729268	0
ebi-a-GCST90017115	Gut microbiota abundance (phylum Lentisphaerae id.2238)		public	2021	Kurilshikov A	NA	NA	33462485	European	NA	14306	HG19/GRCh37		NA	NA	NA	NA	1	5282630	0
ebi-a-GCST90017116	Gut microbiota abundance (phylum Proteobacteria id.2375)		public	2021	Kurilshikov A	NA	NA	33462485	European	NA	14306	HG19/GRCh37		NA	NA	NA	NA	1	5728442	0
ebi-a-GCST90017117	Gut microbiota abundance (phylum Tenericutes id.3919)		public	2021	Kurilshikov A	NA	NA	33462485	European	NA	14306	HG19/GRCh37		NA	NA	NA	NA	1	5510407	0
ebi-a-GCST90017118	Gut microbiota abundance (phylum Verrucomicrobia id.3982)		public	2021	Kurilshikov A	NA	NA	33462485	European	NA	14306	HG19/GRCh37		NA	NA	NA	NA	1	5530329	0

## Sheet: Table S2
Table S2：Instrumental variables for forward MR analysis
SNP	effect_allele.exposure	other_allele.exposure	effect_allele.outcome	other_allele.outcome	beta.exposure	beta.outcome	eaf.exposure	eaf.outcome	remove	palindromic	ambiguous	id.outcome	se.outcome	pval.outcome	outcome	mr_keep.outcome	pval_origin.outcome	data_source.outcome	chr.exposure	pos.exposure	se.exposure	pval.exposure	samplesize.exposure	id.exposure	exposure	mr_keep.exposure	pval_origin.exposure	action	mr_keep	rsq.exposure	effective_n.exposure	rsq.outcome	is_steiger_succ	steiger_dir	F
rs11766971	C	T	C	T	-0.0476376	-0.0247		0.5006	FALSE	FALSE	FALSE	giscome.012vs3456.age-gender-5PC.meta1	0.0423	0.5601	outcome	TRUE	reported	textfile	7	155002747	0.010646	9.39918e-06	14306	ebi-a-GCST90017110	|| id:ebi-a-GCST90017110	TRUE	reported	2	TRUE	0.00139785	14306		FALSE	TRUE	20.0229
rs12528285	C	T	C	T	0.0809469	-0.0391		0.0938	FALSE	FALSE	FALSE	giscome.012vs3456.age-gender-5PC.meta1	0.0737	0.5962	outcome	TRUE	reported	textfile	6	92775210	0.0180784	5.68787e-06	14306	ebi-a-GCST90017110	|| id:ebi-a-GCST90017110	TRUE	reported	2	TRUE	0.00139963	14306		FALSE	TRUE	20.0484
rs13192624	T	C	T	C	-0.0522862	0.0451		0.2796	FALSE	FALSE	FALSE	giscome.012vs3456.age-gender-5PC.meta1	0.0475	0.3423	outcome	TRUE	reported	textfile	6	113129609	0.0117742	9.32567e-06	14306	ebi-a-GCST90017110	|| id:ebi-a-GCST90017110	TRUE	reported	2	TRUE	0.00137675	14306		FALSE	TRUE	19.7202
rs1397793	A	G	A	G	0.0521387	-0.0201		0.6463	FALSE	FALSE	FALSE	giscome.012vs3456.age-gender-5PC.meta1	0.0451	0.6557	outcome	TRUE	reported	textfile	5	90471451	0.0111587	3.73766e-06	14306	ebi-a-GCST90017110	|| id:ebi-a-GCST90017110	TRUE	reported	2	TRUE	0.00152396	14306		FALSE	TRUE	21.832
rs4429415	C	T	C	T	0.0581908	-0.0304		0.3584	FALSE	FALSE	FALSE	giscome.012vs3456.age-gender-5PC.meta1	0.0441	0.4908	outcome	TRUE	reported	textfile	2	213756191	0.0111343	2.05145e-07	14306	ebi-a-GCST90017110	|| id:ebi-a-GCST90017110	TRUE	reported	2	TRUE	0.00190589	14306		FALSE	TRUE	27.3138
rs55888705	A	G	A	G	0.0534221	0.0367		0.3738	FALSE	FALSE	FALSE	giscome.012vs3456.age-gender-5PC.meta1	0.0444	0.4084	outcome	TRUE	reported	textfile	4	1517826	0.0109975	1.31241e-06	14306	ebi-a-GCST90017110	|| id:ebi-a-GCST90017110	TRUE	reported	2	TRUE	0.00164695	14306		FALSE	TRUE	23.5968
rs6496870	C	T	C	T	-0.0510777	0.0082		0.6694	FALSE	FALSE	FALSE	giscome.012vs3456.age-gender-5PC.meta1	0.0449	0.8549	outcome	TRUE	reported	textfile	15	92467422	0.0113809	4.61743e-06	14306	ebi-a-GCST90017110	|| id:ebi-a-GCST90017110	TRUE	reported	2	TRUE	0.00140618	14306		FALSE	TRUE	20.1423
rs74037001	G	A	G	A	-0.0819391	-0.002		0.1201	FALSE	FALSE	FALSE	giscome.012vs3456.age-gender-5PC.meta1	0.0669	0.976	outcome	TRUE	reported	textfile	14	23847194	0.0165334	6.71243e-07	14306	ebi-a-GCST90017110	|| id:ebi-a-GCST90017110	TRUE	reported	2	TRUE	0.00171418	14306		FALSE	TRUE	24.5617
rs75211493	G	A	G	A	0.0840786	-0.0426		0.098	FALSE	FALSE	FALSE	giscome.012vs3456.age-gender-5PC.meta1	0.0835	0.6104	outcome	TRUE	reported	textfile	19	5300465	0.0184739	9.27193e-06	14306	ebi-a-GCST90017110	|| id:ebi-a-GCST90017110	TRUE	reported	2	TRUE	0.001446	14306		FALSE	TRUE	20.7135
rs80124826	T	C	T	C	-0.124191	0.0423		0.0629	FALSE	FALSE	FALSE	giscome.012vs3456.age-gender-5PC.meta1	0.092	0.6459	outcome	TRUE	reported	textfile	2	239936384	0.0278566	8.75427e-06	14306	ebi-a-GCST90017110	|| id:ebi-a-GCST90017110	TRUE	reported	2	TRUE	0.0013876	14306		FALSE	TRUE	19.8758
rs8047955	G	A	G	A	-0.0521115	-0.0571		0.682	FALSE	FALSE	FALSE	giscome.012vs3456.age-gender-5PC.meta1	0.0456	0.2104	outcome	TRUE	reported	textfile	16	81776768	0.0111192	2.66201e-06	14306	ebi-a-GCST90017110	|| id:ebi-a-GCST90017110	TRUE	reported	2	TRUE	0.00153319	14306		FALSE	TRUE	21.9644
rs857444	C	T	C	T	0.0507315	0.0205		0.3577	FALSE	FALSE	FALSE	giscome.012vs3456.age-gender-5PC.meta1	0.044	0.6405	outcome	TRUE	reported	textfile	6	14617591	0.0109885	3.80347e-06	14306	ebi-a-GCST90017110	|| id:ebi-a-GCST90017110	TRUE	reported	2	TRUE	0.0014879	14306		FALSE	TRUE	21.3147
rs9833771	C	T	C	T	-0.0490077	-0.0193		0.4601	FALSE	FALSE	FALSE	giscome.012vs3456.age-gender-5PC.meta1	0.0423	0.6486	outcome	TRUE	reported	textfile	3	32362998	0.0106564	4.07437e-06	14306	ebi-a-GCST90017110	|| id:ebi-a-GCST90017110	TRUE	reported	2	TRUE	0.00147641	14306		FALSE	TRUE	21.1499
rs11766971	C	T	C	T	-0.0476376	-0.0482		0.4989	FALSE	FALSE	FALSE	giscome.012vs3456.age-gender-severity-5PC.meta1	0.0489	0.3236	outcome	TRUE	reported	textfile	7	155002747	0.010646	9.39918e-06	14306	ebi-a-GCST90017110	|| id:ebi-a-GCST90017110	TRUE	reported	2	TRUE	0.00139785	14306		FALSE	TRUE	20.0229
rs12528285	C	T	C	T	0.0809469	-0.0599		0.0939	FALSE	FALSE	FALSE	giscome.012vs3456.age-gender-severity-5PC.meta1	0.086	0.4865	outcome	TRUE	reported	textfile	6	92775210	0.0180784	5.68787e-06	14306	ebi-a-GCST90017110	|| id:ebi-a-GCST90017110	TRUE	reported	2	TRUE	0.00139963	14306		FALSE	TRUE	20.0484
rs13192624	T	C	T	C	-0.0522862	0.0792		0.2784	FALSE	FALSE	FALSE	giscome.012vs3456.age-gender-severity-5PC.meta1	0.0555	0.153	outcome	TRUE	reported	textfile	6	113129609	0.0117742	9.32567e-06	14306	ebi-a-GCST90017110	|| id:ebi-a-GCST90017110	TRUE	reported	2	TRUE	0.00137675	14306		FALSE	TRUE	19.7202
rs1397793	A	G	A	G	0.0521387	-0.004		0.6472	FALSE	FALSE	FALSE	giscome.012vs3456.age-gender-severity-5PC.meta1	0.0523	0.9387	outcome	TRUE	reported	textfile	5	90471451	0.0111587	3.73766e-06	14306	ebi-a-GCST90017110	|| id:ebi-a-GCST90017110	TRUE	reported	2	TRUE	0.00152396	14306		FALSE	TRUE	21.832
rs4429415	C	T	C	T	0.0581908	0.0008		0.3585	FALSE	FALSE	FALSE	giscome.012vs3456.age-gender-severity-5PC.meta1	0.0511	0.9878	outcome	TRUE	reported	textfile	2	213756191	0.0111343	2.05145e-07	14306	ebi-a-GCST90017110	|| id:ebi-a-GCST90017110	TRUE	reported	2	TRUE	0.00190589	14306		FALSE	TRUE	27.3138
rs55888705	A	G	A	G	0.0534221	0.0898		0.3735	FALSE	FALSE	FALSE	giscome.012vs3456.age-gender-severity-5PC.meta1	0.0514	0.08059	outcome	TRUE	reported	textfile	4	1517826	0.0109975	1.31241e-06	14306	ebi-a-GCST90017110	|| id:ebi-a-GCST90017110	TRUE	reported	2	TRUE	0.00164695	14306		FALSE	TRUE	23.5968
rs6496870	C	T	C	T	-0.0510777	0.0228		0.6691	FALSE	FALSE	FALSE	giscome.012vs3456.age-gender-severity-5PC.meta1	0.0523	0.662	outcome	TRUE	reported	textfile	15	92467422	0.0113809	4.61743e-06	14306	ebi-a-GCST90017110	|| id:ebi-a-GCST90017110	TRUE	reported	2	TRUE	0.00140618	14306		FALSE	TRUE	20.1423
rs74037001	G	A	G	A	-0.0819391	-0.0535		0.1195	FALSE	FALSE	FALSE	giscome.012vs3456.age-gender-severity-5PC.meta1	0.0781	0.4933	outcome	TRUE	reported	textfile	14	23847194	0.0165334	6.71243e-07	14306	ebi-a-GCST90017110	|| id:ebi-a-GCST90017110	TRUE	reported	2	TRUE	0.00171418	14306		FALSE	TRUE	24.5617
rs75211493	G	A	G	A	0.0840786	-0.0736		0.0957	FALSE	FALSE	FALSE	giscome.012vs3456.age-gender-severity-5PC.meta1	0.0887	0.4064	outcome	TRUE	reported	textfile	19	5300465	0.0184739	9.27193e-06	14306	ebi-a-GCST90017110	|| id:ebi-a-GCST90017110	TRUE	reported	2	TRUE	0.001446	14306		FALSE	TRUE	20.7135
rs80124826	T	C	T	C	-0.124191	-0.0408		0.0614	FALSE	FALSE	FALSE	giscome.012vs3456.age-gender-severity-5PC.meta1	0.1078	0.7051	outcome	TRUE	reported	textfile	2	239936384	0.0278566	8.75427e-06	14306	ebi-a-GCST90017110	|| id:ebi-a-GCST90017110	TRUE	reported	2	TRUE	0.0013876	14306		FALSE	TRUE	19.8758
rs8047955	G	A	G	A	-0.0521115	-0.1092		0.6827	FALSE	FALSE	FALSE	giscome.012vs3456.age-gender-severity-5PC.meta1	0.0527	0.03813	outcome	TRUE	reported	textfile	16	81776768	0.0111192	2.66201e-06	14306	ebi-a-GCST90017110	|| id:ebi-a-GCST90017110	TRUE	reported	2	TRUE	0.00153319	14306		FALSE	TRUE	21.9644
rs857444	C	T	C	T	0.0507315	-0.0028		0.3574	FALSE	FALSE	FALSE	giscome.012vs3456.age-gender-severity-5PC.meta1	0.0512	0.9558	outcome	TRUE	reported	textfile	6	14617591	0.0109885	3.80347e-06	14306	ebi-a-GCST90017110	|| id:ebi-a-GCST90017110	TRUE	reported	2	TRUE	0.0014879	14306		FALSE	TRUE	21.3147
rs9833771	C	T	C	T	-0.0490077	-0.0634		0.4597	FALSE	FALSE	FALSE	giscome.012vs3456.age-gender-severity-5PC.meta1	0.0489	0.1955	outcome	TRUE	reported	textfile	3	32362998	0.0106564	4.07437e-06	14306	ebi-a-GCST90017110	|| id:ebi-a-GCST90017110	TRUE	reported	2	TRUE	0.00147641	14306		FALSE	TRUE	21.1499
rs111845179	T	C	T	C	0.104177	0.0941		0.0638	FALSE	FALSE	FALSE	giscome.012vs3456.age-gender-5PC.meta1	0.0864	0.276	outcome	TRUE	reported	textfile	14	59317502	0.0213837	6.47187e-07	14306	ebi-a-GCST90017111	|| id:ebi-a-GCST90017111	TRUE	reported	2	TRUE	0.00165653	14306		FALSE	TRUE	23.7344
rs17343978	A	C	A	C	-0.0556041	0.0642		0.2533	FALSE	FALSE	FALSE	giscome.012vs3456.age-gender-5PC.meta1	0.0493	0.1926	outcome	TRUE	reported	textfile	22	27433885	0.0120272	7.2247e-06	14306	ebi-a-GCST90017111	|| id:ebi-a-GCST90017111	TRUE	reported	2	TRUE	0.00149203	14306		FALSE	TRUE	21.3739
rs2032750	C	T	C	T	0.0510857	-0.0135		0.5422	FALSE	FALSE	FALSE	giscome.012vs3456.age-gender-5PC.meta1	0.0434	0.7556	outcome	TRUE	reported	textfile	2	53831026	0.0106804	1.70836e-06	14306	ebi-a-GCST90017111	|| id:ebi-a-GCST90017111	TRUE	reported	2	TRUE	0.00159688	14306		FALSE	TRUE	22.8783
rs62531359	T	G	T	G	0.0657788	0.0312		0.1366	FALSE	FALSE	FALSE	giscome.012vs3456.age-gender-5PC.meta1	0.0622	0.6155	outcome	TRUE	reported	textfile	8	70916181	0.0149886	8.42326e-06	14306	ebi-a-GCST90017111	|| id:ebi-a-GCST90017111	TRUE	reported	2	TRUE	0.00134465	14306		FALSE	TRUE	19.2597
rs62575403	C	T	C	T	0.145424	-0.0327		0.0516	FALSE	FALSE	FALSE	giscome.012vs3456.age-gender-5PC.meta1	0.1013	0.7466	outcome	TRUE	reported	textfile	9	136493820	0.0311079	2.95951e-06	14306	ebi-a-GCST90017111	|| id:ebi-a-GCST90017111	TRUE	reported	2	TRUE	0.00152549	14306		FALSE	TRUE	21.854
rs6586324	T	C	T	C	0.0477792	-0.0294		0.4749	FALSE	FALSE	FALSE	giscome.012vs3456.age-gender-5PC.meta1	0.0423	0.4869	outcome	TRUE	reported	textfile	21	43942135	0.0105437	7.36885e-06	14306	ebi-a-GCST90017111	|| id:ebi-a-GCST90017111	TRUE	reported	2	TRUE	0.00143354	14306		FALSE	TRUE	20.5349
rs72706335	T	C	T	C	-0.223193	-0.057		0.053	FALSE	FALSE	FALSE	giscome.012vs3456.age-gender-5PC.meta1	0.0973	0.5582	outcome	TRUE	reported	textfile	1	157495438	0.0493382	7.13116e-06	14306	ebi-a-GCST90017111	|| id:ebi-a-GCST90017111	TRUE	reported	2	TRUE	0.00142862	14306		FALSE	TRUE	20.4642
rs73512608	G	A	G	A	-0.123117	0.028		0.0572	FALSE	FALSE	FALSE	giscome.012vs3456.age-gender-5PC.meta1	0.0951	0.7683	outcome	TRUE	reported	textfile	13	70522683	0.0236743	2.53893e-07	14306	ebi-a-GCST90017111	|| id:ebi-a-GCST90017111	TRUE	reported	2	TRUE	0.00188714	14306		FALSE	TRUE	27.0447
rs73846128	A	G	A	G	-0.0664262	0.0772		0.1745	FALSE	FALSE	FALSE	giscome.012vs3456.age-gender-5PC.meta1	0.0551	0.1611	outcome	TRUE	reported	textfile	3	89340254	0.0133481	4.783e-07	14306	ebi-a-GCST90017111	|| id:ebi-a-GCST90017111	TRUE	reported	2	TRUE	0.00172835	14306		FALSE	TRUE	24.7651
rs73975615	G	A	G	A	-0.207163	0.2392		0.0209	FALSE	FALSE	FALSE	giscome.012vs3456.age-gender-5PC.meta1	0.3117	0.4428	outcome	TRUE	reported	textfile	17	6461200	0.0442629	1.20412e-06	14306	ebi-a-GCST90017111	|| id:ebi-a-GCST90017111	TRUE	reported	2	TRUE	0.00152905	14306		FALSE	TRUE	21.9051
rs7999780	G	A	G	A	0.0543635	0.0306		0.2332	FALSE	FALSE	FALSE	giscome.012vs3456.age-gender-5PC.meta1	0.0566	0.5883	outcome	TRUE	reported	textfile	13	24963729	0.0124067	9.46651e-06	14306	ebi-a-GCST90017111	|| id:ebi-a-GCST90017111	TRUE	reported	2	TRUE	0.00134049	14306		FALSE	TRUE	19.2
rs929878	T	C	T	C	0.0540001	-0.0171		0.751	FALSE	FALSE	FALSE	giscome.012vs3456.age-gender-5PC.meta1	0.0487	0.7251	outcome	TRUE	reported	textfile	16	74290641	0.0121526	6.51118e-06	14306	ebi-a-GCST90017111	|| id:ebi-a-GCST90017111	TRUE	reported	2	TRUE	0.00137846	14306		FALSE	TRUE	19.7447
rs111845179	T	C	T	C	0.104177	0.0892		0.0637	FALSE	FALSE	FALSE	giscome.012vs3456.age-gender-severity-5PC.meta1	0.101	0.3772	outcome	TRUE	reported	textfile	14	59317502	0.0213837	6.47187e-07	14306	ebi-a-GCST90017111	|| id:ebi-a-GCST90017111	TRUE	reported	2	TRUE	0.00165653	14306		FALSE	TRUE	23.7344
rs17343978	A	C	A	C	-0.0556041	0.0364		0.254	FALSE	FALSE	FALSE	giscome.012vs3456.age-gender-severity-5PC.meta1	0.0573	0.5255	outcome	TRUE	reported	textfile	22	27433885	0.0120272	7.2247e-06	14306	ebi-a-GCST90017111	|| id:ebi-a-GCST90017111	TRUE	reported	2	TRUE	0.00149203	14306		FALSE	TRUE	21.3739
rs2032750	C	T	C	T	0.0510857	0.0274		0.5416	FALSE	FALSE	FALSE	giscome.012vs3456.age-gender-severity-5PC.meta1	0.0505	0.5871	outcome	TRUE	reported	textfile	2	53831026	0.0106804	1.70836e-06	14306	ebi-a-GCST90017111	|| id:ebi-a-GCST90017111	TRUE	reported	2	TRUE	0.00159688	14306		FALSE	TRUE	22.8783
rs62531359	T	G	T	G	0.0657788	0.0501		0.1363	FALSE	FALSE	FALSE	giscome.012vs3456.age-gender-severity-5PC.meta1	0.0718	0.4852	outcome	TRUE	reported	textfile	8	70916181	0.0149886	8.42326e-06	14306	ebi-a-GCST90017111	|| id:ebi-a-GCST90017111	TRUE	reported	2	TRUE	0.00134465	14306		FALSE	TRUE	19.2597
rs62575403	C	T	C	T	0.145424	0.0384		0.052	FALSE	FALSE	FALSE	giscome.012vs3456.age-gender-severity-5PC.meta1	0.1153	0.7393	outcome	TRUE	reported	textfile	9	136493820	0.0311079	2.95951e-06	14306	ebi-a-GCST90017111	|| id:ebi-a-GCST90017111	TRUE	reported	2	TRUE	0.00152549	14306		FALSE	TRUE	21.854
rs6586324	T	C	T	C	0.0477792	-0.075		0.4745	FALSE	FALSE	FALSE	giscome.012vs3456.age-gender-severity-5PC.meta1	0.0492	0.1277	outcome	TRUE	reported	textfile	21	43942135	0.0105437	7.36885e-06	14306	ebi-a-GCST90017111	|| id:ebi-a-GCST90017111	TRUE	reported	2	TRUE	0.00143354	14306		FALSE	TRUE	20.5349
rs72706335	T	C	T	C	-0.223193	-0.1248		0.0536	FALSE	FALSE	FALSE	giscome.012vs3456.age-gender-severity-5PC.meta1	0.1141	0.2742	outcome	TRUE	reported	textfile	1	157495438	0.0493382	7.13116e-06	14306	ebi-a-GCST90017111	|| id:ebi-a-GCST90017111	TRUE	reported	2	TRUE	0.00142862	14306		FALSE	TRUE	20.4642
rs73512608	G	A	G	A	-0.123117	0.0463		0.0571	FALSE	FALSE	FALSE	giscome.012vs3456.age-gender-severity-5PC.meta1	0.108	0.668	outcome	TRUE	reported	textfile	13	70522683	0.0236743	2.53893e-07	14306	ebi-a-GCST90017111	|| id:ebi-a-GCST90017111	TRUE	reported	2	TRUE	0.00188714	14306		FALSE	TRUE	27.0447
rs73846128	A	G	A	G	-0.0664262	0.0367		0.175	FALSE	FALSE	FALSE	giscome.012vs3456.age-gender-severity-5PC.meta1	0.0643	0.5684	outcome	TRUE	reported	textfile	3	89340254	0.0133481	4.783e-07	14306	ebi-a-GCST90017111	|| id:ebi-a-GCST90017111	TRUE	reported	2	TRUE	0.00172835	14306		FALSE	TRUE	24.7651
rs73975615	G	A	G	A	-0.207163	0.3751		0.0222	FALSE	FALSE	FALSE	giscome.012vs3456.age-gender-severity-5PC.meta1	0.2878	0.1924	outcome	TRUE	reported	textfile	17	6461200	0.0442629	1.20412e-06	14306	ebi-a-GCST90017111	|| id:ebi-a-GCST90017111	TRUE	reported	2	TRUE	0.00152905	14306		FALSE	TRUE	21.9051
rs7999780	G	A	G	A	0.0543635	0.0031		0.2268	FALSE	FALSE	FALSE	giscome.012vs3456.age-gender-severity-5PC.meta1	0.0598	0.9582	outcome	TRUE	reported	textfile	13	24963729	0.0124067	9.46651e-06	14306	ebi-a-GCST90017111	|| id:ebi-a-GCST90017111	TRUE	reported	2	TRUE	0.00134049	14306		FALSE	TRUE	19.2
rs929878	T	C	T	C	0.0540001	-0.0033		0.7504	FALSE	FALSE	FALSE	giscome.012vs3456.age-gender-severity-5PC.meta1	0.057	0.9542	outcome	TRUE	reported	textfile	16	74290641	0.0121526	6.51118e-06	14306	ebi-a-GCST90017111	|| id:ebi-a-GCST90017111	TRUE	reported	2	TRUE	0.00137846	14306		FALSE	TRUE	19.7447
rs12555298	G	A	G	A	0.0974327	0.0401		0.1803	FALSE	FALSE	FALSE	giscome.012vs3456.age-gender-5PC.meta1	0.055	0.4658	outcome	TRUE	reported	textfile	9	110489551	0.0219351	8.0863e-06	14306	ebi-a-GCST90017112	|| id:ebi-a-GCST90017112	TRUE	reported	2	TRUE	0.00137744	14306		FALSE	TRUE	19.7301
rs2585223	T	C	T	C	0.111364	-0.0326		0.1511	FALSE	FALSE	FALSE	giscome.012vs3456.age-gender-5PC.meta1	0.06	0.587	outcome	TRUE	reported	textfile	15	100880888	0.0247743	8.85727e-06	14306	ebi-a-GCST90017112	|| id:ebi-a-GCST90017112	TRUE	reported	2	TRUE	0.00141064	14306		FALSE	TRUE	20.2063
rs584122	T	C	T	C	0.151774	-0.0394		0.9309	FALSE	FALSE	FALSE	giscome.012vs3456.age-gender-5PC.meta1	0.0923	0.6692	outcome	TRUE	reported	textfile	6	48288456	0.0326827	4.22776e-06	14306	ebi-a-GCST90017112	|| id:ebi-a-GCST90017112	TRUE	reported	2	TRUE	0.00150538	14306		FALSE	TRUE	21.5655
rs61972390	T	C	T	C	0.107346	0.0417		0.1693	FALSE	FALSE	FALSE	giscome.012vs3456.age-gender-5PC.meta1	0.0618	0.4996	outcome	TRUE	reported	textfile	13	100566758	0.0242469	9.11381e-06	14306	ebi-a-GCST90017112	|| id:ebi-a-GCST90017112	TRUE	reported	2	TRUE	0.00136838	14306		FALSE	TRUE	19.6001
rs7148504	T	G	T	G	-0.0800404	0.0095		0.6577	FALSE	FALSE	FALSE	giscome.012vs3456.age-gender-5PC.meta1	0.0481	0.8437	outcome	TRUE	reported	textfile	14	100168298	0.0176621	6.62384e-06	14306	ebi-a-GCST90017112	|| id:ebi-a-GCST90017112	TRUE	reported	2	TRUE	0.00143368	14306		FALSE	TRUE	20.5368
rs76531781	T	C	T	C	-0.231868	0.0085		0.0515	FALSE	FALSE	FALSE	giscome.012vs3456.age-gender-5PC.meta1	0.0985	0.9316	outcome	TRUE	reported	textfile	7	21647735	0.0493393	2.87336e-06	14306	ebi-a-GCST90017112	|| id:ebi-a-GCST90017112	TRUE	reported	2	TRUE	0.00154159	14306		FALSE	TRUE	22.0849
rs789068	G	A	G	A	-0.111385	-0.0571		0.1798	FALSE	FALSE	FALSE	giscome.012vs3456.age-gender-5PC.meta1	0.0566	0.3135	outcome	TRUE	reported	textfile	18	1008239	0.0212922	1.5717e-07	14306	ebi-a-GCST90017112	|| id:ebi-a-GCST90017112	TRUE	reported	2	TRUE	0.00190952	14306		FALSE	TRUE	27.3661
rs9864379	T	C	T	C	-0.138933	-0.0099		0.1148	FALSE	FALSE	FALSE	giscome.012vs3456.age-gender-5PC.meta1	0.0676	0.8834	outcome	TRUE	reported	textfile	3	14306949	0.0268045	2.03334e-07	14306	ebi-a-GCST90017112	|| id:ebi-a-GCST90017112	TRUE	reported	2	TRUE	0.00187466	14306		FALSE	TRUE	26.8655
rs12555298	G	A	G	A	0.0974327	0.0438		0.1814	FALSE	FALSE	FALSE	giscome.012vs3456.age-gender-severity-5PC.meta1	0.0632	0.488	outcome	TRUE	reported	textfile	9	110489551	0.0219351	8.0863e-06	14306	ebi-a-GCST90017112	|| id:ebi-a-GCST90017112	TRUE	reported	2	TRUE	0.00137744	14306		FALSE	TRUE	19.7301
rs2585223	T	C	T	C	0.111364	-0.032		0.151	FALSE	FALSE	FALSE	giscome.012vs3456.age-gender-severity-5PC.meta1	0.0705	0.6501	outcome	TRUE	reported	textfile	15	100880888	0.0247743	8.85727e-06	14306	ebi-a-GCST90017112	|| id:ebi-a-GCST90017112	TRUE	reported	2	TRUE	0.00141064	14306		FALSE	TRUE	20.2063
rs584122	T	C	T	C	0.151774	0.0257		0.9223	FALSE	FALSE	FALSE	giscome.012vs3456.age-gender-severity-5PC.meta1	0.0934	0.7834	outcome	TRUE	reported	textfile	6	48288456	0.0326827	4.22776e-06	14306	ebi-a-GCST90017112	|| id:ebi-a-GCST90017112	TRUE	reported	2	TRUE	0.00150538	14306		FALSE	TRUE	21.5655
rs61972390	T	C	T	C	0.107346	0.088		0.1685	FALSE	FALSE	FALSE	giscome.012vs3456.age-gender-severity-5PC.meta1	0.0709	0.2146	outcome	TRUE	reported	textfile	13	100566758	0.0242469	9.11381e-06	14306	ebi-a-GCST90017112	|| id:ebi-a-GCST90017112	TRUE	reported	2	TRUE	0.00136838	14306		FALSE	TRUE	19.6001
rs7148504	T	G	T	G	-0.0800404	-0.0826		0.6592	FALSE	FALSE	FALSE	giscome.012vs3456.age-gender-severity-5PC.meta1	0.051	0.1053	outcome	TRUE	reported	textfile	14	100168298	0.0176621	6.62384e-06	14306	ebi-a-GCST90017112	|| id:ebi-a-GCST90017112	TRUE	reported	2	TRUE	0.00143368	14306		FALSE	TRUE	20.5368
rs76531781	T	C	T	C	-0.231868	-0.0106		0.0513	FALSE	FALSE	FALSE	giscome.012vs3456.age-gender-severity-5PC.meta1	0.1152	0.9266	outcome	TRUE	reported	textfile	7	21647735	0.0493393	2.87336e-06	14306	ebi-a-GCST90017112	|| id:ebi-a-GCST90017112	TRUE	reported	2	TRUE	0.00154159	14306		FALSE	TRUE	22.0849
rs789068	G	A	G	A	-0.111385	-0.0563		0.1797	FALSE	FALSE	FALSE	giscome.012vs3456.age-gender-severity-5PC.meta1	0.0659	0.3926	outcome	TRUE	reported	textfile	18	1008239	0.0212922	1.5717e-07	14306	ebi-a-GCST90017112	|| id:ebi-a-GCST90017112	TRUE	reported	2	TRUE	0.00190952	14306		FALSE	TRUE	27.3661
rs9864379	T	C	T	C	-0.138933	0.018		0.1148	FALSE	FALSE	FALSE	giscome.012vs3456.age-gender-severity-5PC.meta1	0.0777	0.8164	outcome	TRUE	reported	textfile	3	14306949	0.0268045	2.03334e-07	14306	ebi-a-GCST90017112	|| id:ebi-a-GCST90017112	TRUE	reported	2	TRUE	0.00187466	14306		FALSE	TRUE	26.8655
rs10202904	G	T	G	T	0.115986	0.0747		0.5709	FALSE	FALSE	FALSE	giscome.012vs3456.age-gender-5PC.meta1	0.0434	0.0852	outcome	TRUE	reported	textfile	2	125440268	0.0230271	6.18885e-07	14306	ebi-a-GCST90017113	|| id:ebi-a-GCST90017113	TRUE	reported	2	TRUE	0.00177054	14306		FALSE	TRUE	25.3707
rs11022995	A	G	A	G	0.10373	-0.0757		0.5282	FALSE	FALSE	FALSE	giscome.012vs3456.age-gender-5PC.meta1	0.0421	0.07189	outcome	TRUE	reported	textfile	11	13893667	0.0228889	7.73001e-06	14306	ebi-a-GCST90017113	|| id:ebi-a-GCST90017113	TRUE	reported	2	TRUE	0.00143377	14306		FALSE	TRUE	20.538
rs34928225	T	C	T	C	0.19977	0.1447		0.0832	FALSE	FALSE	FALSE	giscome.012vs3456.age-gender-5PC.meta1	0.0867	0.09502	outcome	TRUE	reported	textfile	6	146840876	0.0425421	4.33092e-06	14306	ebi-a-GCST90017113	|| id:ebi-a-GCST90017113	TRUE	reported	2	TRUE	0.0015392	14306		FALSE	TRUE	22.0507
rs45498998	G	A	G	A	-0.131882	-0.0799		0.1796	FALSE	FALSE	FALSE	giscome.012vs3456.age-gender-5PC.meta1	0.0611	0.1911	outcome	TRUE	reported	textfile	21	27368994	0.029229	5.32451e-06	14306	ebi-a-GCST90017113	|| id:ebi-a-GCST90017113	TRUE	reported	2	TRUE	0.00142124	14306		FALSE	TRUE	20.3584
rs56131665	G	A	G	A	0.176759	0.0266		0.1021	FALSE	FALSE	FALSE	giscome.012vs3456.age-gender-5PC.meta1	0.0789	0.7362	outcome	TRUE	reported	textfile	5	178160975	0.0385787	5.30383e-06	14306	ebi-a-GCST90017113	|| id:ebi-a-GCST90017113	TRUE	reported	2	TRUE	0.00146546	14306		FALSE	TRUE	20.9927
rs6064552	T	C	T	C	-0.123612	0.0096		0.2201	FALSE	FALSE	FALSE	giscome.012vs3456.age-gender-5PC.meta1	0.0562	0.8644	outcome	TRUE	reported	textfile	20	56042866	0.0275749	9.3377e-06	14306	ebi-a-GCST90017113	|| id:ebi-a-GCST90017113	TRUE	reported	2	TRUE	0.0014029	14306		FALSE	TRUE	20.0952
rs6508769	C	T	C	T	-0.150529	-0.0333		0.8499	FALSE	FALSE	FALSE	giscome.012vs3456.age-gender-5PC.meta1	0.0673	0.621	outcome	TRUE	reported	textfile	19	28827760	0.0337091	8.12363e-06	14306	ebi-a-GCST90017113	|| id:ebi-a-GCST90017113	TRUE	reported	2	TRUE	0.00139214	14306		FALSE	TRUE	19.941
rs7015093	G	A	G	A	-0.118111	0.0148		0.2455	FALSE	FALSE	FALSE	giscome.012vs3456.age-gender-5PC.meta1	0.0493	0.7632	outcome	TRUE	reported	textfile	8	58018853	0.0264389	7.19863e-06	14306	ebi-a-GCST90017113	|| id:ebi-a-GCST90017113	TRUE	reported	2	TRUE	0.00139326	14306		FALSE	TRUE	19.9569
rs76029318	T	C	T	C	0.214866	0.0639		0.0779	FALSE	FALSE	FALSE	giscome.012vs3456.age-gender-5PC.meta1	0.0796	0.4221	outcome	TRUE	reported	textfile	13	41963791	0.0438442	1.04621e-06	14306	ebi-a-GCST90017113	|| id:ebi-a-GCST90017113	TRUE	reported	2	TRUE	0.0016762	14306		FALSE	TRUE	24.0166
rs77658038	A	C	A	C	-0.160157	0.1036		0.1347	FALSE	FALSE	FALSE	giscome.012vs3456.age-gender-5PC.meta1	0.0635	0.1027	outcome	TRUE	reported	textfile	6	16284785	0.0340856	4.75423e-06	14306	ebi-a-GCST90017113	|| id:ebi-a-GCST90017113	TRUE	reported	2	TRUE	0.00154107	14306		FALSE	TRUE	22.0775
rs894996	C	A	C	A	0.203577	0.131		0.0782	FALSE	FALSE	FALSE	giscome.012vs3456.age-gender-5PC.meta1	0.0803	0.103	outcome	TRUE	reported	textfile	4	104418307	0.0440033	5.11929e-06	14306	ebi-a-GCST90017113	|| id:ebi-a-GCST90017113	TRUE	reported	2	TRUE	0.0014941	14306		FALSE	TRUE	21.4036
rs10202904	G	T	G	T	0.115986	0.0594		0.57	FALSE	FALSE	FALSE	giscome.012vs3456.age-gender-severity-5PC.meta1	0.0504	0.239	outcome	TRUE	reported	textfile	2	125440268	0.0230271	6.18885e-07	14306	ebi-a-GCST90017113	|| id:ebi-a-GCST90017113	TRUE	reported	2	TRUE	0.00177054	14306		FALSE	TRUE	25.3707
rs11022995	A	G	A	G	0.10373	-0.0464		0.5271	FALSE	FALSE	FALSE	giscome.012vs3456.age-gender-severity-5PC.meta1	0.0489	0.3435	outcome	TRUE	reported	textfile	11	13893667	0.0228889	7.73001e-06	14306	ebi-a-GCST90017113	|| id:ebi-a-GCST90017113	TRUE	reported	2	TRUE	0.00143377	14306		FALSE	TRUE	20.538
rs34928225	T	C	T	C	0.19977	0.1847		0.0838	FALSE	FALSE	FALSE	giscome.012vs3456.age-gender-severity-5PC.meta1	0.0906	0.04157	outcome	TRUE	reported	textfile	6	146840876	0.0425421	4.33092e-06	14306	ebi-a-GCST90017113	|| id:ebi-a-GCST90017113	TRUE	reported	2	TRUE	0.0015392	14306		FALSE	TRUE	22.0507
rs45498998	G	A	G	A	-0.131882	-0.0585		0.1761	FALSE	FALSE	FALSE	giscome.012vs3456.age-gender-severity-5PC.meta1	0.0647	0.3655	outcome	TRUE	reported	textfile	21	27368994	0.029229	5.32451e-06	14306	ebi-a-GCST90017113	|| id:ebi-a-GCST90017113	TRUE	reported	2	TRUE	0.00142124	14306		FALSE	TRUE	20.3584
rs56131665	G	A	G	A	0.176759	-0.0383		0.1045	FALSE	FALSE	FALSE	giscome.012vs3456.age-gender-severity-5PC.meta1	0.0826	0.643	outcome	TRUE	reported	textfile	5	178160975	0.0385787	5.30383e-06	14306	ebi-a-GCST90017113	|| id:ebi-a-GCST90017113	TRUE	reported	2	TRUE	0.00146546	14306		FALSE	TRUE	20.9927
rs6064552	T	C	T	C	-0.123612	-0.0392		0.2236	FALSE	FALSE	FALSE	giscome.012vs3456.age-gender-severity-5PC.meta1	0.0591	0.5068	outcome	TRUE	reported	textfile	20	56042866	0.0275749	9.3377e-06	14306	ebi-a-GCST90017113	|| id:ebi-a-GCST90017113	TRUE	reported	2	TRUE	0.0014029	14306		FALSE	TRUE	20.0952
rs6508769	C	T	C	T	-0.150529	-0.0315		0.8393	FALSE	FALSE	FALSE	giscome.012vs3456.age-gender-severity-5PC.meta1	0.0699	0.6523	outcome	TRUE	reported	textfile	19	28827760	0.0337091	8.12363e-06	14306	ebi-a-GCST90017113	|| id:ebi-a-GCST90017113	TRUE	reported	2	TRUE	0.00139214	14306		FALSE	TRUE	19.941
rs7015093	G	A	G	A	-0.118111	0.0265		0.2452	FALSE	FALSE	FALSE	giscome.012vs3456.age-gender-severity-5PC.meta1	0.0571	0.6424	outcome	TRUE	reported	textfile	8	58018853	0.0264389	7.19863e-06	14306	ebi-a-GCST90017113	|| id:ebi-a-GCST90017113	TRUE	reported	2	TRUE	0.00139326	14306		FALSE	TRUE	19.9569
rs76029318	T	C	T	C	0.214866	0.0109		0.0783	FALSE	FALSE	FALSE	giscome.012vs3456.age-gender-severity-5PC.meta1	0.0932	0.9066	outcome	TRUE	reported	textfile	13	41963791	0.0438442	1.04621e-06	14306	ebi-a-GCST90017113	|| id:ebi-a-GCST90017113	TRUE	reported	2	TRUE	0.0016762	14306		FALSE	TRUE	24.0166
rs77658038	A	C	A	C	-0.160157	0.0708		0.1343	FALSE	FALSE	FALSE	giscome.012vs3456.age-gender-severity-5PC.meta1	0.0744	0.3411	outcome	TRUE	reported	textfile	6	16284785	0.0340856	4.75423e-06	14306	ebi-a-GCST90017113	|| id:ebi-a-GCST90017113	TRUE	reported	2	TRUE	0.00154107	14306		FALSE	TRUE	22.0775
rs894996	C	A	C	A	0.203577	0.1316		0.0787	FALSE	FALSE	FALSE	giscome.012vs3456.age-gender-severity-5PC.meta1	0.0943	0.1628	outcome	TRUE	reported	textfile	4	104418307	0.0440033	5.11929e-06	14306	ebi-a-GCST90017113	|| id:ebi-a-GCST90017113	TRUE	reported	2	TRUE	0.0014941	14306		FALSE	TRUE	21.4036
rs112334273	G	A	G	A	0.0627459	-0.0997		0.2216	FALSE	FALSE	FALSE	giscome.012vs3456.age-gender-5PC.meta1	0.0578	0.08439	outcome	TRUE	reported	textfile	21	40703251	0.0127415	9.26446e-07	14306	ebi-a-GCST90017114	|| id:ebi-a-GCST90017114	TRUE	reported	2	TRUE	0.00169253	14306		FALSE	TRUE	24.251
rs2009919	C	T	C	T	-0.0536457	-0.0096		0.5444	FALSE	FALSE	FALSE	giscome.012vs3456.age-gender-5PC.meta1	0.0439	0.827	outcome	TRUE	reported	textfile	17	11780026	0.0106294	4.94721e-07	14306	ebi-a-GCST90017114	|| id:ebi-a-GCST90017114	TRUE	reported	2	TRUE	0.00177755	14306		FALSE	TRUE	25.4714
rs2273429	A	G	A	G	-0.0702112	-0.0839		0.1186	FALSE	FALSE	FALSE	giscome.012vs3456.age-gender-5PC.meta1	0.0664	0.2063	outcome	TRUE	reported	textfile	14	52494072	0.0153063	9.26232e-06	14306	ebi-a-GCST90017114	|| id:ebi-a-GCST90017114	TRUE	reported	2	TRUE	0.00146885	14306		FALSE	TRUE	21.0413
rs2332027	A	G	A	G	0.0482656	-0.0009		0.5081	FALSE	FALSE	FALSE	giscome.012vs3456.age-gender-5PC.meta1	0.0426	0.9834	outcome	TRUE	reported	textfile	4	171672038	0.0104823	4.04548e-06	14306	ebi-a-GCST90017114	|| id:ebi-a-GCST90017114	TRUE	reported	2	TRUE	0.00148	14306		FALSE	TRUE	21.2013
rs2547978	G	A	G	A	-0.0465802	0.0165		0.5093	FALSE	FALSE	FALSE	giscome.012vs3456.age-gender-5PC.meta1	0.0421	0.6948	outcome	TRUE	reported	textfile	5	98020298	0.0105075	8.56841e-06	14306	ebi-a-GCST90017114	|| id:ebi-a-GCST90017114	TRUE	reported	2	TRUE	0.00137199	14306		FALSE	TRUE	19.6519
rs36111799	C	T	C	T	-0.0480708	-0.0511		0.4298	FALSE	FALSE	FALSE	giscome.012vs3456.age-gender-5PC.meta1	0.0469	0.2754	outcome	TRUE	reported	textfile	10	39136170	0.0105429	5.1744e-06	14306	ebi-a-GCST90017114	|| id:ebi-a-GCST90017114	TRUE	reported	2	TRUE	0.00145129	14306		FALSE	TRUE	20.7894
rs3792064	G	A	G	A	0.0897349	0.0895		0.0955	FALSE	FALSE	FALSE	giscome.012vs3456.age-gender-5PC.meta1	0.0733	0.2221	outcome	TRUE	reported	textfile	2	231678413	0.0182532	6.75492e-07	14306	ebi-a-GCST90017114	|| id:ebi-a-GCST90017114	TRUE	reported	2	TRUE	0.00168676	14306		FALSE	TRUE	24.1682
rs4750583	G	A	G	A	-0.0616007	0.0375		0.8115	FALSE	FALSE	FALSE	giscome.012vs3456.age-gender-5PC.meta1	0.0566	0.5069	outcome	TRUE	reported	textfile	10	15054765	0.0137936	5.78562e-06	14306	ebi-a-GCST90017114	|| id:ebi-a-GCST90017114	TRUE	reported	2	TRUE	0.00139237	14306		FALSE	TRUE	19.9442
rs56199908	T	C	T	C	-0.186194	0.1069		0.061	FALSE	FALSE	FALSE	giscome.012vs3456.age-gender-5PC.meta1	0.0924	0.2471	outcome	TRUE	reported	textfile	9	2801371	0.041051	8.66662e-06	14306	ebi-a-GCST90017114	|| id:ebi-a-GCST90017114	TRUE	reported	2	TRUE	0.00143616	14306		FALSE	TRUE	20.5723
rs6814436	C	T	C	T	-0.0680205	-0.0417		0.8529	FALSE	FALSE	FALSE	giscome.012vs3456.age-gender-5PC.meta1	0.0598	0.4852	outcome	TRUE	reported	textfile	4	161507301	0.0150844	6.80456e-06	14306	ebi-a-GCST90017114	|| id:ebi-a-GCST90017114	TRUE	reported	2	TRUE	0.00141954	14306		FALSE	TRUE	20.334
rs6815608	C	T	C	T	-0.0935765	0.0419		0.9253	FALSE	FALSE	FALSE	giscome.012vs3456.age-gender-5PC.meta1	0.0972	0.6661	outcome	TRUE	reported	textfile	4	152131744	0.0210869	7.23852e-06	14306	ebi-a-GCST90017114	|| id:ebi-a-GCST90017114	TRUE	reported	2	TRUE	0.00137484	14306		FALSE	TRUE	19.6928
rs7247191	T	C	T	C	-0.0713033	0.0144		0.123	FALSE	FALSE	FALSE	giscome.012vs3456.age-gender-5PC.meta1	0.064	0.8213	outcome	TRUE	reported	textfile	19	22899585	0.0157424	4.73097e-06	14306	ebi-a-GCST90017114	|| id:ebi-a-GCST90017114	TRUE	reported	2	TRUE	0.00143218	14306		FALSE	TRUE	20.5153
rs72738886	T	C	T	C	0.0864609	0.0621		0.0857	FALSE	FALSE	FALSE	giscome.012vs3456.age-gender-5PC.meta1	0.0786	0.4299	outcome	TRUE	reported	textfile	5	35770550	0.0190398	7.67892e-06	14306	ebi-a-GCST90017114	|| id:ebi-a-GCST90017114	TRUE	reported	2	TRUE	0.00143957	14306		FALSE	TRUE	20.6212
rs72771021	C	T	C	T	-0.141357	-0.0017		0.0589	FALSE	FALSE	FALSE	giscome.012vs3456.age-gender-5PC.meta1	0.1104	0.9877	outcome	TRUE	reported	textfile	10	13841631	0.0308303	5.12436e-06	14306	ebi-a-GCST90017114	|| id:ebi-a-GCST90017114	TRUE	reported	2	TRUE	0.00146752	14306		FALSE	TRUE	21.0222
rs8085381	A	G	A	G	-0.0647291	0.123		0.8448	FALSE	FALSE	FALSE	giscome.012vs3456.age-gender-5PC.meta1	0.0602	0.0409	outcome	TRUE	reported	textfile	18	29328305	0.0146219	8.67261e-06	14306	ebi-a-GCST90017114	|| id:ebi-a-GCST90017114	TRUE	reported	2	TRUE	0.00136817	14306		FALSE	TRUE	19.5971
rs992074	T	C	T	C	-0.233491	0.0829		0.947	FALSE	FALSE	FALSE	giscome.012vs3456.age-gender-5PC.meta1	0.0995	0.4047	outcome	TRUE	reported	textfile	21	18567802	0.050901	8.51609e-06	14306	ebi-a-GCST90017114	|| id:ebi-a-GCST90017114	TRUE	reported	2	TRUE	0.0014689	14306		FALSE	TRUE	21.042
rs112334273	G	A	G	A	0.0627459	-0.1212		0.2168	FALSE	FALSE	FALSE	giscome.012vs3456.age-gender-severity-5PC.meta1	0.0622	0.05119	outcome	TRUE	reported	textfile	21	40703251	0.0127415	9.26446e-07	14306	ebi-a-GCST90017114	|| id:ebi-a-GCST90017114	TRUE	reported	2	TRUE	0.00169253	14306		FALSE	TRUE	24.251
rs2009919	C	T	C	T	-0.0536457	0.0143		0.5423	FALSE	FALSE	FALSE	giscome.012vs3456.age-gender-severity-5PC.meta1	0.0511	0.7791	outcome	TRUE	reported	textfile	17	11780026	0.0106294	4.94721e-07	14306	ebi-a-GCST90017114	|| id:ebi-a-GCST90017114	TRUE	reported	2	TRUE	0.00177755	14306		FALSE	TRUE	25.4714
rs2273429	A	G	A	G	-0.0702112	-0.1117		0.1188	FALSE	FALSE	FALSE	giscome.012vs3456.age-gender-severity-5PC.meta1	0.0775	0.1498	outcome	TRUE	reported	textfile	14	52494072	0.0153063	9.26232e-06	14306	ebi-a-GCST90017114	|| id:ebi-a-GCST90017114	TRUE	reported	2	TRUE	0.00146885	14306		FALSE	TRUE	21.0413
rs2332027	A	G	A	G	0.0482656	-0.0388		0.5071	FALSE	FALSE	FALSE	giscome.012vs3456.age-gender-severity-5PC.meta1	0.0494	0.4323	outcome	TRUE	reported	textfile	4	171672038	0.0104823	4.04548e-06	14306	ebi-a-GCST90017114	|| id:ebi-a-GCST90017114	TRUE	reported	2	TRUE	0.00148	14306		FALSE	TRUE	21.2013
rs2547978	G	A	G	A	-0.0465802	-0.0008		0.5096	FALSE	FALSE	FALSE	giscome.012vs3456.age-gender-severity-5PC.meta1	0.049	0.9872	outcome	TRUE	reported	textfile	5	98020298	0.0105075	8.56841e-06	14306	ebi-a-GCST90017114	|| id:ebi-a-GCST90017114	TRUE	reported	2	TRUE	0.00137199	14306		FALSE	TRUE	19.6519
rs36111799	C	T	C	T	-0.0480708	-0.0047		0.4356	FALSE	FALSE	FALSE	giscome.012vs3456.age-gender-severity-5PC.meta1	0.0497	0.9244	outcome	TRUE	reported	textfile	10	39136170	0.0105429	5.1744e-06	14306	ebi-a-GCST90017114	|| id:ebi-a-GCST90017114	TRUE	reported	2	TRUE	0.00145129	14306		FALSE	TRUE	20.7894
rs3792064	G	A	G	A	0.0897349	0.1152		0.0958	FALSE	FALSE	FALSE	giscome.012vs3456.age-gender-severity-5PC.meta1	0.0865	0.1831	outcome	TRUE	reported	textfile	2	231678413	0.0182532	6.75492e-07	14306	ebi-a-GCST90017114	|| id:ebi-a-GCST90017114	TRUE	reported	2	TRUE	0.00168676	14306		FALSE	TRUE	24.1682
rs4750583	G	A	G	A	-0.0616007	0.1011		0.8106	FALSE	FALSE	FALSE	giscome.012vs3456.age-gender-severity-5PC.meta1	0.0656	0.123	outcome	TRUE	reported	textfile	10	15054765	0.0137936	5.78562e-06	14306	ebi-a-GCST90017114	|| id:ebi-a-GCST90017114	TRUE	reported	2	TRUE	0.00139237	14306		FALSE	TRUE	19.9442
rs56199908	T	C	T	C	-0.186194	0.1124		0.0604	FALSE	FALSE	FALSE	giscome.012vs3456.age-gender-severity-5PC.meta1	0.1075	0.2959	outcome	TRUE	reported	textfile	9	2801371	0.041051	8.66662e-06	14306	ebi-a-GCST90017114	|| id:ebi-a-GCST90017114	TRUE	reported	2	TRUE	0.00143616	14306		FALSE	TRUE	20.5723
rs6814436	C	T	C	T	-0.0680205	-0.0267		0.8533	FALSE	FALSE	FALSE	giscome.012vs3456.age-gender-severity-5PC.meta1	0.0692	0.6993	outcome	TRUE	reported	textfile	4	161507301	0.0150844	6.80456e-06	14306	ebi-a-GCST90017114	|| id:ebi-a-GCST90017114	TRUE	reported	2	TRUE	0.00141954	14306		FALSE	TRUE	20.334
rs6815608	C	T	C	T	-0.0935765	0.0645		0.9268	FALSE	FALSE	FALSE	giscome.012vs3456.age-gender-severity-5PC.meta1	0.1031	0.5316	outcome	TRUE	reported	textfile	4	152131744	0.0210869	7.23852e-06	14306	ebi-a-GCST90017114	|| id:ebi-a-GCST90017114	TRUE	reported	2	TRUE	0.00137484	14306		FALSE	TRUE	19.6928
rs7247191	T	C	T	C	-0.0713033	-0.0424		0.1237	FALSE	FALSE	FALSE	giscome.012vs3456.age-gender-severity-5PC.meta1	0.0746	0.5693	outcome	TRUE	reported	textfile	19	22899585	0.0157424	4.73097e-06	14306	ebi-a-GCST90017114	|| id:ebi-a-GCST90017114	TRUE	reported	2	TRUE	0.00143218	14306		FALSE	TRUE	20.5153
rs72738886	T	C	T	C	0.0864609	0.0109		0.086	FALSE	FALSE	FALSE	giscome.012vs3456.age-gender-severity-5PC.meta1	0.0918	0.9057	outcome	TRUE	reported	textfile	5	35770550	0.0190398	7.67892e-06	14306	ebi-a-GCST90017114	|| id:ebi-a-GCST90017114	TRUE	reported	2	TRUE	0.00143957	14306		FALSE	TRUE	20.6212
rs72771021	C	T	C	T	-0.141357	0.0545		0.0554	FALSE	FALSE	FALSE	giscome.012vs3456.age-gender-severity-5PC.meta1	0.1204	0.6511	outcome	TRUE	reported	textfile	10	13841631	0.0308303	5.12436e-06	14306	ebi-a-GCST90017114	|| id:ebi-a-GCST90017114	TRUE	reported	2	TRUE	0.00146752	14306		FALSE	TRUE	21.0222
rs8085381	A	G	A	G	-0.0647291	0.1412		0.8435	FALSE	FALSE	FALSE	giscome.012vs3456.age-gender-severity-5PC.meta1	0.07	0.0438	outcome	TRUE	reported	textfile	18	29328305	0.0146219	8.67261e-06	14306	ebi-a-GCST90017114	|| id:ebi-a-GCST90017114	TRUE	reported	2	TRUE	0.00136817	14306		FALSE	TRUE	19.5971
rs992074	T	C	T	C	-0.233491	0.0995		0.9462	FALSE	FALSE	FALSE	giscome.012vs3456.age-gender-severity-5PC.meta1	0.1161	0.3913	outcome	TRUE	reported	textfile	21	18567802	0.050901	8.51609e-06	14306	ebi-a-GCST90017114	|| id:ebi-a-GCST90017114	TRUE	reported	2	TRUE	0.0014689	14306		FALSE	TRUE	21.042
rs1002941	A	G	A	G	-0.107661	-0.0215		0.73	FALSE	FALSE	FALSE	giscome.012vs3456.age-gender-5PC.meta1	0.0479	0.6538	outcome	TRUE	reported	textfile	15	101242690	0.0233382	4.30884e-06	14306	ebi-a-GCST90017115	|| id:ebi-a-GCST90017115	TRUE	reported	2	TRUE	0.00148552	14306		FALSE	TRUE	21.2805
rs11770843	C	T	C	T	0.111896	-0.02		0.2834	FALSE	FALSE	FALSE	giscome.012vs3456.age-gender-5PC.meta1	0.0513	0.6959	outcome	TRUE	reported	textfile	7	146795379	0.0234776	1.13813e-06	14306	ebi-a-GCST90017115	|| id:ebi-a-GCST90017115	TRUE	reported	2	TRUE	0.00158553	14306		FALSE	TRUE	22.7155
rs17114848	G	A	G	A	0.148972	-0.0437		0.1213	FALSE	FALSE	FALSE	giscome.012vs3456.age-gender-5PC.meta1	0.0728	0.5485	outcome	TRUE	reported	textfile	15	25162535	0.0324162	6.76986e-06	14306	ebi-a-GCST90017115	|| id:ebi-a-GCST90017115	TRUE	reported	2	TRUE	0.0014743	14306		FALSE	TRUE	21.1196
rs2031282	A	G	A	G	0.120412	-0.0413		0.1835	FALSE	FALSE	FALSE	giscome.012vs3456.age-gender-5PC.meta1	0.0604	0.4944	outcome	TRUE	reported	textfile	13	20687179	0.0270263	5.86462e-06	14306	ebi-a-GCST90017115	|| id:ebi-a-GCST90017115	TRUE	reported	2	TRUE	0.00138582	14306		FALSE	TRUE	19.8503
rs2825714	A	G	A	G	-0.138226	0.015		0.1546	FALSE	FALSE	FALSE	giscome.012vs3456.age-gender-5PC.meta1	0.0597	0.8022	outcome	TRUE	reported	textfile	21	21023966	0.0289096	1.49772e-06	14306	ebi-a-GCST90017115	|| id:ebi-a-GCST90017115	TRUE	reported	2	TRUE	0.00159567	14306		FALSE	TRUE	22.861
rs60995569	T	G	T	G	-0.16062	-0.0955		0.0949	FALSE	FALSE	FALSE	giscome.012vs3456.age-gender-5PC.meta1	0.0753	0.2047	outcome	TRUE	reported	textfile	10	53930085	0.0336806	9.1939e-06	14306	ebi-a-GCST90017115	|| id:ebi-a-GCST90017115	TRUE	reported	2	TRUE	0.00158742	14306		FALSE	TRUE	22.7426
rs62570196	C	T	C	T	-0.217203	0.0756		0.0708	FALSE	FALSE	FALSE	giscome.012vs3456.age-gender-5PC.meta1	0.0839	0.3674	outcome	TRUE	reported	textfile	9	111086170	0.0439621	9.64473e-07	14306	ebi-a-GCST90017115	|| id:ebi-a-GCST90017115	TRUE	reported	2	TRUE	0.00170364	14306		FALSE	TRUE	24.4104
rs72640280	A	G	A	G	0.220185	-0.0792		0.0614	FALSE	FALSE	FALSE	giscome.012vs3456.age-gender-5PC.meta1	0.0932	0.3957	outcome	TRUE	reported	textfile	1	11943792	0.0485947	5.19194e-06	14306	ebi-a-GCST90017115	|| id:ebi-a-GCST90017115	TRUE	reported	2	TRUE	0.00143323	14306		FALSE	TRUE	20.5304
rs77599476	A	G	A	G	0.229981	-0.1226		0.0617	FALSE	FALSE	FALSE	giscome.012vs3456.age-gender-5PC.meta1	0.1012	0.2256	outcome	TRUE	reported	textfile	20	61394262	0.0479918	1.90265e-06	14306	ebi-a-GCST90017115	|| id:ebi-a-GCST90017115	TRUE	reported	2	TRUE	0.00160286	14306		FALSE	TRUE	22.9641
rs1002941	A	G	A	G	-0.107661	-0.0106		0.7288	FALSE	FALSE	FALSE	giscome.012vs3456.age-gender-severity-5PC.meta1	0.0554	0.8478	outcome	TRUE	reported	textfile	15	101242690	0.0233382	4.30884e-06	14306	ebi-a-GCST90017115	|| id:ebi-a-GCST90017115	TRUE	reported	2	TRUE	0.00148552	14306		FALSE	TRUE	21.2805
rs11770843	C	T	C	T	0.111896	-0.0616		0.2767	FALSE	FALSE	FALSE	giscome.012vs3456.age-gender-severity-5PC.meta1	0.0554	0.266	outcome	TRUE	reported	textfile	7	146795379	0.0234776	1.13813e-06	14306	ebi-a-GCST90017115	|| id:ebi-a-GCST90017115	TRUE	reported	2	TRUE	0.00158553	14306		FALSE	TRUE	22.7155
rs17114848	G	A	G	A	0.148972	-0.0031		0.1239	FALSE	FALSE	FALSE	giscome.012vs3456.age-gender-severity-5PC.meta1	0.0756	0.9676	outcome	TRUE	reported	textfile	15	25162535	0.0324162	6.76986e-06	14306	ebi-a-GCST90017115	|| id:ebi-a-GCST90017115	TRUE	reported	2	TRUE	0.0014743	14306		FALSE	TRUE	21.1196
rs2031282	A	G	A	G	0.120412	-0.0442		0.1833	FALSE	FALSE	FALSE	giscome.012vs3456.age-gender-severity-5PC.meta1	0.0638	0.4884	outcome	TRUE	reported	textfile	13	20687179	0.0270263	5.86462e-06	14306	ebi-a-GCST90017115	|| id:ebi-a-GCST90017115	TRUE	reported	2	TRUE	0.00138582	14306		FALSE	TRUE	19.8503
rs2825714	A	G	A	G	-0.138226	0.0362		0.1538	FALSE	FALSE	FALSE	giscome.012vs3456.age-gender-severity-5PC.meta1	0.069	0.5999	outcome	TRUE	reported	textfile	21	21023966	0.0289096	1.49772e-06	14306	ebi-a-GCST90017115	|| id:ebi-a-GCST90017115	TRUE	reported	2	TRUE	0.00159567	14306		FALSE	TRUE	22.861
rs60995569	T	G	T	G	-0.16062	-0.108		0.0952	FALSE	FALSE	FALSE	giscome.012vs3456.age-gender-severity-5PC.meta1	0.0872	0.2154	outcome	TRUE	reported	textfile	10	53930085	0.0336806	9.1939e-06	14306	ebi-a-GCST90017115	|| id:ebi-a-GCST90017115	TRUE	reported	2	TRUE	0.00158742	14306		FALSE	TRUE	22.7426
rs62570196	C	T	C	T	-0.217203	0.1147		0.0709	FALSE	FALSE	FALSE	giscome.012vs3456.age-gender-severity-5PC.meta1	0.0965	0.2344	outcome	TRUE	reported	textfile	9	111086170	0.0439621	9.64473e-07	14306	ebi-a-GCST90017115	|| id:ebi-a-GCST90017115	TRUE	reported	2	TRUE	0.00170364	14306		FALSE	TRUE	24.4104
rs72640280	A	G	A	G	0.220185	-0.0983		0.062	FALSE	FALSE	FALSE	giscome.012vs3456.age-gender-severity-5PC.meta1	0.1111	0.3765	outcome	TRUE	reported	textfile	1	11943792	0.0485947	5.19194e-06	14306	ebi-a-GCST90017115	|| id:ebi-a-GCST90017115	TRUE	reported	2	TRUE	0.00143323	14306		FALSE	TRUE	20.5304
rs77599476	A	G	A	G	0.229981	-0.0727		0.0608	FALSE	FALSE	FALSE	giscome.012vs3456.age-gender-severity-5PC.meta1	0.1066	0.4952	outcome	TRUE	reported	textfile	20	61394262	0.0479918	1.90265e-06	14306	ebi-a-GCST90017115	|| id:ebi-a-GCST90017115	TRUE	reported	2	TRUE	0.00160286	14306		FALSE	TRUE	22.9641
rs10750258	C	A	C	A	0.0491248	0		0.6076	FALSE	FALSE	FALSE	giscome.012vs3456.age-gender-5PC.meta1	0.0437	0.9998	outcome	TRUE	reported	textfile	11	123997498	0.010824	8.71907e-06	14306	ebi-a-GCST90017116	|| id:ebi-a-GCST90017116	TRUE	reported	2	TRUE	0.00143795	14306		FALSE	TRUE	20.598
rs11126162	T	C	T	C	-0.0770689	0.1335		0.0749	FALSE	FALSE	FALSE	giscome.012vs3456.age-gender-5PC.meta1	0.088	0.1293	outcome	TRUE	reported	textfile	2	68086034	0.0187079	9.25977e-06	14306	ebi-a-GCST90017116	|| id:ebi-a-GCST90017116	TRUE	reported	2	TRUE	0.00118505	14306		FALSE	TRUE	16.971
rs11715072	G	A	G	A	-0.0519289	0.0068		0.2837	FALSE	FALSE	FALSE	giscome.012vs3456.age-gender-5PC.meta1	0.047	0.8853	outcome	TRUE	reported	textfile	3	53720793	0.0115246	6.90415e-06	14306	ebi-a-GCST90017116	|| id:ebi-a-GCST90017116	TRUE	reported	2	TRUE	0.0014174	14306		FALSE	TRUE	20.3033
rs12150865	C	T	C	T	0.0511615	0.0048		0.454	FALSE	FALSE	FALSE	giscome.012vs3456.age-gender-5PC.meta1	0.043	0.9106	outcome	TRUE	reported	textfile	19	43505320	0.0106407	1.54085e-06	14306	ebi-a-GCST90017116	|| id:ebi-a-GCST90017116	TRUE	reported	2	TRUE	0.00161357	14306		FALSE	TRUE	23.1178
rs12467198	C	T	C	T	0.0498267	-0.0122		0.329	FALSE	FALSE	FALSE	giscome.012vs3456.age-gender-5PC.meta1	0.0446	0.7846	outcome	TRUE	reported	textfile	2	124872681	0.011138	6.30667e-06	14306	ebi-a-GCST90017116	|| id:ebi-a-GCST90017116	TRUE	reported	2	TRUE	0.00139716	14306		FALSE	TRUE	20.0129
rs2347697	G	T	G	T	0.0502281	0.007		0.3498	FALSE	FALSE	FALSE	giscome.012vs3456.age-gender-5PC.meta1	0.0448	0.8756	outcome	TRUE	reported	textfile	7	134388240	0.0108968	4.26914e-06	14306	ebi-a-GCST90017116	|| id:ebi-a-GCST90017116	TRUE	reported	2	TRUE	0.00148318	14306		FALSE	TRUE	21.2469
rs2532663	A	G	A	G	0.125578	-0.1156		0.929	FALSE	FALSE	FALSE	giscome.012vs3456.age-gender-5PC.meta1	0.0932	0.2151	outcome	TRUE	reported	textfile	10	119247234	0.0258034	7.4681e-07	14306	ebi-a-GCST90017116	|| id:ebi-a-GCST90017116	TRUE	reported	2	TRUE	0.00165309	14306		FALSE	TRUE	23.685
rs3890996	G	T	G	T	0.0474614	0.0162		0.4737	FALSE	FALSE	FALSE	giscome.012vs3456.age-gender-5PC.meta1	0.0469	0.7292	outcome	TRUE	reported	textfile	22	20301800	0.0105645	6.94656e-06	14306	ebi-a-GCST90017116	|| id:ebi-a-GCST90017116	TRUE	reported	2	TRUE	0.00140901	14306		FALSE	TRUE	20.1829
rs4340090	C	T	C	T	-0.0668162	-0.0935		0.1374	FALSE	FALSE	FALSE	giscome.012vs3456.age-gender-5PC.meta1	0.062	0.1317	outcome	TRUE	reported	textfile	12	130331764	0.0153387	9.9901e-06	14306	ebi-a-GCST90017116	|| id:ebi-a-GCST90017116	TRUE	reported	2	TRUE	0.00132481	14306		FALSE	TRUE	18.9752
rs6707783	C	T	C	T	0.0849594	-0.1294		0.1006	FALSE	FALSE	FALSE	giscome.012vs3456.age-gender-5PC.meta1	0.0726	0.07452	outcome	TRUE	reported	textfile	2	52053891	0.0187782	8.08593e-06	14306	ebi-a-GCST90017116	|| id:ebi-a-GCST90017116	TRUE	reported	2	TRUE	0.00142901	14306		FALSE	TRUE	20.4699
rs72771021	C	T	C	T	0.141726	-0.0017		0.0589	FALSE	FALSE	FALSE	giscome.012vs3456.age-gender-5PC.meta1	0.1104	0.9877	outcome	TRUE	reported	textfile	10	13841631	0.0309242	7.18092e-06	14306	ebi-a-GCST90017116	|| id:ebi-a-GCST90017116	TRUE	reported	2	TRUE	0.00146625	14306		FALSE	TRUE	21.004
rs922773	C	T	C	T	-0.0803778	0.0027		0.1375	FALSE	FALSE	FALSE	giscome.012vs3456.age-gender-5PC.meta1	0.0623	0.966	outcome	TRUE	reported	textfile	3	66318042	0.0157851	3.67959e-07	14306	ebi-a-GCST90017116	|| id:ebi-a-GCST90017116	TRUE	reported	2	TRUE	0.0018094	14306		FALSE	TRUE	25.9285
rs10750258	C	A	C	A	0.0491248	-0.0033		0.6072	FALSE	FALSE	FALSE	giscome.012vs3456.age-gender-severity-5PC.meta1	0.0508	0.9489	outcome	TRUE	reported	textfile	11	123997498	0.010824	8.71907e-06	14306	ebi-a-GCST90017116	|| id:ebi-a-GCST90017116	TRUE	reported	2	TRUE	0.00143795	14306		FALSE	TRUE	20.598
rs11126162	T	C	T	C	-0.0770689	0.099		0.079	FALSE	FALSE	FALSE	giscome.012vs3456.age-gender-severity-5PC.meta1	0.0913	0.2781	outcome	TRUE	reported	textfile	2	68086034	0.0187079	9.25977e-06	14306	ebi-a-GCST90017116	|| id:ebi-a-GCST90017116	TRUE	reported	2	TRUE	0.00118505	14306		FALSE	TRUE	16.971
rs11715072	G	A	G	A	-0.0519289	0.0527		0.2836	FALSE	FALSE	FALSE	giscome.012vs3456.age-gender-severity-5PC.meta1	0.0544	0.3326	outcome	TRUE	reported	textfile	3	53720793	0.0115246	6.90415e-06	14306	ebi-a-GCST90017116	|| id:ebi-a-GCST90017116	TRUE	reported	2	TRUE	0.0014174	14306		FALSE	TRUE	20.3033
rs12150865	C	T	C	T	0.0511615	0.0055		0.4549	FALSE	FALSE	FALSE	giscome.012vs3456.age-gender-severity-5PC.meta1	0.05	0.9117	outcome	TRUE	reported	textfile	19	43505320	0.0106407	1.54085e-06	14306	ebi-a-GCST90017116	|| id:ebi-a-GCST90017116	TRUE	reported	2	TRUE	0.00161357	14306		FALSE	TRUE	23.1178
rs12467198	C	T	C	T	0.0498267	0.0167		0.329	FALSE	FALSE	FALSE	giscome.012vs3456.age-gender-severity-5PC.meta1	0.0518	0.7477	outcome	TRUE	reported	textfile	2	124872681	0.011138	6.30667e-06	14306	ebi-a-GCST90017116	|| id:ebi-a-GCST90017116	TRUE	reported	2	TRUE	0.00139716	14306		FALSE	TRUE	20.0129
rs2347697	G	T	G	T	0.0502281	0.0341		0.3502	FALSE	FALSE	FALSE	giscome.012vs3456.age-gender-severity-5PC.meta1	0.0523	0.5147	outcome	TRUE	reported	textfile	7	134388240	0.0108968	4.26914e-06	14306	ebi-a-GCST90017116	|| id:ebi-a-GCST90017116	TRUE	reported	2	TRUE	0.00148318	14306		FALSE	TRUE	21.2469
rs2532663	A	G	A	G	0.125578	-0.1488		0.929	FALSE	FALSE	FALSE	giscome.012vs3456.age-gender-severity-5PC.meta1	0.1094	0.174	outcome	TRUE	reported	textfile	10	119247234	0.0258034	7.4681e-07	14306	ebi-a-GCST90017116	|| id:ebi-a-GCST90017116	TRUE	reported	2	TRUE	0.00165309	14306		FALSE	TRUE	23.685
rs3890996	G	T	G	T	0.0474614	0.0386		0.4685	FALSE	FALSE	FALSE	giscome.012vs3456.age-gender-severity-5PC.meta1	0.0499	0.4394	outcome	TRUE	reported	textfile	22	20301800	0.0105645	6.94656e-06	14306	ebi-a-GCST90017116	|| id:ebi-a-GCST90017116	TRUE	reported	2	TRUE	0.00140901	14306		FALSE	TRUE	20.1829
rs4340090	C	T	C	T	-0.0668162	-0.1167		0.1371	FALSE	FALSE	FALSE	giscome.012vs3456.age-gender-severity-5PC.meta1	0.0719	0.1046	outcome	TRUE	reported	textfile	12	130331764	0.0153387	9.9901e-06	14306	ebi-a-GCST90017116	|| id:ebi-a-GCST90017116	TRUE	reported	2	TRUE	0.00132481	14306		FALSE	TRUE	18.9752
rs6707783	C	T	C	T	0.0849594	-0.0856		0.1011	FALSE	FALSE	FALSE	giscome.012vs3456.age-gender-severity-5PC.meta1	0.0836	0.3059	outcome	TRUE	reported	textfile	2	52053891	0.0187782	8.08593e-06	14306	ebi-a-GCST90017116	|| id:ebi-a-GCST90017116	TRUE	reported	2	TRUE	0.00142901	14306		FALSE	TRUE	20.4699
rs72771021	C	T	C	T	0.141726	0.0545		0.0554	FALSE	FALSE	FALSE	giscome.012vs3456.age-gender-severity-5PC.meta1	0.1204	0.6511	outcome	TRUE	reported	textfile	10	13841631	0.0309242	7.18092e-06	14306	ebi-a-GCST90017116	|| id:ebi-a-GCST90017116	TRUE	reported	2	TRUE	0.00146625	14306		FALSE	TRUE	21.004
rs922773	C	T	C	T	-0.0803778	-0.042		0.1374	FALSE	FALSE	FALSE	giscome.012vs3456.age-gender-severity-5PC.meta1	0.0725	0.5628	outcome	TRUE	reported	textfile	3	66318042	0.0157851	3.67959e-07	14306	ebi-a-GCST90017116	|| id:ebi-a-GCST90017116	TRUE	reported	2	TRUE	0.0018094	14306		FALSE	TRUE	25.9285
rs10108398	G	A	G	A	0.0769142	0.0008		0.2727	FALSE	FALSE	FALSE	giscome.012vs3456.age-gender-5PC.meta1	0.0484	0.987	outcome	TRUE	reported	textfile	8	59440824	0.0153953	1.09001e-06	14306	ebi-a-GCST90017117	|| id:ebi-a-GCST90017117	TRUE	reported	2	TRUE	0.0017419	14306		FALSE	TRUE	24.9595
rs11890098	A	G	A	G	0.074438	0.0052		0.2448	FALSE	FALSE	FALSE	giscome.012vs3456.age-gender-5PC.meta1	0.0489	0.9162	outcome	TRUE	reported	textfile	2	157532549	0.0153389	9.56577e-07	14306	ebi-a-GCST90017117	|| id:ebi-a-GCST90017117	TRUE	reported	2	TRUE	0.00164372	14306		FALSE	TRUE	23.5505
rs12566890	T	G	T	G	-0.101147	-0.007		0.0992	FALSE	FALSE	FALSE	giscome.012vs3456.age-gender-5PC.meta1	0.0817	0.9314	outcome	TRUE	reported	textfile	1	61850864	0.0230978	3.65098e-06	14306	ebi-a-GCST90017117	|| id:ebi-a-GCST90017117	TRUE	reported	2	TRUE	0.00133883	14306		FALSE	TRUE	19.1763
rs17214486	C	A	C	A	0.06099	-0.062		0.3925	FALSE	FALSE	FALSE	giscome.012vs3456.age-gender-5PC.meta1	0.0435	0.1537	outcome	TRUE	reported	textfile	14	97159674	0.0135623	6.60861e-06	14306	ebi-a-GCST90017117	|| id:ebi-a-GCST90017117	TRUE	reported	2	TRUE	0.00141182	14306		FALSE	TRUE	20.2232
rs2464826	A	C	A	C	0.0944239	-0.078		0.1223	FALSE	FALSE	FALSE	giscome.012vs3456.age-gender-5PC.meta1	0.0663	0.2389	outcome	TRUE	reported	textfile	7	79490250	0.0211806	8.39499e-06	14306	ebi-a-GCST90017117	|| id:ebi-a-GCST90017117	TRUE	reported	2	TRUE	0.00138748	14306		FALSE	TRUE	19.8741
rs28537087	G	A	G	A	0.0820873	0.0306		0.147	FALSE	FALSE	FALSE	giscome.012vs3456.age-gender-5PC.meta1	0.0605	0.6133	outcome	TRUE	reported	textfile	15	95309676	0.0188312	8.07402e-06	14306	ebi-a-GCST90017117	|| id:ebi-a-GCST90017117	TRUE	reported	2	TRUE	0.00132667	14306		FALSE	TRUE	19.0019
rs3768491	G	A	G	A	0.0681052	0.0239		0.7143	FALSE	FALSE	FALSE	giscome.012vs3456.age-gender-5PC.meta1	0.047	0.6109	outcome	TRUE	reported	textfile	1	109965986	0.0149061	4.2335e-06	14306	ebi-a-GCST90017117	|| id:ebi-a-GCST90017117	TRUE	reported	2	TRUE	0.00145728	14306		FALSE	TRUE	20.8753
rs4885016	C	T	C	T	0.0819606	0.0299		0.8367	FALSE	FALSE	FALSE	giscome.012vs3456.age-gender-5PC.meta1	0.0581	0.6067	outcome	TRUE	reported	textfile	13	73170489	0.0181628	7.26993e-06	14306	ebi-a-GCST90017117	|| id:ebi-a-GCST90017117	TRUE	reported	2	TRUE	0.00142157	14306		FALSE	TRUE	20.3631
rs72901605	T	C	T	C	-0.0841852	-0.0367		0.1864	FALSE	FALSE	FALSE	giscome.012vs3456.age-gender-5PC.meta1	0.0614	0.55	outcome	TRUE	reported	textfile	11	47103877	0.0178119	3.25792e-06	14306	ebi-a-GCST90017117	|| id:ebi-a-GCST90017117	TRUE	reported	2	TRUE	0.00155925	14306		FALSE	TRUE	22.3383
rs74603314	T	C	T	C	0.221639	0.047		0.0502	FALSE	FALSE	FALSE	giscome.012vs3456.age-gender-5PC.meta1	0.1009	0.6417	outcome	TRUE	reported	textfile	14	46519718	0.0462918	1.5569e-06	14306	ebi-a-GCST90017117	|| id:ebi-a-GCST90017117	TRUE	reported	2	TRUE	0.00160004	14306		FALSE	TRUE	22.9237
rs78169027	A	G	A	G	-0.108283	-0.0711		0.0979	FALSE	FALSE	FALSE	giscome.012vs3456.age-gender-5PC.meta1	0.0739	0.3358	outcome	TRUE	reported	textfile	11	108439087	0.0237289	5.87611e-06	14306	ebi-a-GCST90017117	|| id:ebi-a-GCST90017117	TRUE	reported	2	TRUE	0.0014537	14306		FALSE	TRUE	20.8241
rs10108398	G	A	G	A	0.0769142	-0.0288		0.2726	FALSE	FALSE	FALSE	giscome.012vs3456.age-gender-severity-5PC.meta1	0.056	0.6065	outcome	TRUE	reported	textfile	8	59440824	0.0153953	1.09001e-06	14306	ebi-a-GCST90017117	|| id:ebi-a-GCST90017117	TRUE	reported	2	TRUE	0.0017419	14306		FALSE	TRUE	24.9595
rs11890098	A	G	A	G	0.074438	0.012		0.2443	FALSE	FALSE	FALSE	giscome.012vs3456.age-gender-severity-5PC.meta1	0.0563	0.8308	outcome	TRUE	reported	textfile	2	157532549	0.0153389	9.56577e-07	14306	ebi-a-GCST90017117	|| id:ebi-a-GCST90017117	TRUE	reported	2	TRUE	0.00164372	14306		FALSE	TRUE	23.5505
rs12566890	T	G	T	G	-0.101147	0.0735		0.0963	FALSE	FALSE	FALSE	giscome.012vs3456.age-gender-severity-5PC.meta1	0.088	0.4033	outcome	TRUE	reported	textfile	1	61850864	0.0230978	3.65098e-06	14306	ebi-a-GCST90017117	|| id:ebi-a-GCST90017117	TRUE	reported	2	TRUE	0.00133883	14306		FALSE	TRUE	19.1763
rs17214486	C	A	C	A	0.06099	-0.0642		0.3927	FALSE	FALSE	FALSE	giscome.012vs3456.age-gender-severity-5PC.meta1	0.0502	0.2012	outcome	TRUE	reported	textfile	14	97159674	0.0135623	6.60861e-06	14306	ebi-a-GCST90017117	|| id:ebi-a-GCST90017117	TRUE	reported	2	TRUE	0.00141182	14306		FALSE	TRUE	20.2232
rs2464826	A	C	A	C	0.0944239	-0.003		0.1226	FALSE	FALSE	FALSE	giscome.012vs3456.age-gender-severity-5PC.meta1	0.076	0.9684	outcome	TRUE	reported	textfile	7	79490250	0.0211806	8.39499e-06	14306	ebi-a-GCST90017117	|| id:ebi-a-GCST90017117	TRUE	reported	2	TRUE	0.00138748	14306		FALSE	TRUE	19.8741
rs28537087	G	A	G	A	0.0820873	0.067		0.1498	FALSE	FALSE	FALSE	giscome.012vs3456.age-gender-severity-5PC.meta1	0.0699	0.3378	outcome	TRUE	reported	textfile	15	95309676	0.0188312	8.07402e-06	14306	ebi-a-GCST90017117	|| id:ebi-a-GCST90017117	TRUE	reported	2	TRUE	0.00132667	14306		FALSE	TRUE	19.0019
rs3768491	G	A	G	A	0.0681052	-0.0008		0.7144	FALSE	FALSE	FALSE	giscome.012vs3456.age-gender-severity-5PC.meta1	0.0543	0.9879	outcome	TRUE	reported	textfile	1	109965986	0.0149061	4.2335e-06	14306	ebi-a-GCST90017117	|| id:ebi-a-GCST90017117	TRUE	reported	2	TRUE	0.00145728	14306		FALSE	TRUE	20.8753
rs4885016	C	T	C	T	0.0819606	0.0285		0.8365	FALSE	FALSE	FALSE	giscome.012vs3456.age-gender-severity-5PC.meta1	0.0669	0.6699	outcome	TRUE	reported	textfile	13	73170489	0.0181628	7.26993e-06	14306	ebi-a-GCST90017117	|| id:ebi-a-GCST90017117	TRUE	reported	2	TRUE	0.00142157	14306		FALSE	TRUE	20.3631
rs72901605	T	C	T	C	-0.0841852	-0.0971		0.1915	FALSE	FALSE	FALSE	giscome.012vs3456.age-gender-severity-5PC.meta1	0.0647	0.1333	outcome	TRUE	reported	textfile	11	47103877	0.0178119	3.25792e-06	14306	ebi-a-GCST90017117	|| id:ebi-a-GCST90017117	TRUE	reported	2	TRUE	0.00155925	14306		FALSE	TRUE	22.3383
rs74603314	T	C	T	C	0.221639	0.1625		0.0498	FALSE	FALSE	FALSE	giscome.012vs3456.age-gender-severity-5PC.meta1	0.1166	0.1632	outcome	TRUE	reported	textfile	14	46519718	0.0462918	1.5569e-06	14306	ebi-a-GCST90017117	|| id:ebi-a-GCST90017117	TRUE	reported	2	TRUE	0.00160004	14306		FALSE	TRUE	22.9237
rs78169027	A	G	A	G	-0.108283	-0.0992		0.0982	FALSE	FALSE	FALSE	giscome.012vs3456.age-gender-severity-5PC.meta1	0.0874	0.2566	outcome	TRUE	reported	textfile	11	108439087	0.0237289	5.87611e-06	14306	ebi-a-GCST90017117	|| id:ebi-a-GCST90017117	TRUE	reported	2	TRUE	0.0014537	14306		FALSE	TRUE	20.8241
rs117107102	A	G	A	G	0.204283	-0.0026		0.042	FALSE	FALSE	FALSE	giscome.012vs3456.age-gender-5PC.meta1	0.1151	0.982	outcome	TRUE	reported	textfile	18	49473635	0.0427565	2.67935e-06	14306	ebi-a-GCST90017118	|| id:ebi-a-GCST90017118	TRUE	reported	2	TRUE	0.00159335	14306		FALSE	TRUE	22.8276
rs11729256	T	C	T	C	0.0696984	0.068		0.2409	FALSE	FALSE	FALSE	giscome.012vs3456.age-gender-5PC.meta1	0.0494	0.1693	outcome	TRUE	reported	textfile	4	95027272	0.0146953	2.23404e-06	14306	ebi-a-GCST90017118	|| id:ebi-a-GCST90017118	TRUE	reported	2	TRUE	0.00157018	14306		FALSE	TRUE	22.4951
rs12512971	A	C	A	C	0.171057	-0.0223		0.0525	FALSE	FALSE	FALSE	giscome.012vs3456.age-gender-5PC.meta1	0.1155	0.847	outcome	TRUE	reported	textfile	4	16548975	0.0398053	9.81386e-06	14306	ebi-a-GCST90017118	|| id:ebi-a-GCST90017118	TRUE	reported	2	TRUE	0.00128938	14306		FALSE	TRUE	18.4672
rs12908520	G	A	G	A	0.0594916	0.047		0.4389	FALSE	FALSE	FALSE	giscome.012vs3456.age-gender-5PC.meta1	0.0425	0.269	outcome	TRUE	reported	textfile	15	97570657	0.012823	3.40447e-06	14306	ebi-a-GCST90017118	|| id:ebi-a-GCST90017118	TRUE	reported	2	TRUE	0.00150252	14306		FALSE	TRUE	21.5244
rs2602429	T	C	T	C	-0.0764148	-0.0964		0.7798	FALSE	FALSE	FALSE	giscome.012vs3456.age-gender-5PC.meta1	0.0517	0.06227	outcome	TRUE	reported	textfile	16	81063149	0.0153487	8.71044e-07	14306	ebi-a-GCST90017118	|| id:ebi-a-GCST90017118	TRUE	reported	2	TRUE	0.00172983	14306		FALSE	TRUE	24.7863
rs3995795	C	T	C	T	0.0610914	-0.0313		0.3293	FALSE	FALSE	FALSE	giscome.012vs3456.age-gender-5PC.meta1	0.0468	0.5031	outcome	TRUE	reported	textfile	10	11389614	0.0138592	9.7221e-06	14306	ebi-a-GCST90017118	|| id:ebi-a-GCST90017118	TRUE	reported	2	TRUE	0.00135655	14306		FALSE	TRUE	19.4305
rs45598138	C	A	C	A	-0.143901	0.0647		0.0546	FALSE	FALSE	FALSE	giscome.012vs3456.age-gender-5PC.meta1	0.0964	0.5021	outcome	TRUE	reported	textfile	1	55522083	0.03054	2.19129e-06	14306	ebi-a-GCST90017118	|| id:ebi-a-GCST90017118	TRUE	reported	2	TRUE	0.00154974	14306		FALSE	TRUE	22.2019
rs61779207	G	A	G	A	-0.0755253	0.0117		0.1889	FALSE	FALSE	FALSE	giscome.012vs3456.age-gender-5PC.meta1	0.0539	0.8275	outcome	TRUE	reported	textfile	1	41074472	0.0164385	5.27971e-06	14306	ebi-a-GCST90017118	|| id:ebi-a-GCST90017118	TRUE	reported	2	TRUE	0.00147354	14306		FALSE	TRUE	21.1087
rs74542928	T	C	T	C	0.115994	-0.0452		0.0914	FALSE	FALSE	FALSE	giscome.012vs3456.age-gender-5PC.meta1	0.0749	0.5459	outcome	TRUE	reported	textfile	4	100544188	0.0231324	4.08376e-07	14306	ebi-a-GCST90017118	|| id:ebi-a-GCST90017118	TRUE	reported	2	TRUE	0.00175473	14306		FALSE	TRUE	25.1437
rs76430504	T	C	T	C	-0.11753	-0.0291		0.0689	FALSE	FALSE	FALSE	giscome.012vs3456.age-gender-5PC.meta1	0.0882	0.7417	outcome	TRUE	reported	textfile	5	40438158	0.025458	3.49559e-06	14306	ebi-a-GCST90017118	|| id:ebi-a-GCST90017118	TRUE	reported	2	TRUE	0.0014878	14306		FALSE	TRUE	21.3132
rs9349825	A	G	A	G	-0.0660243	-0.0451		0.2832	FALSE	FALSE	FALSE	giscome.012vs3456.age-gender-5PC.meta1	0.0477	0.3449	outcome	TRUE	reported	textfile	6	56341481	0.0143911	6.2748e-06	14306	ebi-a-GCST90017118	|| id:ebi-a-GCST90017118	TRUE	reported	2	TRUE	0.00146934	14306		FALSE	TRUE	21.0484
rs117107102	A	G	A	G	0.204283	0.0053		0.0417	FALSE	FALSE	FALSE	giscome.012vs3456.age-gender-severity-5PC.meta1	0.1337	0.9684	outcome	TRUE	reported	textfile	18	49473635	0.0427565	2.67935e-06	14306	ebi-a-GCST90017118	|| id:ebi-a-GCST90017118	TRUE	reported	2	TRUE	0.00159335	14306		FALSE	TRUE	22.8276
rs11729256	T	C	T	C	0.0696984	0.0998		0.2405	FALSE	FALSE	FALSE	giscome.012vs3456.age-gender-severity-5PC.meta1	0.0575	0.08233	outcome	TRUE	reported	textfile	4	95027272	0.0146953	2.23404e-06	14306	ebi-a-GCST90017118	|| id:ebi-a-GCST90017118	TRUE	reported	2	TRUE	0.00157018	14306		FALSE	TRUE	22.4951
rs12512971	A	C	A	C	0.171057	-0.1173		0.0522	FALSE	FALSE	FALSE	giscome.012vs3456.age-gender-severity-5PC.meta1	0.1203	0.3295	outcome	TRUE	reported	textfile	4	16548975	0.0398053	9.81386e-06	14306	ebi-a-GCST90017118	|| id:ebi-a-GCST90017118	TRUE	reported	2	TRUE	0.00128938	14306		FALSE	TRUE	18.4672
rs12908520	G	A	G	A	0.0594916	0.0885		0.438	FALSE	FALSE	FALSE	giscome.012vs3456.age-gender-severity-5PC.meta1	0.0495	0.07355	outcome	TRUE	reported	textfile	15	97570657	0.012823	3.40447e-06	14306	ebi-a-GCST90017118	|| id:ebi-a-GCST90017118	TRUE	reported	2	TRUE	0.00150252	14306		FALSE	TRUE	21.5244
rs2602429	T	C	T	C	-0.0764148	-0.0425		0.7791	FALSE	FALSE	FALSE	giscome.012vs3456.age-gender-severity-5PC.meta1	0.0601	0.4799	outcome	TRUE	reported	textfile	16	81063149	0.0153487	8.71044e-07	14306	ebi-a-GCST90017118	|| id:ebi-a-GCST90017118	TRUE	reported	2	TRUE	0.00172983	14306		FALSE	TRUE	24.7863
rs3995795	C	T	C	T	0.0610914	0.0118		0.3305	FALSE	FALSE	FALSE	giscome.012vs3456.age-gender-severity-5PC.meta1	0.0541	0.827	outcome	TRUE	reported	textfile	10	11389614	0.0138592	9.7221e-06	14306	ebi-a-GCST90017118	|| id:ebi-a-GCST90017118	TRUE	reported	2	TRUE	0.00135655	14306		FALSE	TRUE	19.4305
rs45598138	C	A	C	A	-0.143901	-0.0225		0.0545	FALSE	FALSE	FALSE	giscome.012vs3456.age-gender-severity-5PC.meta1	0.1137	0.8433	outcome	TRUE	reported	textfile	1	55522083	0.03054	2.19129e-06	14306	ebi-a-GCST90017118	|| id:ebi-a-GCST90017118	TRUE	reported	2	TRUE	0.00154974	14306		FALSE	TRUE	22.2019
rs61779207	G	A	G	A	-0.0755253	0.0174		0.19	FALSE	FALSE	FALSE	giscome.012vs3456.age-gender-severity-5PC.meta1	0.0624	0.7808	outcome	TRUE	reported	textfile	1	41074472	0.0164385	5.27971e-06	14306	ebi-a-GCST90017118	|| id:ebi-a-GCST90017118	TRUE	reported	2	TRUE	0.00147354	14306		FALSE	TRUE	21.1087
rs74542928	T	C	T	C	0.115994	-0.0515		0.0918	FALSE	FALSE	FALSE	giscome.012vs3456.age-gender-severity-5PC.meta1	0.0876	0.5565	outcome	TRUE	reported	textfile	4	100544188	0.0231324	4.08376e-07	14306	ebi-a-GCST90017118	|| id:ebi-a-GCST90017118	TRUE	reported	2	TRUE	0.00175473	14306		FALSE	TRUE	25.1437
rs76430504	T	C	T	C	-0.11753	0.0059		0.0685	FALSE	FALSE	FALSE	giscome.012vs3456.age-gender-severity-5PC.meta1	0.1009	0.9532	outcome	TRUE	reported	textfile	5	40438158	0.025458	3.49559e-06	14306	ebi-a-GCST90017118	|| id:ebi-a-GCST90017118	TRUE	reported	2	TRUE	0.0014878	14306		FALSE	TRUE	21.3132
rs9349825	A	G	A	G	-0.0660243	-0.0816		0.2848	FALSE	FALSE	FALSE	giscome.012vs3456.age-gender-severity-5PC.meta1	0.0553	0.1401	outcome	TRUE	reported	textfile	6	56341481	0.0143911	6.2748e-06	14306	ebi-a-GCST90017118	|| id:ebi-a-GCST90017118	TRUE	reported	2	TRUE	0.00146934	14306		FALSE	TRUE	21.0484
rs11655079	T	C	T	C	-0.0560674	0.0074		0.2798	FALSE	FALSE	FALSE	giscome.012vs3456.age-gender-5PC.meta1	0.0473	0.8752	outcome	TRUE	reported	textfile	17	75348675	0.0124286	5.93e-06	14306	ebi-a-GCST90016908	|| id:ebi-a-GCST90016908	TRUE	reported	2	TRUE	0.0014207	14306		FALSE	TRUE	20.3506
rs11745923	G	T	G	T	0.0563759	-0.0392		0.3797	FALSE	FALSE	FALSE	giscome.012vs3456.age-gender-5PC.meta1	0.0441	0.3735	outcome	TRUE	reported	textfile	5	475408	0.0115529	1.58e-06	14306	ebi-a-GCST90016908	|| id:ebi-a-GCST90016908	TRUE	reported	2	TRUE	0.00166198	14306		FALSE	TRUE	23.8125
rs12049045	A	G	A	G	0.0510452	0.0088		0.3784	FALSE	FALSE	FALSE	giscome.012vs3456.age-gender-5PC.meta1	0.0436	0.8409	outcome	TRUE	reported	textfile	1	114665485	0.0114325	8.63e-06	14306	ebi-a-GCST90016908	|| id:ebi-a-GCST90016908	TRUE	reported	2	TRUE	0.00139176	14306		FALSE	TRUE	19.9355
rs134366	A	G	A	G	-0.111877	0.1059		0.9417	FALSE	FALSE	FALSE	giscome.012vs3456.age-gender-5PC.meta1	0.0941	0.2608	outcome	TRUE	reported	textfile	22	35567355	0.023501	1.5e-06	14306	ebi-a-GCST90016908	|| id:ebi-a-GCST90016908	TRUE	reported	2	TRUE	0.00158184	14306		FALSE	TRUE	22.6626
rs1376754	G	A	G	A	0.0509242	0.0022		0.4454	FALSE	FALSE	FALSE	giscome.012vs3456.age-gender-5PC.meta1	0.043	0.9583	outcome	TRUE	reported	textfile	2	161611969	0.0112503	6.71e-06	14306	ebi-a-GCST90016908	|| id:ebi-a-GCST90016908	TRUE	reported	2	TRUE	0.00143035	14306		FALSE	TRUE	20.489
rs1515761	C	T	C	T	-0.0762317	-0.0276		0.8645	FALSE	FALSE	FALSE	giscome.012vs3456.age-gender-5PC.meta1	0.0646	0.6687	outcome	TRUE	reported	textfile	10	126110032	0.0169884	4.96e-06	14306	ebi-a-GCST90016908	|| id:ebi-a-GCST90016908	TRUE	reported	2	TRUE	0.00140572	14306		FALSE	TRUE	20.1357
rs4945008	G	A	G	A	-0.0540741	-0.0815		0.6931	FALSE	FALSE	FALSE	giscome.012vs3456.age-gender-5PC.meta1	0.0462	0.07777	outcome	TRUE	reported	textfile	11	71221248	0.0121393	5.39e-06	14306	ebi-a-GCST90016908	|| id:ebi-a-GCST90016908	TRUE	reported	2	TRUE	0.00138526	14306		FALSE	TRUE	19.8423
rs72767435	T	C	T	C	-0.126352	0.0189		0.0501	FALSE	FALSE	FALSE	giscome.012vs3456.age-gender-5PC.meta1	0.1067	0.8594	outcome	TRUE	reported	textfile	15	94852795	0.0273626	2.57e-06	14306	ebi-a-GCST90016908	|| id:ebi-a-GCST90016908	TRUE	reported	2	TRUE	0.00148849	14306		FALSE	TRUE	21.3231
rs7322849	T	C	T	C	0.0944467	-0.0089		0.0978	FALSE	FALSE	FALSE	giscome.012vs3456.age-gender-5PC.meta1	0.0732	0.903	outcome	TRUE	reported	textfile	13	112859829	0.0192976	6.21e-07	14306	ebi-a-GCST90016908	|| id:ebi-a-GCST90016908	TRUE	reported	2	TRUE	0.00167179	14306		FALSE	TRUE	23.9534
rs80083040	T	G	T	G	0.155784	-0.0171		0.0567	FALSE	FALSE	FALSE	giscome.012vs3456.age-gender-5PC.meta1	0.1007	0.8649	outcome	TRUE	reported	textfile	8	65654844	0.0348017	8.62e-06	14306	ebi-a-GCST90016908	|| id:ebi-a-GCST90016908	TRUE	reported	2	TRUE	0.00139888	14306		FALSE	TRUE	20.0376
rs8047955	G	A	G	A	-0.0575816	-0.0571		0.682	FALSE	FALSE	FALSE	giscome.012vs3456.age-gender-5PC.meta1	0.0456	0.2104	outcome	TRUE	reported	textfile	16	81776768	0.0116762	8.34e-07	14306	ebi-a-GCST90016908	|| id:ebi-a-GCST90016908	TRUE	reported	2	TRUE	0.00169734	14306		FALSE	TRUE	24.32
rs857444	C	T	C	T	0.0509553	0.0205		0.3577	FALSE	FALSE	FALSE	giscome.012vs3456.age-gender-5PC.meta1	0.044	0.6405	outcome	TRUE	reported	textfile	6	14617591	0.011539	8.92e-06	14306	ebi-a-GCST90016908	|| id:ebi-a-GCST90016908	TRUE	reported	2	TRUE	0.00136142	14306		FALSE	TRUE	19.5003
rs961091	G	A	G	A	0.0501255	-0.0741		0.4226	FALSE	FALSE	FALSE	giscome.012vs3456.age-gender-5PC.meta1	0.0434	0.08764	outcome	TRUE	reported	textfile	7	95654718	0.011255	8.68e-06	14306	ebi-a-GCST90016908	|| id:ebi-a-GCST90016908	TRUE	reported	2	TRUE	0.00138474	14306		FALSE	TRUE	19.8347
rs11655079	T	C	T	C	-0.0560674	0.0041		0.2776	FALSE	FALSE	FALSE	giscome.012vs3456.age-gender-severity-5PC.meta1	0.055	0.9413	outcome	TRUE	reported	textfile	17	75348675	0.0124286	5.93e-06	14306	ebi-a-GCST90016908	|| id:ebi-a-GCST90016908	TRUE	reported	2	TRUE	0.0014207	14306		FALSE	TRUE	20.3506
rs11745923	G	T	G	T	0.0563759	-0.0239		0.381	FALSE	FALSE	FALSE	giscome.012vs3456.age-gender-severity-5PC.meta1	0.0515	0.6432	outcome	TRUE	reported	textfile	5	475408	0.0115529	1.58e-06	14306	ebi-a-GCST90016908	|| id:ebi-a-GCST90016908	TRUE	reported	2	TRUE	0.00166198	14306		FALSE	TRUE	23.8125
rs12049045	A	G	A	G	0.0510452	-0.0436		0.3805	FALSE	FALSE	FALSE	giscome.012vs3456.age-gender-severity-5PC.meta1	0.0509	0.3918	outcome	TRUE	reported	textfile	1	114665485	0.0114325	8.63e-06	14306	ebi-a-GCST90016908	|| id:ebi-a-GCST90016908	TRUE	reported	2	TRUE	0.00139176	14306		FALSE	TRUE	19.9355
rs134366	A	G	A	G	-0.111877	0.0167		0.9411	FALSE	FALSE	FALSE	giscome.012vs3456.age-gender-severity-5PC.meta1	0.1077	0.8767	outcome	TRUE	reported	textfile	22	35567355	0.023501	1.5e-06	14306	ebi-a-GCST90016908	|| id:ebi-a-GCST90016908	TRUE	reported	2	TRUE	0.00158184	14306		FALSE	TRUE	22.6626
rs1376754	G	A	G	A	0.0509242	-0.0283		0.4463	FALSE	FALSE	FALSE	giscome.012vs3456.age-gender-severity-5PC.meta1	0.0498	0.5698	outcome	TRUE	reported	textfile	2	161611969	0.0112503	6.71e-06	14306	ebi-a-GCST90016908	|| id:ebi-a-GCST90016908	TRUE	reported	2	TRUE	0.00143035	14306		FALSE	TRUE	20.489
rs1515761	C	T	C	T	-0.0762317	-0.0081		0.8644	FALSE	FALSE	FALSE	giscome.012vs3456.age-gender-severity-5PC.meta1	0.0741	0.9131	outcome	TRUE	reported	textfile	10	126110032	0.0169884	4.96e-06	14306	ebi-a-GCST90016908	|| id:ebi-a-GCST90016908	TRUE	reported	2	TRUE	0.00140572	14306		FALSE	TRUE	20.1357
rs4945008	G	A	G	A	-0.0540741	-0.104		0.6932	FALSE	FALSE	FALSE	giscome.012vs3456.age-gender-severity-5PC.meta1	0.0537	0.05283	outcome	TRUE	reported	textfile	11	71221248	0.0121393	5.39e-06	14306	ebi-a-GCST90016908	|| id:ebi-a-GCST90016908	TRUE	reported	2	TRUE	0.00138526	14306		FALSE	TRUE	19.8423
rs72767435	T	C	T	C	-0.126352	0.0567		0.0503	FALSE	FALSE	FALSE	giscome.012vs3456.age-gender-severity-5PC.meta1	0.1229	0.6445	outcome	TRUE	reported	textfile	15	94852795	0.0273626	2.57e-06	14306	ebi-a-GCST90016908	|| id:ebi-a-GCST90016908	TRUE	reported	2	TRUE	0.00148849	14306		FALSE	TRUE	21.3231
rs7322849	T	C	T	C	0.0944467	-0.0096		0.0975	FALSE	FALSE	FALSE	giscome.012vs3456.age-gender-severity-5PC.meta1	0.0855	0.911	outcome	TRUE	reported	textfile	13	112859829	0.0192976	6.21e-07	14306	ebi-a-GCST90016908	|| id:ebi-a-GCST90016908	TRUE	reported	2	TRUE	0.00167179	14306		FALSE	TRUE	23.9534
rs80083040	T	G	T	G	0.155784	-0.0786		0.0562	FALSE	FALSE	FALSE	giscome.012vs3456.age-gender-severity-5PC.meta1	0.1178	0.5044	outcome	TRUE	reported	textfile	8	65654844	0.0348017	8.62e-06	14306	ebi-a-GCST90016908	|| id:ebi-a-GCST90016908	TRUE	reported	2	TRUE	0.00139888	14306		FALSE	TRUE	20.0376
rs8047955	G	A	G	A	-0.0575816	-0.1092		0.6827	FALSE	FALSE	FALSE	giscome.012vs3456.age-gender-severity-5PC.meta1	0.0527	0.03813	outcome	TRUE	reported	textfile	16	81776768	0.0116762	8.34e-07	14306	ebi-a-GCST90016908	|| id:ebi-a-GCST90016908	TRUE	reported	2	TRUE	0.00169734	14306		FALSE	TRUE	24.32
rs857444	C	T	C	T	0.0509553	-0.0028		0.3574	FALSE	FALSE	FALSE	giscome.012vs3456.age-gender-severity-5PC.meta1	0.0512	0.9558	outcome	TRUE	reported	textfile	6	14617591	0.011539	8.92e-06	14306	ebi-a-GCST90016908	|| id:ebi-a-GCST90016908	TRUE	reported	2	TRUE	0.00136142	14306		FALSE	TRUE	19.5003
rs961091	G	A	G	A	0.0501255	-0.103		0.4233	FALSE	FALSE	FALSE	giscome.012vs3456.age-gender-severity-5PC.meta1	0.0503	0.04065	outcome	TRUE	reported	textfile	7	95654718	0.011255	8.68e-06	14306	ebi-a-GCST90016908	|| id:ebi-a-GCST90016908	TRUE	reported	2	TRUE	0.00138474	14306		FALSE	TRUE	19.8347
rs140912403	C	T	C	T	-0.160677	-0.1448		0.0632	FALSE	FALSE	FALSE	giscome.012vs3456.age-gender-5PC.meta1	0.0941	0.1236	outcome	TRUE	reported	textfile	9	95517807	0.0317708	6.2e-07	14306	ebi-a-GCST90016909	|| id:ebi-a-GCST90016909	TRUE	reported	2	TRUE	0.00178492	14306		FALSE	TRUE	25.5771
rs34569731	G	A	G	A	-0.0705145	0.0113		0.6453	FALSE	FALSE	FALSE	giscome.012vs3456.age-gender-5PC.meta1	0.0527	0.8307	outcome	TRUE	reported	textfile	2	75630344	0.0157564	7.38e-06	14306	ebi-a-GCST90016909	|| id:ebi-a-GCST90016909	TRUE	reported	2	TRUE	0.00139823	14306		FALSE	TRUE	20.0282
rs55876211	C	T	C	T	-0.080811	-0.0388		0.1849	FALSE	FALSE	FALSE	giscome.012vs3456.age-gender-5PC.meta1	0.0555	0.4844	outcome	TRUE	reported	textfile	3	84471266	0.0184159	7.54e-06	14306	ebi-a-GCST90016909	|| id:ebi-a-GCST90016909	TRUE	reported	2	TRUE	0.00134435	14306		FALSE	TRUE	19.2555
rs62285697	C	T	C	T	0.0805256	-0.0378		0.2077	FALSE	FALSE	FALSE	giscome.012vs3456.age-gender-5PC.meta1	0.0591	0.5229	outcome	TRUE	reported	textfile	3	176407911	0.0180912	9.76e-06	14306	ebi-a-GCST90016909	|| id:ebi-a-GCST90016909	TRUE	reported	2	TRUE	0.00138317	14306		FALSE	TRUE	19.8122
rs76784716	A	G	A	G	0.133271	0.007		0.0782	FALSE	FALSE	FALSE	giscome.012vs3456.age-gender-5PC.meta1	0.0889	0.937	outcome	TRUE	reported	textfile	2	169033340	0.0267738	5.09e-07	14306	ebi-a-GCST90016909	|| id:ebi-a-GCST90016909	TRUE	reported	2	TRUE	0.00172919	14306		FALSE	TRUE	24.7771
rs7960664	A	G	A	G	-0.0969489	-0.0461		0.8583	FALSE	FALSE	FALSE	giscome.012vs3456.age-gender-5PC.meta1	0.0615	0.4539	outcome	TRUE	reported	textfile	12	89471235	0.0215149	8.84e-06	14306	ebi-a-GCST90016909	|| id:ebi-a-GCST90016909	TRUE	reported	2	TRUE	0.00141753	14306		FALSE	TRUE	20.3052
rs9813022	A	G	A	G	-0.0751277	0.105		0.3118	FALSE	FALSE	FALSE	giscome.012vs3456.age-gender-5PC.meta1	0.0453	0.02036	outcome	TRUE	reported	textfile	3	13726736	0.0153867	1.05e-06	14306	ebi-a-GCST90016909	|| id:ebi-a-GCST90016909	TRUE	reported	2	TRUE	0.00166391	14306		FALSE	TRUE	23.8402
rs140912403	C	T	C	T	-0.160677	-0.176		0.0634	FALSE	FALSE	FALSE	giscome.012vs3456.age-gender-severity-5PC.meta1	0.1105	0.1114	outcome	TRUE	reported	textfile	9	95517807	0.0317708	6.2e-07	14306	ebi-a-GCST90016909	|| id:ebi-a-GCST90016909	TRUE	reported	2	TRUE	0.00178492	14306		FALSE	TRUE	25.5771
rs34569731	G	A	G	A	-0.0705145	0.0559		0.6467	FALSE	FALSE	FALSE	giscome.012vs3456.age-gender-severity-5PC.meta1	0.0611	0.3601	outcome	TRUE	reported	textfile	2	75630344	0.0157564	7.38e-06	14306	ebi-a-GCST90016909	|| id:ebi-a-GCST90016909	TRUE	reported	2	TRUE	0.00139823	14306		FALSE	TRUE	20.0282
rs55876211	C	T	C	T	-0.080811	-0.062		0.1858	FALSE	FALSE	FALSE	giscome.012vs3456.age-gender-severity-5PC.meta1	0.0647	0.3378	outcome	TRUE	reported	textfile	3	84471266	0.0184159	7.54e-06	14306	ebi-a-GCST90016909	|| id:ebi-a-GCST90016909	TRUE	reported	2	TRUE	0.00134435	14306		FALSE	TRUE	19.2555
rs62285697	C	T	C	T	0.0805256	0.0038		0.2093	FALSE	FALSE	FALSE	giscome.012vs3456.age-gender-severity-5PC.meta1	0.0623	0.952	outcome	TRUE	reported	textfile	3	176407911	0.0180912	9.76e-06	14306	ebi-a-GCST90016909	|| id:ebi-a-GCST90016909	TRUE	reported	2	TRUE	0.00138317	14306		FALSE	TRUE	19.8122
rs76784716	A	G	A	G	0.133271	-0.0494		0.0757	FALSE	FALSE	FALSE	giscome.012vs3456.age-gender-severity-5PC.meta1	0.0948	0.6024	outcome	TRUE	reported	textfile	2	169033340	0.0267738	5.09e-07	14306	ebi-a-GCST90016909	|| id:ebi-a-GCST90016909	TRUE	reported	2	TRUE	0.00172919	14306		FALSE	TRUE	24.7771
rs7960664	A	G	A	G	-0.0969489	-0.0634		0.8575	FALSE	FALSE	FALSE	giscome.012vs3456.age-gender-severity-5PC.meta1	0.0711	0.3721	outcome	TRUE	reported	textfile	12	89471235	0.0215149	8.84e-06	14306	ebi-a-GCST90016909	|| id:ebi-a-GCST90016909	TRUE	reported	2	TRUE	0.00141753	14306		FALSE	TRUE	20.3052
rs9813022	A	G	A	G	-0.0751277	0.1163		0.3125	FALSE	FALSE	FALSE	giscome.012vs3456.age-gender-severity-5PC.meta1	0.0525	0.02693	outcome	TRUE	reported	textfile	3	13726736	0.0153867	1.05e-06	14306	ebi-a-GCST90016909	|| id:ebi-a-GCST90016909	TRUE	reported	2	TRUE	0.00166391	14306		FALSE	TRUE	23.8402
rs11110282	A	G	A	G	-0.101189	0.1747		0.0713	FALSE	FALSE	FALSE	giscome.012vs3456.age-gender-5PC.meta1	0.0815	0.03213	outcome	TRUE	reported	textfile	12	100585559	0.0217379	4.85e-06	14306	ebi-a-GCST90016910	|| id:ebi-a-GCST90016910	TRUE	reported	2	TRUE	0.00151257	14306		FALSE	TRUE	21.6686
rs11730038	G	A	G	A	-0.0630747	-0.0352		0.2345	FALSE	FALSE	FALSE	giscome.012vs3456.age-gender-5PC.meta1	0.0548	0.5207	outcome	TRUE	reported	textfile	4	98049499	0.0128717	1.96e-06	14306	ebi-a-GCST90016910	|| id:ebi-a-GCST90016910	TRUE	reported	2	TRUE	0.00167592	14306		FALSE	TRUE	24.0126
rs12797734	T	C	T	C	0.0572158	0.0277		0.2595	FALSE	FALSE	FALSE	giscome.012vs3456.age-gender-5PC.meta1	0.051	0.5868	outcome	TRUE	reported	textfile	11	8332350	0.0126793	7.21e-06	14306	ebi-a-GCST90016910	|| id:ebi-a-GCST90016910	TRUE	reported	2	TRUE	0.00142156	14306		FALSE	TRUE	20.363
rs13068444	A	G	A	G	0.0601035	0.0522		0.1884	FALSE	FALSE	FALSE	giscome.012vs3456.age-gender-5PC.meta1	0.0592	0.3777	outcome	TRUE	reported	textfile	3	64398863	0.0136407	9.53e-06	14306	ebi-a-GCST90016910	|| id:ebi-a-GCST90016910	TRUE	reported	2	TRUE	0.00135544	14306		FALSE	TRUE	19.4145
rs1595463	C	A	C	A	0.0476864	0.0164		0.4667	FALSE	FALSE	FALSE	giscome.012vs3456.age-gender-5PC.meta1	0.0426	0.7008	outcome	TRUE	reported	textfile	2	231723657	0.0108547	7.97e-06	14306	ebi-a-GCST90016910	|| id:ebi-a-GCST90016910	TRUE	reported	2	TRUE	0.00134744	14306		FALSE	TRUE	19.2998
rs28564647	T	G	T	G	-0.0613034	-0.059		0.1988	FALSE	FALSE	FALSE	giscome.012vs3456.age-gender-5PC.meta1	0.0534	0.2689	outcome	TRUE	reported	textfile	9	101101172	0.0137579	7.81e-06	14306	ebi-a-GCST90016910	|| id:ebi-a-GCST90016910	TRUE	reported	2	TRUE	0.00138613	14306		FALSE	TRUE	19.8548
rs34989881	A	G	A	G	0.111056	0.0816		0.0655	FALSE	FALSE	FALSE	giscome.012vs3456.age-gender-5PC.meta1	0.0934	0.3825	outcome	TRUE	reported	textfile	19	51959855	0.0246039	6.55e-06	14306	ebi-a-GCST90016910	|| id:ebi-a-GCST90016910	TRUE	reported	2	TRUE	0.00142233	14306		FALSE	TRUE	20.374
rs35344081	G	A	G	A	0.0619529	0.0067		0.2472	FALSE	FALSE	FALSE	giscome.012vs3456.age-gender-5PC.meta1	0.0535	0.9009	outcome	TRUE	reported	textfile	16	991253	0.0127066	1.01e-06	14306	ebi-a-GCST90016910	|| id:ebi-a-GCST90016910	TRUE	reported	2	TRUE	0.00165915	14306		FALSE	TRUE	23.7719
rs4028634	C	T	C	T	-0.0520614	-0.0133		0.6136	FALSE	FALSE	FALSE	giscome.012vs3456.age-gender-5PC.meta1	0.0435	0.7596	outcome	TRUE	reported	textfile	17	40835649	0.0109842	2.21e-06	14306	ebi-a-GCST90016910	|| id:ebi-a-GCST90016910	TRUE	reported	2	TRUE	0.00156803	14306		FALSE	TRUE	22.4644
rs4459992	T	C	T	C	0.0535854	-0.0021		0.3133	FALSE	FALSE	FALSE	giscome.012vs3456.age-gender-5PC.meta1	0.0462	0.9636	outcome	TRUE	reported	textfile	4	7431487	0.0116362	4.3e-06	14306	ebi-a-GCST90016910	|| id:ebi-a-GCST90016910	TRUE	reported	2	TRUE	0.00148037	14306		FALSE	TRUE	21.2066
rs57872228	C	T	C	T	-0.0714773	-0.0433		0.166	FALSE	FALSE	FALSE	giscome.012vs3456.age-gender-5PC.meta1	0.0574	0.4508	outcome	TRUE	reported	textfile	1	200418805	0.0146647	9.22e-07	14306	ebi-a-GCST90016910	|| id:ebi-a-GCST90016910	TRUE	reported	2	TRUE	0.0016581	14306		FALSE	TRUE	23.7569
rs694949	A	G	A	G	-0.081146	-0.0026		0.1112	FALSE	FALSE	FALSE	giscome.012vs3456.age-gender-5PC.meta1	0.0678	0.9698	outcome	TRUE	reported	textfile	15	58738075	0.0180042	7.6e-06	14306	ebi-a-GCST90016910	|| id:ebi-a-GCST90016910	TRUE	reported	2	TRUE	0.00141812	14306		FALSE	TRUE	20.3136
rs74663707	C	T	C	T	0.0979154	0.0165		0.0793	FALSE	FALSE	FALSE	giscome.012vs3456.age-gender-5PC.meta1	0.0936	0.8597	outcome	TRUE	reported	textfile	3	184371224	0.0224074	8.46e-06	14306	ebi-a-GCST90016910	|| id:ebi-a-GCST90016910	TRUE	reported	2	TRUE	0.00133316	14306		FALSE	TRUE	19.095
rs7666190	A	C	A	C	0.104044	-0.0889		0.934	FALSE	FALSE	FALSE	giscome.012vs3456.age-gender-5PC.meta1	0.0975	0.3621	outcome	TRUE	reported	textfile	4	151687420	0.0247934	8.47e-06	14306	ebi-a-GCST90016910	|| id:ebi-a-GCST90016910	TRUE	reported	2	TRUE	0.00122962	14306		FALSE	TRUE	17.6101
rs77558518	A	G	A	G	-0.107255	-0.0278		0.0706	FALSE	FALSE	FALSE	giscome.012vs3456.age-gender-5PC.meta1	0.0883	0.7527	outcome	TRUE	reported	textfile	5	174173171	0.0222879	1.34e-06	14306	ebi-a-GCST90016910	|| id:ebi-a-GCST90016910	TRUE	reported	2	TRUE	0.00161636	14306		FALSE	TRUE	23.1578
rs78938557	T	C	T	C	0.108007	0.0019		0.0552	FALSE	FALSE	FALSE	giscome.012vs3456.age-gender-5PC.meta1	0.1112	0.9863	outcome	TRUE	reported	textfile	7	36349586	0.0232858	1.07e-06	14306	ebi-a-GCST90016910	|| id:ebi-a-GCST90016910	TRUE	reported	2	TRUE	0.0015018	14306		FALSE	TRUE	21.514
rs9581006	T	C	T	C	-0.225309	0.0068		0.9548	FALSE	FALSE	FALSE	giscome.012vs3456.age-gender-5PC.meta1	0.1115	0.951	outcome	TRUE	reported	textfile	13	24973509	0.0467697	1.79e-06	14306	ebi-a-GCST90016910	|| id:ebi-a-GCST90016910	TRUE	reported	2	TRUE	0.00161982	14306		FALSE	TRUE	23.2075
rs11110282	A	G	A	G	-0.101189	0.2293		0.0715	FALSE	FALSE	FALSE	giscome.012vs3456.age-gender-severity-5PC.meta1	0.0935	0.01418	outcome	TRUE	reported	textfile	12	100585559	0.0217379	4.85e-06	14306	ebi-a-GCST90016910	|| id:ebi-a-GCST90016910	TRUE	reported	2	TRUE	0.00151257	14306		FALSE	TRUE	21.6686
rs11730038	G	A	G	A	-0.0630747	-0.032		0.2277	FALSE	FALSE	FALSE	giscome.012vs3456.age-gender-severity-5PC.meta1	0.0591	0.5885	outcome	TRUE	reported	textfile	4	98049499	0.0128717	1.96e-06	14306	ebi-a-GCST90016910	|| id:ebi-a-GCST90016910	TRUE	reported	2	TRUE	0.00167592	14306		FALSE	TRUE	24.0126
rs12797734	T	C	T	C	0.0572158	0.0736		0.2595	FALSE	FALSE	FALSE	giscome.012vs3456.age-gender-severity-5PC.meta1	0.059	0.212	outcome	TRUE	reported	textfile	11	8332350	0.0126793	7.21e-06	14306	ebi-a-GCST90016910	|| id:ebi-a-GCST90016910	TRUE	reported	2	TRUE	0.00142156	14306		FALSE	TRUE	20.363
rs13068444	A	G	A	G	0.0601035	-0.0401		0.1905	FALSE	FALSE	FALSE	giscome.012vs3456.age-gender-severity-5PC.meta1	0.0628	0.5233	outcome	TRUE	reported	textfile	3	64398863	0.0136407	9.53e-06	14306	ebi-a-GCST90016910	|| id:ebi-a-GCST90016910	TRUE	reported	2	TRUE	0.00135544	14306		FALSE	TRUE	19.4145
rs1595463	C	A	C	A	0.0476864	0.007		0.4662	FALSE	FALSE	FALSE	giscome.012vs3456.age-gender-severity-5PC.meta1	0.0495	0.8873	outcome	TRUE	reported	textfile	2	231723657	0.0108547	7.97e-06	14306	ebi-a-GCST90016910	|| id:ebi-a-GCST90016910	TRUE	reported	2	TRUE	0.00134744	14306		FALSE	TRUE	19.2998
rs28564647	T	G	T	G	-0.0613034	-0.0557		0.1977	FALSE	FALSE	FALSE	giscome.012vs3456.age-gender-severity-5PC.meta1	0.0622	0.3706	outcome	TRUE	reported	textfile	9	101101172	0.0137579	7.81e-06	14306	ebi-a-GCST90016910	|| id:ebi-a-GCST90016910	TRUE	reported	2	TRUE	0.00138613	14306		FALSE	TRUE	19.8548
rs34989881	A	G	A	G	0.111056	0.1614		0.0663	FALSE	FALSE	FALSE	giscome.012vs3456.age-gender-severity-5PC.meta1	0.1063	0.129	outcome	TRUE	reported	textfile	19	51959855	0.0246039	6.55e-06	14306	ebi-a-GCST90016910	|| id:ebi-a-GCST90016910	TRUE	reported	2	TRUE	0.00142233	14306		FALSE	TRUE	20.374
rs35344081	G	A	G	A	0.0619529	0.0135		0.2449	FALSE	FALSE	FALSE	giscome.012vs3456.age-gender-severity-5PC.meta1	0.0567	0.8115	outcome	TRUE	reported	textfile	16	991253	0.0127066	1.01e-06	14306	ebi-a-GCST90016910	|| id:ebi-a-GCST90016910	TRUE	reported	2	TRUE	0.00165915	14306		FALSE	TRUE	23.7719
rs4028634	C	T	C	T	-0.0520614	0.0177		0.6133	FALSE	FALSE	FALSE	giscome.012vs3456.age-gender-severity-5PC.meta1	0.0506	0.726	outcome	TRUE	reported	textfile	17	40835649	0.0109842	2.21e-06	14306	ebi-a-GCST90016910	|| id:ebi-a-GCST90016910	TRUE	reported	2	TRUE	0.00156803	14306		FALSE	TRUE	22.4644
rs4459992	T	C	T	C	0.0535854	0.0071		0.3141	FALSE	FALSE	FALSE	giscome.012vs3456.age-gender-severity-5PC.meta1	0.0537	0.8946	outcome	TRUE	reported	textfile	4	7431487	0.0116362	4.3e-06	14306	ebi-a-GCST90016910	|| id:ebi-a-GCST90016910	TRUE	reported	2	TRUE	0.00148037	14306		FALSE	TRUE	21.2066
rs57872228	C	T	C	T	-0.0714773	-0.0435		0.1649	FALSE	FALSE	FALSE	giscome.012vs3456.age-gender-severity-5PC.meta1	0.0669	0.515	outcome	TRUE	reported	textfile	1	200418805	0.0146647	9.22e-07	14306	ebi-a-GCST90016910	|| id:ebi-a-GCST90016910	TRUE	reported	2	TRUE	0.0016581	14306		FALSE	TRUE	23.7569
rs694949	A	G	A	G	-0.081146	-0.0406		0.1116	FALSE	FALSE	FALSE	giscome.012vs3456.age-gender-severity-5PC.meta1	0.079	0.6075	outcome	TRUE	reported	textfile	15	58738075	0.0180042	7.6e-06	14306	ebi-a-GCST90016910	|| id:ebi-a-GCST90016910	TRUE	reported	2	TRUE	0.00141812	14306		FALSE	TRUE	20.3136
rs74663707	C	T	C	T	0.0979154	-0.0069		0.0814	FALSE	FALSE	FALSE	giscome.012vs3456.age-gender-severity-5PC.meta1	0.0976	0.944	outcome	TRUE	reported	textfile	3	184371224	0.0224074	8.46e-06	14306	ebi-a-GCST90016910	|| id:ebi-a-GCST90016910	TRUE	reported	2	TRUE	0.00133316	14306		FALSE	TRUE	19.095
rs7666190	A	C	A	C	0.104044	-0.0763		0.934	FALSE	FALSE	FALSE	giscome.012vs3456.age-gender-severity-5PC.meta1	0.1023	0.4557	outcome	TRUE	reported	textfile	4	151687420	0.0247934	8.47e-06	14306	ebi-a-GCST90016910	|| id:ebi-a-GCST90016910	TRUE	reported	2	TRUE	0.00122962	14306		FALSE	TRUE	17.6101
rs77558518	A	G	A	G	-0.107255	-0.0762		0.0708	FALSE	FALSE	FALSE	giscome.012vs3456.age-gender-severity-5PC.meta1	0.1028	0.4586	outcome	TRUE	reported	textfile	5	174173171	0.0222879	1.34e-06	14306	ebi-a-GCST90016910	|| id:ebi-a-GCST90016910	TRUE	reported	2	TRUE	0.00161636	14306		FALSE	TRUE	23.1578
rs78938557	T	C	T	C	0.108007	0.0436		0.0585	FALSE	FALSE	FALSE	giscome.012vs3456.age-gender-severity-5PC.meta1	0.1126	0.699	outcome	TRUE	reported	textfile	7	36349586	0.0232858	1.07e-06	14306	ebi-a-GCST90016910	|| id:ebi-a-GCST90016910	TRUE	reported	2	TRUE	0.0015018	14306		FALSE	TRUE	21.514
rs9581006	T	C	T	C	-0.225309	-0.0079		0.9544	FALSE	FALSE	FALSE	giscome.012vs3456.age-gender-severity-5PC.meta1	0.1273	0.9506	outcome	TRUE	reported	textfile	13	24973509	0.0467697	1.79e-06	14306	ebi-a-GCST90016910	|| id:ebi-a-GCST90016910	TRUE	reported	2	TRUE	0.00161982	14306		FALSE	TRUE	23.2075
rs11146701	A	G	A	G	0.0473596	-0.0537		0.4303	FALSE	FALSE	FALSE	giscome.012vs3456.age-gender-5PC.meta1	0.0468	0.2509	outcome	TRUE	reported	textfile	10	39062269	0.010541	7.08e-06	14306	ebi-a-GCST90016911	|| id:ebi-a-GCST90016911	TRUE	reported	2	TRUE	0.00140923	14306		FALSE	TRUE	20.1861
rs111845179	T	C	T	C	0.102648	0.0941		0.0638	FALSE	FALSE	FALSE	giscome.012vs3456.age-gender-5PC.meta1	0.0864	0.276	outcome	TRUE	reported	textfile	14	59317502	0.0213843	9.24e-07	14306	ebi-a-GCST90016911	|| id:ebi-a-GCST90016911	TRUE	reported	2	TRUE	0.00160825	14306		FALSE	TRUE	23.0415
rs17343978	A	C	A	C	-0.0552057	0.0642		0.2533	FALSE	FALSE	FALSE	giscome.012vs3456.age-gender-5PC.meta1	0.0493	0.1926	outcome	TRUE	reported	textfile	22	27433885	0.0120278	8.36e-06	14306	ebi-a-GCST90016911	|| id:ebi-a-GCST90016911	TRUE	reported	2	TRUE	0.00147061	14306		FALSE	TRUE	21.0666
rs2032750	C	T	C	T	0.0508393	-0.0135		0.5422	FALSE	FALSE	FALSE	giscome.012vs3456.age-gender-5PC.meta1	0.0434	0.7556	outcome	TRUE	reported	textfile	2	53831026	0.0106807	1.92e-06	14306	ebi-a-GCST90016911	|| id:ebi-a-GCST90016911	TRUE	reported	2	TRUE	0.00158145	14306		FALSE	TRUE	22.6569
rs2363574	T	C	T	C	0.222741	-0.1423		0.9687	FALSE	FALSE	FALSE	giscome.012vs3456.age-gender-5PC.meta1	0.1666	0.393	outcome	TRUE	reported	textfile	1	200112563	0.0508055	9.93e-06	14306	ebi-a-GCST90016911	|| id:ebi-a-GCST90016911	TRUE	reported	2	TRUE	0.00134196	14306		FALSE	TRUE	19.2211
rs4146051	G	A	G	A	0.107377	-0.048		0.9367	FALSE	FALSE	FALSE	giscome.012vs3456.age-gender-5PC.meta1	0.0916	0.6007	outcome	TRUE	reported	textfile	2	213189994	0.0245661	8.76e-06	14306	ebi-a-GCST90016911	|| id:ebi-a-GCST90016911	TRUE	reported	2	TRUE	0.00133387	14306		FALSE	TRUE	19.1051
rs4916508	A	G	A	G	0.0466729	-0.0322		0.5572	FALSE	FALSE	FALSE	giscome.012vs3456.age-gender-5PC.meta1	0.0428	0.4522	outcome	TRUE	reported	textfile	3	195936789	0.0105312	8.47e-06	14306	ebi-a-GCST90016911	|| id:ebi-a-GCST90016911	TRUE	reported	2	TRUE	0.00137126	14306		FALSE	TRUE	19.6415
rs55773148	G	A	G	A	-0.121514	0.0286		0.0572	FALSE	FALSE	FALSE	giscome.012vs3456.age-gender-5PC.meta1	0.0951	0.7632	outcome	TRUE	reported	textfile	13	70523029	0.0236759	3.9e-07	14306	ebi-a-GCST90016911	|| id:ebi-a-GCST90016911	TRUE	reported	2	TRUE	0.00183816	14306		FALSE	TRUE	26.3414
rs62531359	T	G	T	G	0.0655728	0.0312		0.1366	FALSE	FALSE	FALSE	giscome.012vs3456.age-gender-5PC.meta1	0.0622	0.6155	outcome	TRUE	reported	textfile	8	70916181	0.0149891	9.09e-06	14306	ebi-a-GCST90016911	|| id:ebi-a-GCST90016911	TRUE	reported	2	TRUE	0.00133616	14306		FALSE	TRUE	19.138
rs62575403	C	T	C	T	0.140055	-0.0327		0.0516	FALSE	FALSE	FALSE	giscome.012vs3456.age-gender-5PC.meta1	0.1013	0.7466	outcome	TRUE	reported	textfile	9	136493820	0.0311128	7.06e-06	14306	ebi-a-GCST90016911	|| id:ebi-a-GCST90016911	TRUE	reported	2	TRUE	0.00141464	14306		FALSE	TRUE	20.2637
rs72706335	T	C	T	C	-0.22241	-0.057		0.053	FALSE	FALSE	FALSE	giscome.012vs3456.age-gender-5PC.meta1	0.0973	0.5582	outcome	TRUE	reported	textfile	1	157495438	0.0493458	7.66e-06	14306	ebi-a-GCST90016911	|| id:ebi-a-GCST90016911	TRUE	reported	2	TRUE	0.00141819	14306		FALSE	TRUE	20.3146
rs73975615	G	A	G	A	-0.207018	0.2392		0.0209	FALSE	FALSE	FALSE	giscome.012vs3456.age-gender-5PC.meta1	0.3117	0.4428	outcome	TRUE	reported	textfile	17	6461200	0.0442633	1.22e-06	14306	ebi-a-GCST90016911	|| id:ebi-a-GCST90016911	TRUE	reported	2	TRUE	0.00152689	14306		FALSE	TRUE	21.874
rs7631304	G	A	G	A	-0.0645771	0.0812		0.1753	FALSE	FALSE	FALSE	giscome.012vs3456.age-gender-5PC.meta1	0.055	0.1398	outcome	TRUE	reported	textfile	3	89339527	0.0132957	8.37e-07	14306	ebi-a-GCST90016911	|| id:ebi-a-GCST90016911	TRUE	reported	2	TRUE	0.0016465	14306		FALSE	TRUE	23.5904
rs79585701	A	C	A	C	0.0646823	0.0493		0.1471	FALSE	FALSE	FALSE	giscome.012vs3456.age-gender-5PC.meta1	0.0592	0.4056	outcome	TRUE	reported	textfile	8	13110185	0.0149628	9.99e-06	14306	ebi-a-GCST90016911	|| id:ebi-a-GCST90016911	TRUE	reported	2	TRUE	0.00130473	14306		FALSE	TRUE	18.6872
rs929878	T	C	T	C	0.0548532	-0.0171		0.751	FALSE	FALSE	FALSE	giscome.012vs3456.age-gender-5PC.meta1	0.0487	0.7251	outcome	TRUE	reported	textfile	16	74290641	0.012153	4.73e-06	14306	ebi-a-GCST90016911	|| id:ebi-a-GCST90016911	TRUE	reported	2	TRUE	0.0014222	14306		FALSE	TRUE	20.3722
rs11146701	A	G	A	G	0.0473596	-0.0037		0.4368	FALSE	FALSE	FALSE	giscome.012vs3456.age-gender-severity-5PC.meta1	0.0496	0.941	outcome	TRUE	reported	textfile	10	39062269	0.010541	7.08e-06	14306	ebi-a-GCST90016911	|| id:ebi-a-GCST90016911	TRUE	reported	2	TRUE	0.00140923	14306		FALSE	TRUE	20.1861
rs111845179	T	C	T	C	0.102648	0.0892		0.0637	FALSE	FALSE	FALSE	giscome.012vs3456.age-gender-severity-5PC.meta1	0.101	0.3772	outcome	TRUE	reported	textfile	14	59317502	0.0213843	9.24e-07	14306	ebi-a-GCST90016911	|| id:ebi-a-GCST90016911	TRUE	reported	2	TRUE	0.00160825	14306		FALSE	TRUE	23.0415
rs17343978	A	C	A	C	-0.0552057	0.0364		0.254	FALSE	FALSE	FALSE	giscome.012vs3456.age-gender-severity-5PC.meta1	0.0573	0.5255	outcome	TRUE	reported	textfile	22	27433885	0.0120278	8.36e-06	14306	ebi-a-GCST90016911	|| id:ebi-a-GCST90016911	TRUE	reported	2	TRUE	0.00147061	14306		FALSE	TRUE	21.0666
rs2032750	C	T	C	T	0.0508393	0.0274		0.5416	FALSE	FALSE	FALSE	giscome.012vs3456.age-gender-severity-5PC.meta1	0.0505	0.5871	outcome	TRUE	reported	textfile	2	53831026	0.0106807	1.92e-06	14306	ebi-a-GCST90016911	|| id:ebi-a-GCST90016911	TRUE	reported	2	TRUE	0.00158145	14306		FALSE	TRUE	22.6569
rs2363574	T	C	T	C	0.222741	0.0008		0.9648	FALSE	FALSE	FALSE	giscome.012vs3456.age-gender-severity-5PC.meta1	0.1604	0.996	outcome	TRUE	reported	textfile	1	200112563	0.0508055	9.93e-06	14306	ebi-a-GCST90016911	|| id:ebi-a-GCST90016911	TRUE	reported	2	TRUE	0.00134196	14306		FALSE	TRUE	19.2211
rs4146051	G	A	G	A	0.107377	-0.0069		0.9392	FALSE	FALSE	FALSE	giscome.012vs3456.age-gender-severity-5PC.meta1	0.1029	0.9464	outcome	TRUE	reported	textfile	2	213189994	0.0245661	8.76e-06	14306	ebi-a-GCST90016911	|| id:ebi-a-GCST90016911	TRUE	reported	2	TRUE	0.00133387	14306		FALSE	TRUE	19.1051
rs4916508	A	G	A	G	0.0466729	-0.0208		0.5584	FALSE	FALSE	FALSE	giscome.012vs3456.age-gender-severity-5PC.meta1	0.0498	0.676	outcome	TRUE	reported	textfile	3	195936789	0.0105312	8.47e-06	14306	ebi-a-GCST90016911	|| id:ebi-a-GCST90016911	TRUE	reported	2	TRUE	0.00137126	14306		FALSE	TRUE	19.6415
rs55773148	G	A	G	A	-0.121514	0.0469		0.0571	FALSE	FALSE	FALSE	giscome.012vs3456.age-gender-severity-5PC.meta1	0.108	0.6642	outcome	TRUE	reported	textfile	13	70523029	0.0236759	3.9e-07	14306	ebi-a-GCST90016911	|| id:ebi-a-GCST90016911	TRUE	reported	2	TRUE	0.00183816	14306		FALSE	TRUE	26.3414
rs62531359	T	G	T	G	0.0655728	0.0501		0.1363	FALSE	FALSE	FALSE	giscome.012vs3456.age-gender-severity-5PC.meta1	0.0718	0.4852	outcome	TRUE	reported	textfile	8	70916181	0.0149891	9.09e-06	14306	ebi-a-GCST90016911	|| id:ebi-a-GCST90016911	TRUE	reported	2	TRUE	0.00133616	14306		FALSE	TRUE	19.138
rs62575403	C	T	C	T	0.140055	0.0384		0.052	FALSE	FALSE	FALSE	giscome.012vs3456.age-gender-severity-5PC.meta1	0.1153	0.7393	outcome	TRUE	reported	textfile	9	136493820	0.0311128	7.06e-06	14306	ebi-a-GCST90016911	|| id:ebi-a-GCST90016911	TRUE	reported	2	TRUE	0.00141464	14306		FALSE	TRUE	20.2637
rs72706335	T	C	T	C	-0.22241	-0.1248		0.0536	FALSE	FALSE	FALSE	giscome.012vs3456.age-gender-severity-5PC.meta1	0.1141	0.2742	outcome	TRUE	reported	textfile	1	157495438	0.0493458	7.66e-06	14306	ebi-a-GCST90016911	|| id:ebi-a-GCST90016911	TRUE	reported	2	TRUE	0.00141819	14306		FALSE	TRUE	20.3146
rs73975615	G	A	G	A	-0.207018	0.3751		0.0222	FALSE	FALSE	FALSE	giscome.012vs3456.age-gender-severity-5PC.meta1	0.2878	0.1924	outcome	TRUE	reported	textfile	17	6461200	0.0442633	1.22e-06	14306	ebi-a-GCST90016911	|| id:ebi-a-GCST90016911	TRUE	reported	2	TRUE	0.00152689	14306		FALSE	TRUE	21.874
rs7631304	G	A	G	A	-0.0645771	0.043		0.1754	FALSE	FALSE	FALSE	giscome.012vs3456.age-gender-severity-5PC.meta1	0.0643	0.5029	outcome	TRUE	reported	textfile	3	89339527	0.0132957	8.37e-07	14306	ebi-a-GCST90016911	|| id:ebi-a-GCST90016911	TRUE	reported	2	TRUE	0.0016465	14306		FALSE	TRUE	23.5904
rs79585701	A	C	A	C	0.0646823	0.0266		0.147	FALSE	FALSE	FALSE	giscome.012vs3456.age-gender-severity-5PC.meta1	0.0689	0.6997	outcome	TRUE	reported	textfile	8	13110185	0.0149628	9.99e-06	14306	ebi-a-GCST90016911	|| id:ebi-a-GCST90016911	TRUE	reported	2	TRUE	0.00130473	14306		FALSE	TRUE	18.6872
rs929878	T	C	T	C	0.0548532	-0.0033		0.7504	FALSE	FALSE	FALSE	giscome.012vs3456.age-gender-severity-5PC.meta1	0.057	0.9542	outcome	TRUE	reported	textfile	16	74290641	0.012153	4.73e-06	14306	ebi-a-GCST90016911	|| id:ebi-a-GCST90016911	TRUE	reported	2	TRUE	0.0014222	14306		FALSE	TRUE	20.3722
rs11128180	A	G	A	G	0.0592944	0.009		0.2312	FALSE	FALSE	FALSE	giscome.012vs3456.age-gender-5PC.meta1	0.0506	0.8588	outcome	TRUE	reported	textfile	3	70592215	0.0128769	3.67e-06	14306	ebi-a-GCST90016912	|| id:ebi-a-GCST90016912	TRUE	reported	2	TRUE	0.00148014	14306		FALSE	TRUE	21.2034
rs1511453	A	G	A	G	0.0923492	0.0577		0.0733	FALSE	FALSE	FALSE	giscome.012vs3456.age-gender-5PC.meta1	0.0841	0.4924	outcome	TRUE	reported	textfile	4	23588462	0.0199158	4.76e-06	14306	ebi-a-GCST90016912	|| id:ebi-a-GCST90016912	TRUE	reported	2	TRUE	0.00150093	14306		FALSE	TRUE	21.5016
rs1928341	G	A	G	A	-0.0525581	-0.0113		0.6007	FALSE	FALSE	FALSE	giscome.012vs3456.age-gender-5PC.meta1	0.047	0.8104	outcome	TRUE	reported	textfile	1	153240013	0.0110408	2.02e-06	14306	ebi-a-GCST90016912	|| id:ebi-a-GCST90016912	TRUE	reported	2	TRUE	0.00158173	14306		FALSE	TRUE	22.661
rs2321387	G	A	G	A	-0.0494596	-0.0024		0.4561	FALSE	FALSE	FALSE	giscome.012vs3456.age-gender-5PC.meta1	0.0424	0.9542	outcome	TRUE	reported	textfile	13	58689340	0.0109424	5.8e-06	14306	ebi-a-GCST90016912	|| id:ebi-a-GCST90016912	TRUE	reported	2	TRUE	0.00142626	14306		FALSE	TRUE	20.4304
rs2613606	T	C	T	C	0.0513106	0.0724		0.575	FALSE	FALSE	FALSE	giscome.012vs3456.age-gender-5PC.meta1	0.0429	0.09171	outcome	TRUE	reported	textfile	7	111285025	0.0109091	2.2e-06	14306	ebi-a-GCST90016912	|| id:ebi-a-GCST90016912	TRUE	reported	2	TRUE	0.00154422	14306		FALSE	TRUE	22.1226
rs320161	G	A	G	A	-0.0572286	-0.0523		0.7186	FALSE	FALSE	FALSE	giscome.012vs3456.age-gender-5PC.meta1	0.0478	0.2735	outcome	TRUE	reported	textfile	9	104899117	0.01262	7.33e-06	14306	ebi-a-GCST90016912	|| id:ebi-a-GCST90016912	TRUE	reported	2	TRUE	0.00143558	14306		FALSE	TRUE	20.564
rs4033856	T	C	T	C	-0.0832423	0.0284		0.8797	FALSE	FALSE	FALSE	giscome.012vs3456.age-gender-5PC.meta1	0.0673	0.6734	outcome	TRUE	reported	textfile	4	45642485	0.0167237	5.17e-07	14306	ebi-a-GCST90016912	|| id:ebi-a-GCST90016912	TRUE	reported	2	TRUE	0.00172908	14306		FALSE	TRUE	24.7756
rs56386628	C	T	C	T	-0.0622252	0.1301		0.1975	FALSE	FALSE	FALSE	giscome.012vs3456.age-gender-5PC.meta1	0.0587	0.02654	outcome	TRUE	reported	textfile	8	112732674	0.0135688	5.87e-06	14306	ebi-a-GCST90016912	|| id:ebi-a-GCST90016912	TRUE	reported	2	TRUE	0.00146809	14306		FALSE	TRUE	21.0305
rs6087811	T	G	T	G	-0.0978177	-0.0015		0.0817	FALSE	FALSE	FALSE	giscome.012vs3456.age-gender-5PC.meta1	0.0766	0.9844	outcome	TRUE	reported	textfile	20	30596130	0.0198522	7.44e-07	14306	ebi-a-GCST90016912	|| id:ebi-a-GCST90016912	TRUE	reported	2	TRUE	0.00169443	14306		FALSE	TRUE	24.2783
rs62395635	T	C	T	C	0.109741	0.0007		0.0633	FALSE	FALSE	FALSE	giscome.012vs3456.age-gender-5PC.meta1	0.0888	0.994	outcome	TRUE	reported	textfile	5	173497796	0.0236	2.94e-06	14306	ebi-a-GCST90016912	|| id:ebi-a-GCST90016912	TRUE	reported	2	TRUE	0.00150939	14306		FALSE	TRUE	21.6229
rs75242906	C	T	C	T	-0.121083	-0.0278		0.0684	FALSE	FALSE	FALSE	giscome.012vs3456.age-gender-5PC.meta1	0.1052	0.7918	outcome	TRUE	reported	textfile	15	56786407	0.028075	9.27e-06	14306	ebi-a-GCST90016912	|| id:ebi-a-GCST90016912	TRUE	reported	2	TRUE	0.00129869	14306		FALSE	TRUE	18.6006
rs9964679	A	G	A	G	0.052911	-0.0281		0.3184	FALSE	FALSE	FALSE	giscome.012vs3456.age-gender-5PC.meta1	0.0454	0.5362	outcome	TRUE	reported	textfile	18	26569901	0.0114866	4.85e-06	14306	ebi-a-GCST90016912	|| id:ebi-a-GCST90016912	TRUE	reported	2	TRUE	0.00148118	14306		FALSE	TRUE	21.2182
rs11128180	A	G	A	G	0.0592944	-0.0137		0.231	FALSE	FALSE	FALSE	giscome.012vs3456.age-gender-severity-5PC.meta1	0.0587	0.8159	outcome	TRUE	reported	textfile	3	70592215	0.0128769	3.67e-06	14306	ebi-a-GCST90016912	|| id:ebi-a-GCST90016912	TRUE	reported	2	TRUE	0.00148014	14306		FALSE	TRUE	21.2034
rs1511453	A	G	A	G	0.0923492	0.0626		0.0729	FALSE	FALSE	FALSE	giscome.012vs3456.age-gender-severity-5PC.meta1	0.0983	0.5246	outcome	TRUE	reported	textfile	4	23588462	0.0199158	4.76e-06	14306	ebi-a-GCST90016912	|| id:ebi-a-GCST90016912	TRUE	reported	2	TRUE	0.00150093	14306		FALSE	TRUE	21.5016
rs1928341	G	A	G	A	-0.0525581	-0.0124		0.5991	FALSE	FALSE	FALSE	giscome.012vs3456.age-gender-severity-5PC.meta1	0.0498	0.803	outcome	TRUE	reported	textfile	1	153240013	0.0110408	2.02e-06	14306	ebi-a-GCST90016912	|| id:ebi-a-GCST90016912	TRUE	reported	2	TRUE	0.00158173	14306		FALSE	TRUE	22.661
rs2321387	G	A	G	A	-0.0494596	0.0317		0.4559	FALSE	FALSE	FALSE	giscome.012vs3456.age-gender-severity-5PC.meta1	0.0491	0.5182	outcome	TRUE	reported	textfile	13	58689340	0.0109424	5.8e-06	14306	ebi-a-GCST90016912	|| id:ebi-a-GCST90016912	TRUE	reported	2	TRUE	0.00142626	14306		FALSE	TRUE	20.4304
rs2613606	T	C	T	C	0.0513106	0.0828		0.5745	FALSE	FALSE	FALSE	giscome.012vs3456.age-gender-severity-5PC.meta1	0.0496	0.09536	outcome	TRUE	reported	textfile	7	111285025	0.0109091	2.2e-06	14306	ebi-a-GCST90016912	|| id:ebi-a-GCST90016912	TRUE	reported	2	TRUE	0.00154422	14306		FALSE	TRUE	22.1226
rs320161	G	A	G	A	-0.0572286	-0.0758		0.719	FALSE	FALSE	FALSE	giscome.012vs3456.age-gender-severity-5PC.meta1	0.0555	0.1723	outcome	TRUE	reported	textfile	9	104899117	0.01262	7.33e-06	14306	ebi-a-GCST90016912	|| id:ebi-a-GCST90016912	TRUE	reported	2	TRUE	0.00143558	14306		FALSE	TRUE	20.564
rs4033856	T	C	T	C	-0.0832423	0.0296		0.8802	FALSE	FALSE	FALSE	giscome.012vs3456.age-gender-severity-5PC.meta1	0.0786	0.7061	outcome	TRUE	reported	textfile	4	45642485	0.0167237	5.17e-07	14306	ebi-a-GCST90016912	|| id:ebi-a-GCST90016912	TRUE	reported	2	TRUE	0.00172908	14306		FALSE	TRUE	24.7756
rs56386628	C	T	C	T	-0.0622252	0.0542		0.2021	FALSE	FALSE	FALSE	giscome.012vs3456.age-gender-severity-5PC.meta1	0.0616	0.379	outcome	TRUE	reported	textfile	8	112732674	0.0135688	5.87e-06	14306	ebi-a-GCST90016912	|| id:ebi-a-GCST90016912	TRUE	reported	2	TRUE	0.00146809	14306		FALSE	TRUE	21.0305
rs6087811	T	G	T	G	-0.0978177	-0.0353		0.0822	FALSE	FALSE	FALSE	giscome.012vs3456.age-gender-severity-5PC.meta1	0.0879	0.6879	outcome	TRUE	reported	textfile	20	30596130	0.0198522	7.44e-07	14306	ebi-a-GCST90016912	|| id:ebi-a-GCST90016912	TRUE	reported	2	TRUE	0.00169443	14306		FALSE	TRUE	24.2783
rs62395635	T	C	T	C	0.109741	0.107		0.0631	FALSE	FALSE	FALSE	giscome.012vs3456.age-gender-severity-5PC.meta1	0.1018	0.2934	outcome	TRUE	reported	textfile	5	173497796	0.0236	2.94e-06	14306	ebi-a-GCST90016912	|| id:ebi-a-GCST90016912	TRUE	reported	2	TRUE	0.00150939	14306		FALSE	TRUE	21.6229
rs75242906	C	T	C	T	-0.121083	-0.0019		0.0665	FALSE	FALSE	FALSE	giscome.012vs3456.age-gender-severity-5PC.meta1	0.1152	0.9872	outcome	TRUE	reported	textfile	15	56786407	0.028075	9.27e-06	14306	ebi-a-GCST90016912	|| id:ebi-a-GCST90016912	TRUE	reported	2	TRUE	0.00129869	14306		FALSE	TRUE	18.6006
rs9964679	A	G	A	G	0.052911	-0.0339		0.3187	FALSE	FALSE	FALSE	giscome.012vs3456.age-gender-severity-5PC.meta1	0.0527	0.5194	outcome	TRUE	reported	textfile	18	26569901	0.0114866	4.85e-06	14306	ebi-a-GCST90016912	|| id:ebi-a-GCST90016912	TRUE	reported	2	TRUE	0.00148118	14306		FALSE	TRUE	21.2182
rs10774377	G	A	G	A	-0.052659	-0.0555		0.6768	FALSE	FALSE	FALSE	giscome.012vs3456.age-gender-5PC.meta1	0.0455	0.2227	outcome	TRUE	reported	textfile	12	5942519	0.0113858	3.24e-06	14306	ebi-a-GCST90016913	|| id:ebi-a-GCST90016913	TRUE	reported	2	TRUE	0.00149318	14306		FALSE	TRUE	21.3904
rs112334273	G	A	G	A	0.0641008	-0.0997		0.2216	FALSE	FALSE	FALSE	giscome.012vs3456.age-gender-5PC.meta1	0.0578	0.08439	outcome	TRUE	reported	textfile	21	40703251	0.0127404	3.81e-07	14306	ebi-a-GCST90016913	|| id:ebi-a-GCST90016913	TRUE	reported	2	TRUE	0.00176659	14306		FALSE	TRUE	25.314
rs13105690	C	T	C	T	0.0529097	-0.035		0.7258	FALSE	FALSE	FALSE	giscome.012vs3456.age-gender-5PC.meta1	0.0515	0.4964	outcome	TRUE	reported	textfile	4	7420184	0.011818	8.78e-06	14306	ebi-a-GCST90016913	|| id:ebi-a-GCST90016913	TRUE	reported	2	TRUE	0.00139932	14306		FALSE	TRUE	20.0439
rs13179700	C	T	C	T	-0.0511937	-0.0386		0.6499	FALSE	FALSE	FALSE	giscome.012vs3456.age-gender-5PC.meta1	0.0437	0.3766	outcome	TRUE	reported	textfile	5	149077788	0.0109569	3.37e-06	14306	ebi-a-GCST90016913	|| id:ebi-a-GCST90016913	TRUE	reported	2	TRUE	0.00152384	14306		FALSE	TRUE	21.8302
rs1842454	G	A	G	A	-0.0547202	0.025		0.2277	FALSE	FALSE	FALSE	giscome.012vs3456.age-gender-5PC.meta1	0.049	0.6093	outcome	TRUE	reported	textfile	5	105060362	0.0127338	8.72e-06	14306	ebi-a-GCST90016913	|| id:ebi-a-GCST90016913	TRUE	reported	2	TRUE	0.00128932	14306		FALSE	TRUE	18.4663
rs2273429	A	G	A	G	-0.0724037	-0.0839		0.1186	FALSE	FALSE	FALSE	giscome.012vs3456.age-gender-5PC.meta1	0.0664	0.2063	outcome	TRUE	reported	textfile	14	52494072	0.0153105	4.52e-06	14306	ebi-a-GCST90016913	|| id:ebi-a-GCST90016913	TRUE	reported	2	TRUE	0.00156101	14306		FALSE	TRUE	22.3637
rs6797343	T	G	T	G	-0.0592279	-0.1062		0.8289	FALSE	FALSE	FALSE	giscome.012vs3456.age-gender-5PC.meta1	0.0551	0.05421	outcome	TRUE	reported	textfile	3	89268714	0.0134556	9.36e-06	14306	ebi-a-GCST90016913	|| id:ebi-a-GCST90016913	TRUE	reported	2	TRUE	0.0013527	14306		FALSE	TRUE	19.3752
rs6814436	C	T	C	T	-0.0739995	-0.0417		0.8529	FALSE	FALSE	FALSE	giscome.012vs3456.age-gender-5PC.meta1	0.0598	0.4852	outcome	TRUE	reported	textfile	4	161507301	0.0150815	9.65e-07	14306	ebi-a-GCST90016913	|| id:ebi-a-GCST90016913	TRUE	reported	2	TRUE	0.00168028	14306		FALSE	TRUE	24.0751
rs6815608	C	T	C	T	-0.103803	0.0419		0.9253	FALSE	FALSE	FALSE	giscome.012vs3456.age-gender-5PC.meta1	0.0972	0.6661	outcome	TRUE	reported	textfile	4	152131744	0.0210883	4.02e-07	14306	ebi-a-GCST90016913	|| id:ebi-a-GCST90016913	TRUE	reported	2	TRUE	0.001691	14306		FALSE	TRUE	24.2291
rs72738886	T	C	T	C	0.0866169	0.0621		0.0857	FALSE	FALSE	FALSE	giscome.012vs3456.age-gender-5PC.meta1	0.0786	0.4299	outcome	TRUE	reported	textfile	5	35770550	0.0190393	8.24e-06	14306	ebi-a-GCST90016913	|| id:ebi-a-GCST90016913	TRUE	reported	2	TRUE	0.00144483	14306		FALSE	TRUE	20.6968
rs72915163	T	C	T	C	-0.0581025	-0.014		0.2428	FALSE	FALSE	FALSE	giscome.012vs3456.age-gender-5PC.meta1	0.0495	0.7775	outcome	TRUE	reported	textfile	18	48792829	0.0120557	1.34e-06	14306	ebi-a-GCST90016913	|| id:ebi-a-GCST90016913	TRUE	reported	2	TRUE	0.00162122	14306		FALSE	TRUE	23.2276
rs76767978	G	A	G	A	0.0698882	-0.0107		0.1339	FALSE	FALSE	FALSE	giscome.012vs3456.age-gender-5PC.meta1	0.0702	0.8792	outcome	TRUE	reported	textfile	3	131371980	0.0156319	8.4e-06	14306	ebi-a-GCST90016913	|| id:ebi-a-GCST90016913	TRUE	reported	2	TRUE	0.00139547	14306		FALSE	TRUE	19.9887
rs992074	T	C	T	C	-0.255639	0.0829		0.947	FALSE	FALSE	FALSE	giscome.012vs3456.age-gender-5PC.meta1	0.0995	0.4047	outcome	TRUE	reported	textfile	21	18567802	0.0508787	8.78e-07	14306	ebi-a-GCST90016913	|| id:ebi-a-GCST90016913	TRUE	reported	2	TRUE	0.00176181	14306		FALSE	TRUE	25.2454
rs10774377	G	A	G	A	-0.052659	-0.0679		0.6781	FALSE	FALSE	FALSE	giscome.012vs3456.age-gender-severity-5PC.meta1	0.0529	0.1996	outcome	TRUE	reported	textfile	12	5942519	0.0113858	3.24e-06	14306	ebi-a-GCST90016913	|| id:ebi-a-GCST90016913	TRUE	reported	2	TRUE	0.00149318	14306		FALSE	TRUE	21.3904
rs112334273	G	A	G	A	0.0641008	-0.1212		0.2168	FALSE	FALSE	FALSE	giscome.012vs3456.age-gender-severity-5PC.meta1	0.0622	0.05119	outcome	TRUE	reported	textfile	21	40703251	0.0127404	3.81e-07	14306	ebi-a-GCST90016913	|| id:ebi-a-GCST90016913	TRUE	reported	2	TRUE	0.00176659	14306		FALSE	TRUE	25.314
rs13105690	C	T	C	T	0.0529097	0.0021		0.7273	FALSE	FALSE	FALSE	giscome.012vs3456.age-gender-severity-5PC.meta1	0.0548	0.97	outcome	TRUE	reported	textfile	4	7420184	0.011818	8.78e-06	14306	ebi-a-GCST90016913	|| id:ebi-a-GCST90016913	TRUE	reported	2	TRUE	0.00139932	14306		FALSE	TRUE	20.0439
rs13179700	C	T	C	T	-0.0511937	-0.0509		0.65	FALSE	FALSE	FALSE	giscome.012vs3456.age-gender-severity-5PC.meta1	0.0508	0.3166	outcome	TRUE	reported	textfile	5	149077788	0.0109569	3.37e-06	14306	ebi-a-GCST90016913	|| id:ebi-a-GCST90016913	TRUE	reported	2	TRUE	0.00152384	14306		FALSE	TRUE	21.8302
rs1842454	G	A	G	A	-0.0547202	0.0076		0.2275	FALSE	FALSE	FALSE	giscome.012vs3456.age-gender-severity-5PC.meta1	0.0573	0.8946	outcome	TRUE	reported	textfile	5	105060362	0.0127338	8.72e-06	14306	ebi-a-GCST90016913	|| id:ebi-a-GCST90016913	TRUE	reported	2	TRUE	0.00128932	14306		FALSE	TRUE	18.4663
rs2273429	A	G	A	G	-0.0724037	-0.1117		0.1188	FALSE	FALSE	FALSE	giscome.012vs3456.age-gender-severity-5PC.meta1	0.0775	0.1498	outcome	TRUE	reported	textfile	14	52494072	0.0153105	4.52e-06	14306	ebi-a-GCST90016913	|| id:ebi-a-GCST90016913	TRUE	reported	2	TRUE	0.00156101	14306		FALSE	TRUE	22.3637
rs6797343	T	G	T	G	-0.0592279	-0.062		0.8289	FALSE	FALSE	FALSE	giscome.012vs3456.age-gender-severity-5PC.meta1	0.0647	0.3379	outcome	TRUE	reported	textfile	3	89268714	0.0134556	9.36e-06	14306	ebi-a-GCST90016913	|| id:ebi-a-GCST90016913	TRUE	reported	2	TRUE	0.0013527	14306		FALSE	TRUE	19.3752
rs6814436	C	T	C	T	-0.0739995	-0.0267		0.8533	FALSE	FALSE	FALSE	giscome.012vs3456.age-gender-severity-5PC.meta1	0.0692	0.6993	outcome	TRUE	reported	textfile	4	161507301	0.0150815	9.65e-07	14306	ebi-a-GCST90016913	|| id:ebi-a-GCST90016913	TRUE	reported	2	TRUE	0.00168028	14306		FALSE	TRUE	24.0751
rs6815608	C	T	C	T	-0.103803	0.0645		0.9268	FALSE	FALSE	FALSE	giscome.012vs3456.age-gender-severity-5PC.meta1	0.1031	0.5316	outcome	TRUE	reported	textfile	4	152131744	0.0210883	4.02e-07	14306	ebi-a-GCST90016913	|| id:ebi-a-GCST90016913	TRUE	reported	2	TRUE	0.001691	14306		FALSE	TRUE	24.2291
rs72738886	T	C	T	C	0.0866169	0.0109		0.086	FALSE	FALSE	FALSE	giscome.012vs3456.age-gender-severity-5PC.meta1	0.0918	0.9057	outcome	TRUE	reported	textfile	5	35770550	0.0190393	8.24e-06	14306	ebi-a-GCST90016913	|| id:ebi-a-GCST90016913	TRUE	reported	2	TRUE	0.00144483	14306		FALSE	TRUE	20.6968
rs72915163	T	C	T	C	-0.0581025	-0.0072		0.2428	FALSE	FALSE	FALSE	giscome.012vs3456.age-gender-severity-5PC.meta1	0.0573	0.8995	outcome	TRUE	reported	textfile	18	48792829	0.0120557	1.34e-06	14306	ebi-a-GCST90016913	|| id:ebi-a-GCST90016913	TRUE	reported	2	TRUE	0.00162122	14306		FALSE	TRUE	23.2276
rs76767978	G	A	G	A	0.0698882	-0.0462		0.129	FALSE	FALSE	FALSE	giscome.012vs3456.age-gender-severity-5PC.meta1	0.0763	0.5448	outcome	TRUE	reported	textfile	3	131371980	0.0156319	8.4e-06	14306	ebi-a-GCST90016913	|| id:ebi-a-GCST90016913	TRUE	reported	2	TRUE	0.00139547	14306		FALSE	TRUE	19.9887
rs992074	T	C	T	C	-0.255639	0.0995		0.9462	FALSE	FALSE	FALSE	giscome.012vs3456.age-gender-severity-5PC.meta1	0.1161	0.3913	outcome	TRUE	reported	textfile	21	18567802	0.0508787	8.78e-07	14306	ebi-a-GCST90016913	|| id:ebi-a-GCST90016913	TRUE	reported	2	TRUE	0.00176181	14306		FALSE	TRUE	25.2454
rs11073596	G	T	G	T	-0.0510212	-0.0066		0.6632	FALSE	FALSE	FALSE	giscome.012vs3456.age-gender-5PC.meta1	0.0451	0.884	outcome	TRUE	reported	textfile	15	86433579	0.0114339	8.14e-06	14306	ebi-a-GCST90016914	|| id:ebi-a-GCST90016914	TRUE	reported	2	TRUE	0.00139012	14306		FALSE	TRUE	19.9119
rs11250875	T	C	T	C	0.06075	0.0731		0.2002	FALSE	FALSE	FALSE	giscome.012vs3456.age-gender-5PC.meta1	0.0523	0.1626	outcome	TRUE	reported	textfile	10	1922731	0.0130939	4.83e-06	14306	ebi-a-GCST90016914	|| id:ebi-a-GCST90016914	TRUE	reported	2	TRUE	0.0015026	14306		FALSE	TRUE	21.5256
rs11656361	A	C	A	C	0.0773006	0.1768		0.1189	FALSE	FALSE	FALSE	giscome.012vs3456.age-gender-5PC.meta1	0.0689	0.01027	outcome	TRUE	reported	textfile	17	8121332	0.017553	8.02e-06	14306	ebi-a-GCST90016914	|| id:ebi-a-GCST90016914	TRUE	reported	2	TRUE	0.00135399	14306		FALSE	TRUE	19.3938
rs12974142	G	A	G	A	0.0789796	-0.0038		0.1125	FALSE	FALSE	FALSE	giscome.012vs3456.age-gender-5PC.meta1	0.0704	0.9567	outcome	TRUE	reported	textfile	19	52895166	0.0177205	8.51e-06	14306	ebi-a-GCST90016914	|| id:ebi-a-GCST90016914	TRUE	reported	2	TRUE	0.00138681	14306		FALSE	TRUE	19.8645
rs13307134	T	C	T	C	-0.0565686	0.0744		0.7621	FALSE	FALSE	FALSE	giscome.012vs3456.age-gender-5PC.meta1	0.0518	0.1509	outcome	TRUE	reported	textfile	7	105084680	0.0126265	7.8e-06	14306	ebi-a-GCST90016914	|| id:ebi-a-GCST90016914	TRUE	reported	2	TRUE	0.00140126	14306		FALSE	TRUE	20.0717
rs1397793	A	G	A	G	0.0498855	-0.0201		0.6463	FALSE	FALSE	FALSE	giscome.012vs3456.age-gender-5PC.meta1	0.0451	0.6557	outcome	TRUE	reported	textfile	5	90471451	0.0112446	9.77e-06	14306	ebi-a-GCST90016914	|| id:ebi-a-GCST90016914	TRUE	reported	2	TRUE	0.00137406	14306		FALSE	TRUE	19.6816
rs1816223	G	A	G	A	0.0586265	0.0631		0.7947	FALSE	FALSE	FALSE	giscome.012vs3456.age-gender-5PC.meta1	0.053	0.2345	outcome	TRUE	reported	textfile	12	11494021	0.0129006	4.84e-06	14306	ebi-a-GCST90016914	|| id:ebi-a-GCST90016914	TRUE	reported	2	TRUE	0.00144173	14306		FALSE	TRUE	20.6523
rs240104	T	C	T	C	-0.0603429	0.0236		0.2426	FALSE	FALSE	FALSE	giscome.012vs3456.age-gender-5PC.meta1	0.0501	0.6381	outcome	TRUE	reported	textfile	1	176571431	0.0126849	1.52e-06	14306	ebi-a-GCST90016914	|| id:ebi-a-GCST90016914	TRUE	reported	2	TRUE	0.00157955	14306		FALSE	TRUE	22.6297
rs2442778	A	G	A	G	0.116408	0.03		0.9537	FALSE	FALSE	FALSE	giscome.012vs3456.age-gender-5PC.meta1	0.1025	0.7694	outcome	TRUE	reported	textfile	3	11654412	0.0258545	9.03e-06	14306	ebi-a-GCST90016914	|| id:ebi-a-GCST90016914	TRUE	reported	2	TRUE	0.00141521	14306		FALSE	TRUE	20.2718
rs3025411	A	G	A	G	0.0926543	0.0956		0.0907	FALSE	FALSE	FALSE	giscome.012vs3456.age-gender-5PC.meta1	0.0807	0.2357	outcome	TRUE	reported	textfile	9	136512906	0.0209468	8.27e-06	14306	ebi-a-GCST90016914	|| id:ebi-a-GCST90016914	TRUE	reported	2	TRUE	0.00136598	14306		FALSE	TRUE	19.5657
rs34739816	G	T	G	T	0.0965017	-0.0548		0.0817	FALSE	FALSE	FALSE	giscome.012vs3456.age-gender-5PC.meta1	0.0795	0.4905	outcome	TRUE	reported	textfile	17	37376685	0.0207666	3.88e-06	14306	ebi-a-GCST90016914	|| id:ebi-a-GCST90016914	TRUE	reported	2	TRUE	0.00150739	14306		FALSE	TRUE	21.5943
rs719099	A	G	A	G	0.0778402	-0.0098		0.1316	FALSE	FALSE	FALSE	giscome.012vs3456.age-gender-5PC.meta1	0.066	0.8823	outcome	TRUE	reported	textfile	10	65799217	0.0155815	5.43e-07	14306	ebi-a-GCST90016914	|| id:ebi-a-GCST90016914	TRUE	reported	2	TRUE	0.00174171	14306		FALSE	TRUE	24.9568
rs8010111	A	G	A	G	0.103377	-0.0315		0.9355	FALSE	FALSE	FALSE	giscome.012vs3456.age-gender-5PC.meta1	0.09	0.7267	outcome	TRUE	reported	textfile	14	39660509	0.0229286	6.9e-06	14306	ebi-a-GCST90016914	|| id:ebi-a-GCST90016914	TRUE	reported	2	TRUE	0.00141912	14306		FALSE	TRUE	20.3279
rs11073596	G	T	G	T	-0.0510212	-0.0206		0.6632	FALSE	FALSE	FALSE	giscome.012vs3456.age-gender-severity-5PC.meta1	0.0519	0.6922	outcome	TRUE	reported	textfile	15	86433579	0.0114339	8.14e-06	14306	ebi-a-GCST90016914	|| id:ebi-a-GCST90016914	TRUE	reported	2	TRUE	0.00139012	14306		FALSE	TRUE	19.9119
rs11250875	T	C	T	C	0.06075	0.0613		0.2015	FALSE	FALSE	FALSE	giscome.012vs3456.age-gender-severity-5PC.meta1	0.0606	0.3116	outcome	TRUE	reported	textfile	10	1922731	0.0130939	4.83e-06	14306	ebi-a-GCST90016914	|| id:ebi-a-GCST90016914	TRUE	reported	2	TRUE	0.0015026	14306		FALSE	TRUE	21.5256
rs11656361	A	C	A	C	0.0773006	0.1389		0.1198	FALSE	FALSE	FALSE	giscome.012vs3456.age-gender-severity-5PC.meta1	0.0807	0.08521	outcome	TRUE	reported	textfile	17	8121332	0.017553	8.02e-06	14306	ebi-a-GCST90016914	|| id:ebi-a-GCST90016914	TRUE	reported	2	TRUE	0.00135399	14306		FALSE	TRUE	19.3938
rs12974142	G	A	G	A	0.0789796	0.1405		0.1114	FALSE	FALSE	FALSE	giscome.012vs3456.age-gender-severity-5PC.meta1	0.0809	0.08233	outcome	TRUE	reported	textfile	19	52895166	0.0177205	8.51e-06	14306	ebi-a-GCST90016914	|| id:ebi-a-GCST90016914	TRUE	reported	2	TRUE	0.00138681	14306		FALSE	TRUE	19.8645
rs13307134	T	C	T	C	-0.0565686	0.0307		0.7615	FALSE	FALSE	FALSE	giscome.012vs3456.age-gender-severity-5PC.meta1	0.0598	0.6083	outcome	TRUE	reported	textfile	7	105084680	0.0126265	7.8e-06	14306	ebi-a-GCST90016914	|| id:ebi-a-GCST90016914	TRUE	reported	2	TRUE	0.00140126	14306		FALSE	TRUE	20.0717
rs1397793	A	G	A	G	0.0498855	-0.004		0.6472	FALSE	FALSE	FALSE	giscome.012vs3456.age-gender-severity-5PC.meta1	0.0523	0.9387	outcome	TRUE	reported	textfile	5	90471451	0.0112446	9.77e-06	14306	ebi-a-GCST90016914	|| id:ebi-a-GCST90016914	TRUE	reported	2	TRUE	0.00137406	14306		FALSE	TRUE	19.6816
rs1816223	G	A	G	A	0.0586265	0.0453		0.7955	FALSE	FALSE	FALSE	giscome.012vs3456.age-gender-severity-5PC.meta1	0.0611	0.4587	outcome	TRUE	reported	textfile	12	11494021	0.0129006	4.84e-06	14306	ebi-a-GCST90016914	|| id:ebi-a-GCST90016914	TRUE	reported	2	TRUE	0.00144173	14306		FALSE	TRUE	20.6523
rs240104	T	C	T	C	-0.0603429	0.0608		0.2419	FALSE	FALSE	FALSE	giscome.012vs3456.age-gender-severity-5PC.meta1	0.0586	0.2997	outcome	TRUE	reported	textfile	1	176571431	0.0126849	1.52e-06	14306	ebi-a-GCST90016914	|| id:ebi-a-GCST90016914	TRUE	reported	2	TRUE	0.00157955	14306		FALSE	TRUE	22.6297
rs2442778	A	G	A	G	0.116408	-0.02		0.9531	FALSE	FALSE	FALSE	giscome.012vs3456.age-gender-severity-5PC.meta1	0.1169	0.8641	outcome	TRUE	reported	textfile	3	11654412	0.0258545	9.03e-06	14306	ebi-a-GCST90016914	|| id:ebi-a-GCST90016914	TRUE	reported	2	TRUE	0.00141521	14306		FALSE	TRUE	20.2718
rs3025411	A	G	A	G	0.0926543	0.0961		0.0904	FALSE	FALSE	FALSE	giscome.012vs3456.age-gender-severity-5PC.meta1	0.0935	0.3042	outcome	TRUE	reported	textfile	9	136512906	0.0209468	8.27e-06	14306	ebi-a-GCST90016914	|| id:ebi-a-GCST90016914	TRUE	reported	2	TRUE	0.00136598	14306		FALSE	TRUE	19.5657
rs34739816	G	T	G	T	0.0965017	-0.0797		0.0819	FALSE	FALSE	FALSE	giscome.012vs3456.age-gender-severity-5PC.meta1	0.0927	0.3898	outcome	TRUE	reported	textfile	17	37376685	0.0207666	3.88e-06	14306	ebi-a-GCST90016914	|| id:ebi-a-GCST90016914	TRUE	reported	2	TRUE	0.00150739	14306		FALSE	TRUE	21.5943
rs719099	A	G	A	G	0.0778402	0.0037		0.1314	FALSE	FALSE	FALSE	giscome.012vs3456.age-gender-severity-5PC.meta1	0.0769	0.9618	outcome	TRUE	reported	textfile	10	65799217	0.0155815	5.43e-07	14306	ebi-a-GCST90016914	|| id:ebi-a-GCST90016914	TRUE	reported	2	TRUE	0.00174171	14306		FALSE	TRUE	24.9568
rs8010111	A	G	A	G	0.103377	-0.0603		0.9353	FALSE	FALSE	FALSE	giscome.012vs3456.age-gender-severity-5PC.meta1	0.1032	0.5588	outcome	TRUE	reported	textfile	14	39660509	0.0229286	6.9e-06	14306	ebi-a-GCST90016914	|| id:ebi-a-GCST90016914	TRUE	reported	2	TRUE	0.00141912	14306		FALSE	TRUE	20.3279
rs1035691	G	A	G	A	0.055176	-0.0432		0.6371	FALSE	FALSE	FALSE	giscome.012vs3456.age-gender-5PC.meta1	0.0432	0.3169	outcome	TRUE	reported	textfile	11	10658735	0.0121602	9.65e-06	14306	ebi-a-GCST90016915	|| id:ebi-a-GCST90016915	TRUE	reported	2	TRUE	0.00143727	14306		FALSE	TRUE	20.5882
rs112381107	C	T	C	T	0.206594	-0.0027		0.0484	FALSE	FALSE	FALSE	giscome.012vs3456.age-gender-5PC.meta1	0.098	0.9777	outcome	TRUE	reported	textfile	9	15269705	0.0456908	4.63e-06	14306	ebi-a-GCST90016915	|| id:ebi-a-GCST90016915	TRUE	reported	2	TRUE	0.00142725	14306		FALSE	TRUE	20.4446
rs11599763	C	T	C	T	0.0544219	-0.0095		0.6045	FALSE	FALSE	FALSE	giscome.012vs3456.age-gender-5PC.meta1	0.0437	0.8287	outcome	TRUE	reported	textfile	10	11855599	0.0117397	3.94e-06	14306	ebi-a-GCST90016915	|| id:ebi-a-GCST90016915	TRUE	reported	2	TRUE	0.00150011	14306		FALSE	TRUE	21.4899
rs17084793	G	A	G	A	-0.0710762	0.077		0.1641	FALSE	FALSE	FALSE	giscome.012vs3456.age-gender-5PC.meta1	0.0594	0.1949	outcome	TRUE	reported	textfile	18	69312914	0.015953	5.69e-06	14306	ebi-a-GCST90016915	|| id:ebi-a-GCST90016915	TRUE	reported	2	TRUE	0.00138581	14306		FALSE	TRUE	19.8501
rs2692012	G	A	G	A	-0.110335	-0.0126		0.9339	FALSE	FALSE	FALSE	giscome.012vs3456.age-gender-5PC.meta1	0.0912	0.89	outcome	TRUE	reported	textfile	1	203991605	0.0253336	3.14e-06	14306	ebi-a-GCST90016915	|| id:ebi-a-GCST90016915	TRUE	reported	2	TRUE	0.00132434	14306		FALSE	TRUE	18.9685
rs2838334	G	A	G	A	0.0561722	0.0124		0.3157	FALSE	FALSE	FALSE	giscome.012vs3456.age-gender-5PC.meta1	0.0458	0.7873	outcome	TRUE	reported	textfile	21	45064961	0.0124124	5.45e-06	14306	ebi-a-GCST90016915	|| id:ebi-a-GCST90016915	TRUE	reported	2	TRUE	0.00142972	14306		FALSE	TRUE	20.4801
rs3935584	C	T	C	T	-0.0523484	-0.023		0.4808	FALSE	FALSE	FALSE	giscome.012vs3456.age-gender-5PC.meta1	0.0457	0.6152	outcome	TRUE	reported	textfile	2	233929283	0.011566	7.5e-06	14306	ebi-a-GCST90016915	|| id:ebi-a-GCST90016915	TRUE	reported	2	TRUE	0.00143008	14306		FALSE	TRUE	20.4852
rs4506934	C	T	C	T	-0.0936514	0.0072		0.0985	FALSE	FALSE	FALSE	giscome.012vs3456.age-gender-5PC.meta1	0.0738	0.9227	outcome	TRUE	reported	textfile	17	2856662	0.02012	3.59e-06	14306	ebi-a-GCST90016915	|| id:ebi-a-GCST90016915	TRUE	reported	2	TRUE	0.00151237	14306		FALSE	TRUE	21.6657
rs55744759	A	G	A	G	-0.0779693	0.0368		0.1314	FALSE	FALSE	FALSE	giscome.012vs3456.age-gender-5PC.meta1	0.0638	0.5641	outcome	TRUE	reported	textfile	8	57867671	0.0170738	7.31e-06	14306	ebi-a-GCST90016915	|| id:ebi-a-GCST90016915	TRUE	reported	2	TRUE	0.00145578	14306		FALSE	TRUE	20.8539
rs6058181	C	T	C	T	0.0825716	-0.0803		0.1415	FALSE	FALSE	FALSE	giscome.012vs3456.age-gender-5PC.meta1	0.0667	0.2284	outcome	TRUE	reported	textfile	20	33694801	0.0165958	3.4e-07	14306	ebi-a-GCST90016915	|| id:ebi-a-GCST90016915	TRUE	reported	2	TRUE	0.00172765	14306		FALSE	TRUE	24.7551
rs62020470	A	G	A	G	-0.0585411	0.0176		0.2618	FALSE	FALSE	FALSE	giscome.012vs3456.age-gender-5PC.meta1	0.0482	0.7156	outcome	TRUE	reported	textfile	15	96161065	0.0129358	4.85e-06	14306	ebi-a-GCST90016915	|| id:ebi-a-GCST90016915	TRUE	reported	2	TRUE	0.00142974	14306		FALSE	TRUE	20.4802
rs9928243	C	A	C	A	-0.0538457	-0.0642		0.4051	FALSE	FALSE	FALSE	giscome.012vs3456.age-gender-5PC.meta1	0.0465	0.1679	outcome	TRUE	reported	textfile	16	71541641	0.0117718	5.02e-06	14306	ebi-a-GCST90016915	|| id:ebi-a-GCST90016915	TRUE	reported	2	TRUE	0.00146058	14306		FALSE	TRUE	20.9226
rs1035691	G	A	G	A	0.055176	-0.0124		0.6376	FALSE	FALSE	FALSE	giscome.012vs3456.age-gender-severity-5PC.meta1	0.0503	0.8051	outcome	TRUE	reported	textfile	11	10658735	0.0121602	9.65e-06	14306	ebi-a-GCST90016915	|| id:ebi-a-GCST90016915	TRUE	reported	2	TRUE	0.00143727	14306		FALSE	TRUE	20.5882
rs112381107	C	T	C	T	0.206594	-0.102		0.0488	FALSE	FALSE	FALSE	giscome.012vs3456.age-gender-severity-5PC.meta1	0.1147	0.374	outcome	TRUE	reported	textfile	9	15269705	0.0456908	4.63e-06	14306	ebi-a-GCST90016915	|| id:ebi-a-GCST90016915	TRUE	reported	2	TRUE	0.00142725	14306		FALSE	TRUE	20.4446
rs11599763	C	T	C	T	0.0544219	0.0682		0.6043	FALSE	FALSE	FALSE	giscome.012vs3456.age-gender-severity-5PC.meta1	0.0512	0.1831	outcome	TRUE	reported	textfile	10	11855599	0.0117397	3.94e-06	14306	ebi-a-GCST90016915	|| id:ebi-a-GCST90016915	TRUE	reported	2	TRUE	0.00150011	14306		FALSE	TRUE	21.4899
rs17084793	G	A	G	A	-0.0710762	0.0595		0.1637	FALSE	FALSE	FALSE	giscome.012vs3456.age-gender-severity-5PC.meta1	0.0691	0.3889	outcome	TRUE	reported	textfile	18	69312914	0.015953	5.69e-06	14306	ebi-a-GCST90016915	|| id:ebi-a-GCST90016915	TRUE	reported	2	TRUE	0.00138581	14306		FALSE	TRUE	19.8501
rs2692012	G	A	G	A	-0.110335	-0.063		0.9336	FALSE	FALSE	FALSE	giscome.012vs3456.age-gender-severity-5PC.meta1	0.1061	0.5528	outcome	TRUE	reported	textfile	1	203991605	0.0253336	3.14e-06	14306	ebi-a-GCST90016915	|| id:ebi-a-GCST90016915	TRUE	reported	2	TRUE	0.00132434	14306		FALSE	TRUE	18.9685
rs2838334	G	A	G	A	0.0561722	0.0106		0.3165	FALSE	FALSE	FALSE	giscome.012vs3456.age-gender-severity-5PC.meta1	0.053	0.8412	outcome	TRUE	reported	textfile	21	45064961	0.0124124	5.45e-06	14306	ebi-a-GCST90016915	|| id:ebi-a-GCST90016915	TRUE	reported	2	TRUE	0.00142972	14306		FALSE	TRUE	20.4801
rs3935584	C	T	C	T	-0.0523484	-0.0316		0.4923	FALSE	FALSE	FALSE	giscome.012vs3456.age-gender-severity-5PC.meta1	0.0483	0.5135	outcome	TRUE	reported	textfile	2	233929283	0.011566	7.5e-06	14306	ebi-a-GCST90016915	|| id:ebi-a-GCST90016915	TRUE	reported	2	TRUE	0.00143008	14306		FALSE	TRUE	20.4852
rs4506934	C	T	C	T	-0.0936514	0.0428		0.0988	FALSE	FALSE	FALSE	giscome.012vs3456.age-gender-severity-5PC.meta1	0.0858	0.6176	outcome	TRUE	reported	textfile	17	2856662	0.02012	3.59e-06	14306	ebi-a-GCST90016915	|| id:ebi-a-GCST90016915	TRUE	reported	2	TRUE	0.00151237	14306		FALSE	TRUE	21.6657
rs55744759	A	G	A	G	-0.0779693	0.0519		0.131	FALSE	FALSE	FALSE	giscome.012vs3456.age-gender-severity-5PC.meta1	0.0745	0.486	outcome	TRUE	reported	textfile	8	57867671	0.0170738	7.31e-06	14306	ebi-a-GCST90016915	|| id:ebi-a-GCST90016915	TRUE	reported	2	TRUE	0.00145578	14306		FALSE	TRUE	20.8539
rs6058181	C	T	C	T	0.0825716	-0.1198		0.136	FALSE	FALSE	FALSE	giscome.012vs3456.age-gender-severity-5PC.meta1	0.0727	0.09928	outcome	TRUE	reported	textfile	20	33694801	0.0165958	3.4e-07	14306	ebi-a-GCST90016915	|| id:ebi-a-GCST90016915	TRUE	reported	2	TRUE	0.00172765	14306		FALSE	TRUE	24.7551
rs62020470	A	G	A	G	-0.0585411	0.0418		0.2614	FALSE	FALSE	FALSE	giscome.012vs3456.age-gender-severity-5PC.meta1	0.0558	0.4538	outcome	TRUE	reported	textfile	15	96161065	0.0129358	4.85e-06	14306	ebi-a-GCST90016915	|| id:ebi-a-GCST90016915	TRUE	reported	2	TRUE	0.00142974	14306		FALSE	TRUE	20.4802
rs9928243	C	A	C	A	-0.0538457	-0.0597		0.4173	FALSE	FALSE	FALSE	giscome.012vs3456.age-gender-severity-5PC.meta1	0.0489	0.2216	outcome	TRUE	reported	textfile	16	71541641	0.0117718	5.02e-06	14306	ebi-a-GCST90016915	|| id:ebi-a-GCST90016915	TRUE	reported	2	TRUE	0.00146058	14306		FALSE	TRUE	20.9226
rs1074800	G	A	G	A	-0.0492438	0.096		0.5932	FALSE	FALSE	FALSE	giscome.012vs3456.age-gender-5PC.meta1	0.0483	0.04666	outcome	TRUE	reported	textfile	5	3002546	0.010887	6.15e-06	14306	ebi-a-GCST90016916	|| id:ebi-a-GCST90016916	TRUE	reported	2	TRUE	0.00142826	14306		FALSE	TRUE	20.4591
rs10781552	C	T	C	T	-0.0552212	0.0105		0.3055	FALSE	FALSE	FALSE	giscome.012vs3456.age-gender-5PC.meta1	0.0458	0.8184	outcome	TRUE	reported	textfile	10	133897233	0.0116074	2.33e-06	14306	ebi-a-GCST90016916	|| id:ebi-a-GCST90016916	TRUE	reported	2	TRUE	0.00157978	14306		FALSE	TRUE	22.633
rs17530232	A	G	A	G	0.10305	0.1365		0.0705	FALSE	FALSE	FALSE	giscome.012vs3456.age-gender-5PC.meta1	0.09	0.1294	outcome	TRUE	reported	textfile	13	40385457	0.0224648	2.79e-06	14306	ebi-a-GCST90016916	|| id:ebi-a-GCST90016916	TRUE	reported	2	TRUE	0.00146891	14306		FALSE	TRUE	21.0422
rs1884466	C	T	C	T	-0.0475363	-0.0104		0.3883	FALSE	FALSE	FALSE	giscome.012vs3456.age-gender-5PC.meta1	0.0432	0.8102	outcome	TRUE	reported	textfile	1	64139196	0.0106939	9.53e-06	14306	ebi-a-GCST90016916	|| id:ebi-a-GCST90016916	TRUE	reported	2	TRUE	0.0013795	14306		FALSE	TRUE	19.7596
rs2300774	A	G	A	G	-0.0524152	0.0924		0.5961	FALSE	FALSE	FALSE	giscome.012vs3456.age-gender-5PC.meta1	0.0468	0.04837	outcome	TRUE	reported	textfile	3	195793712	0.0106784	8.95e-07	14306	ebi-a-GCST90016916	|| id:ebi-a-GCST90016916	TRUE	reported	2	TRUE	0.00168157	14306		FALSE	TRUE	24.0936
rs290833	T	G	T	G	-0.0497374	0.004		0.3528	FALSE	FALSE	FALSE	giscome.012vs3456.age-gender-5PC.meta1	0.0443	0.9289	outcome	TRUE	reported	textfile	1	97457427	0.0111376	8.03e-06	14306	ebi-a-GCST90016916	|| id:ebi-a-GCST90016916	TRUE	reported	2	TRUE	0.00139226	14306		FALSE	TRUE	19.9427
rs35161940	T	C	T	C	-0.0806041	-0.0806		0.1251	FALSE	FALSE	FALSE	giscome.012vs3456.age-gender-5PC.meta1	0.0664	0.2246	outcome	TRUE	reported	textfile	17	70327224	0.0167641	1.85e-06	14306	ebi-a-GCST90016916	|| id:ebi-a-GCST90016916	TRUE	reported	2	TRUE	0.0016136	14306		FALSE	TRUE	23.1182
rs4078432	T	C	T	C	0.0608929	0.0589		0.8129	FALSE	FALSE	FALSE	giscome.012vs3456.age-gender-5PC.meta1	0.0555	0.2884	outcome	TRUE	reported	textfile	14	48997206	0.0133764	4.23e-06	14306	ebi-a-GCST90016916	|| id:ebi-a-GCST90016916	TRUE	reported	2	TRUE	0.00144667	14306		FALSE	TRUE	20.7231
rs56970041	T	G	T	G	0.0724145	-0.0389		0.1035	FALSE	FALSE	FALSE	giscome.012vs3456.age-gender-5PC.meta1	0.0697	0.5769	outcome	TRUE	reported	textfile	14	80357610	0.0164471	5.4e-06	14306	ebi-a-GCST90016916	|| id:ebi-a-GCST90016916	TRUE	reported	2	TRUE	0.0013534	14306		FALSE	TRUE	19.3853
rs62504403	C	T	C	T	0.0681159	-0.0215		0.2337	FALSE	FALSE	FALSE	giscome.012vs3456.age-gender-5PC.meta1	0.0513	0.6749	outcome	TRUE	reported	textfile	8	38803551	0.0127883	1.12e-07	14306	ebi-a-GCST90016916	|| id:ebi-a-GCST90016916	TRUE	reported	2	TRUE	0.00197949	14306		FALSE	TRUE	28.3708
rs7234058	T	C	T	C	-0.0945759	-0.0438		0.095	FALSE	FALSE	FALSE	giscome.012vs3456.age-gender-5PC.meta1	0.0733	0.5504	outcome	TRUE	reported	textfile	18	5830507	0.0194091	9.12e-07	14306	ebi-a-GCST90016916	|| id:ebi-a-GCST90016916	TRUE	reported	2	TRUE	0.00165719	14306		FALSE	TRUE	23.7438
rs7826267	G	T	G	T	0.0839071	0.0656		0.9184	FALSE	FALSE	FALSE	giscome.012vs3456.age-gender-5PC.meta1	0.0838	0.4337	outcome	TRUE	reported	textfile	8	2954952	0.0199131	9.28e-06	14306	ebi-a-GCST90016916	|| id:ebi-a-GCST90016916	TRUE	reported	2	TRUE	0.00123972	14306		FALSE	TRUE	17.755
rs1074800	G	A	G	A	-0.0492438	0.0122		0.5919	FALSE	FALSE	FALSE	giscome.012vs3456.age-gender-severity-5PC.meta1	0.0507	0.8105	outcome	TRUE	reported	textfile	5	3002546	0.010887	6.15e-06	14306	ebi-a-GCST90016916	|| id:ebi-a-GCST90016916	TRUE	reported	2	TRUE	0.00142826	14306		FALSE	TRUE	20.4591
rs10781552	C	T	C	T	-0.0552212	0.0026		0.3061	FALSE	FALSE	FALSE	giscome.012vs3456.age-gender-severity-5PC.meta1	0.0532	0.9611	outcome	TRUE	reported	textfile	10	133897233	0.0116074	2.33e-06	14306	ebi-a-GCST90016916	|| id:ebi-a-GCST90016916	TRUE	reported	2	TRUE	0.00157978	14306		FALSE	TRUE	22.633
rs17530232	A	G	A	G	0.10305	0.1753		0.0699	FALSE	FALSE	FALSE	giscome.012vs3456.age-gender-severity-5PC.meta1	0.1038	0.09129	outcome	TRUE	reported	textfile	13	40385457	0.0224648	2.79e-06	14306	ebi-a-GCST90016916	|| id:ebi-a-GCST90016916	TRUE	reported	2	TRUE	0.00146891	14306		FALSE	TRUE	21.0422
rs1884466	C	T	C	T	-0.0475363	-0.016		0.3877	FALSE	FALSE	FALSE	giscome.012vs3456.age-gender-severity-5PC.meta1	0.0499	0.7483	outcome	TRUE	reported	textfile	1	64139196	0.0106939	9.53e-06	14306	ebi-a-GCST90016916	|| id:ebi-a-GCST90016916	TRUE	reported	2	TRUE	0.0013795	14306		FALSE	TRUE	19.7596
rs2300774	A	G	A	G	-0.0524152	0.1039		0.5953	FALSE	FALSE	FALSE	giscome.012vs3456.age-gender-severity-5PC.meta1	0.0493	0.03525	outcome	TRUE	reported	textfile	3	195793712	0.0106784	8.95e-07	14306	ebi-a-GCST90016916	|| id:ebi-a-GCST90016916	TRUE	reported	2	TRUE	0.00168157	14306		FALSE	TRUE	24.0936
rs290833	T	G	T	G	-0.0497374	-0.0319		0.3532	FALSE	FALSE	FALSE	giscome.012vs3456.age-gender-severity-5PC.meta1	0.0517	0.5373	outcome	TRUE	reported	textfile	1	97457427	0.0111376	8.03e-06	14306	ebi-a-GCST90016916	|| id:ebi-a-GCST90016916	TRUE	reported	2	TRUE	0.00139226	14306		FALSE	TRUE	19.9427
rs35161940	T	C	T	C	-0.0806041	-0.053		0.1245	FALSE	FALSE	FALSE	giscome.012vs3456.age-gender-severity-5PC.meta1	0.0777	0.4954	outcome	TRUE	reported	textfile	17	70327224	0.0167641	1.85e-06	14306	ebi-a-GCST90016916	|| id:ebi-a-GCST90016916	TRUE	reported	2	TRUE	0.0016136	14306		FALSE	TRUE	23.1182
rs4078432	T	C	T	C	0.0608929	0.0309		0.8126	FALSE	FALSE	FALSE	giscome.012vs3456.age-gender-severity-5PC.meta1	0.0643	0.6312	outcome	TRUE	reported	textfile	14	48997206	0.0133764	4.23e-06	14306	ebi-a-GCST90016916	|| id:ebi-a-GCST90016916	TRUE	reported	2	TRUE	0.00144667	14306		FALSE	TRUE	20.7231
rs56970041	T	G	T	G	0.0724145	-0.0725		0.1024	FALSE	FALSE	FALSE	giscome.012vs3456.age-gender-severity-5PC.meta1	0.0814	0.3731	outcome	TRUE	reported	textfile	14	80357610	0.0164471	5.4e-06	14306	ebi-a-GCST90016916	|| id:ebi-a-GCST90016916	TRUE	reported	2	TRUE	0.0013534	14306		FALSE	TRUE	19.3853
rs62504403	C	T	C	T	0.0681159	-0.0282		0.2347	FALSE	FALSE	FALSE	giscome.012vs3456.age-gender-severity-5PC.meta1	0.0598	0.6373	outcome	TRUE	reported	textfile	8	38803551	0.0127883	1.12e-07	14306	ebi-a-GCST90016916	|| id:ebi-a-GCST90016916	TRUE	reported	2	TRUE	0.00197949	14306		FALSE	TRUE	28.3708
rs7234058	T	C	T	C	-0.0945759	-0.0084		0.0951	FALSE	FALSE	FALSE	giscome.012vs3456.age-gender-severity-5PC.meta1	0.0842	0.9203	outcome	TRUE	reported	textfile	18	5830507	0.0194091	9.12e-07	14306	ebi-a-GCST90016916	|| id:ebi-a-GCST90016916	TRUE	reported	2	TRUE	0.00165719	14306		FALSE	TRUE	23.7438
rs7826267	G	T	G	T	0.0839071	0.0726		0.9175	FALSE	FALSE	FALSE	giscome.012vs3456.age-gender-severity-5PC.meta1	0.0953	0.4463	outcome	TRUE	reported	textfile	8	2954952	0.0199131	9.28e-06	14306	ebi-a-GCST90016916	|| id:ebi-a-GCST90016916	TRUE	reported	2	TRUE	0.00123972	14306		FALSE	TRUE	17.755
rs11181912	G	A	G	A	-0.0579153	-0.0456		0.3293	FALSE	FALSE	FALSE	giscome.012vs3456.age-gender-5PC.meta1	0.0452	0.3134	outcome	TRUE	reported	textfile	12	43572952	0.0118796	9.95e-07	14306	ebi-a-GCST90016917	|| id:ebi-a-GCST90016917	TRUE	reported	2	TRUE	0.00165884	14306		FALSE	TRUE	23.7675
rs12404135	A	G	A	G	-0.0788843	0.1164		0.1284	FALSE	FALSE	FALSE	giscome.012vs3456.age-gender-5PC.meta1	0.0649	0.07302	outcome	TRUE	reported	textfile	1	186502694	0.0172415	8.89e-06	14306	ebi-a-GCST90016917	|| id:ebi-a-GCST90016917	TRUE	reported	2	TRUE	0.0014613	14306		FALSE	TRUE	20.933
rs6706173	A	C	A	C	0.074251	-0.1093		0.1517	FALSE	FALSE	FALSE	giscome.012vs3456.age-gender-5PC.meta1	0.0605	0.07102	outcome	TRUE	reported	textfile	2	167986992	0.0146392	1.99e-07	14306	ebi-a-GCST90016917	|| id:ebi-a-GCST90016917	TRUE	reported	2	TRUE	0.00179528	14306		FALSE	TRUE	25.7259
rs75101789	C	T	C	T	0.0729012	-0.0267		0.1432	FALSE	FALSE	FALSE	giscome.012vs3456.age-gender-5PC.meta1	0.063	0.6714	outcome	TRUE	reported	textfile	3	18615903	0.0163003	8.79e-06	14306	ebi-a-GCST90016917	|| id:ebi-a-GCST90016917	TRUE	reported	2	TRUE	0.00139641	14306		FALSE	TRUE	20.0022
rs79795896	A	G	A	G	-0.15921	0.0091		0.0534	FALSE	FALSE	FALSE	giscome.012vs3456.age-gender-5PC.meta1	0.0972	0.9252	outcome	TRUE	reported	textfile	18	48185248	0.0351373	7.92e-06	14306	ebi-a-GCST90016917	|| id:ebi-a-GCST90016917	TRUE	reported	2	TRUE	0.00143326	14306		FALSE	TRUE	20.5307
rs9494710	C	T	C	T	-0.0549673	-0.0248		0.3644	FALSE	FALSE	FALSE	giscome.012vs3456.age-gender-5PC.meta1	0.0443	0.575	outcome	TRUE	reported	textfile	6	137612554	0.0120924	4.55e-06	14306	ebi-a-GCST90016917	|| id:ebi-a-GCST90016917	TRUE	reported	2	TRUE	0.00144245	14306		FALSE	TRUE	20.6625
rs11181912	G	A	G	A	-0.0579153	-0.0417		0.3318	FALSE	FALSE	FALSE	giscome.012vs3456.age-gender-severity-5PC.meta1	0.0523	0.4253	outcome	TRUE	reported	textfile	12	43572952	0.0118796	9.95e-07	14306	ebi-a-GCST90016917	|| id:ebi-a-GCST90016917	TRUE	reported	2	TRUE	0.00165884	14306		FALSE	TRUE	23.7675
rs12404135	A	G	A	G	-0.0788843	0.127		0.1278	FALSE	FALSE	FALSE	giscome.012vs3456.age-gender-severity-5PC.meta1	0.0759	0.0941	outcome	TRUE	reported	textfile	1	186502694	0.0172415	8.89e-06	14306	ebi-a-GCST90016917	|| id:ebi-a-GCST90016917	TRUE	reported	2	TRUE	0.0014613	14306		FALSE	TRUE	20.933
rs6706173	A	C	A	C	0.074251	-0.075		0.1523	FALSE	FALSE	FALSE	giscome.012vs3456.age-gender-severity-5PC.meta1	0.07	0.2839	outcome	TRUE	reported	textfile	2	167986992	0.0146392	1.99e-07	14306	ebi-a-GCST90016917	|| id:ebi-a-GCST90016917	TRUE	reported	2	TRUE	0.00179528	14306		FALSE	TRUE	25.7259
rs75101789	C	T	C	T	0.0729012	-0.0435		0.1433	FALSE	FALSE	FALSE	giscome.012vs3456.age-gender-severity-5PC.meta1	0.0727	0.5491	outcome	TRUE	reported	textfile	3	18615903	0.0163003	8.79e-06	14306	ebi-a-GCST90016917	|| id:ebi-a-GCST90016917	TRUE	reported	2	TRUE	0.00139641	14306		FALSE	TRUE	20.0022
rs79795896	A	G	A	G	-0.15921	-0.1216		0.0534	FALSE	FALSE	FALSE	giscome.012vs3456.age-gender-severity-5PC.meta1	0.116	0.2946	outcome	TRUE	reported	textfile	18	48185248	0.0351373	7.92e-06	14306	ebi-a-GCST90016917	|| id:ebi-a-GCST90016917	TRUE	reported	2	TRUE	0.00143326	14306		FALSE	TRUE	20.5307
rs9494710	C	T	C	T	-0.0549673	-0.0355		0.3642	FALSE	FALSE	FALSE	giscome.012vs3456.age-gender-severity-5PC.meta1	0.0513	0.4882	outcome	TRUE	reported	textfile	6	137612554	0.0120924	4.55e-06	14306	ebi-a-GCST90016917	|| id:ebi-a-GCST90016917	TRUE	reported	2	TRUE	0.00144245	14306		FALSE	TRUE	20.6625
rs1002941	A	G	A	G	-0.105025	-0.0215		0.73	FALSE	FALSE	FALSE	giscome.012vs3456.age-gender-5PC.meta1	0.0479	0.6538	outcome	TRUE	reported	textfile	15	101242690	0.0233484	8.15e-06	14306	ebi-a-GCST90016918	|| id:ebi-a-GCST90016918	TRUE	reported	2	TRUE	0.00141254	14306		FALSE	TRUE	20.2335
rs11770843	C	T	C	T	0.109431	-0.02		0.2834	FALSE	FALSE	FALSE	giscome.012vs3456.age-gender-5PC.meta1	0.0513	0.6959	outcome	TRUE	reported	textfile	7	146795379	0.0234879	1.91e-06	14306	ebi-a-GCST90016918	|| id:ebi-a-GCST90016918	TRUE	reported	2	TRUE	0.00151522	14306		FALSE	TRUE	21.7066
rs17114848	G	A	G	A	0.152377	-0.0437		0.1213	FALSE	FALSE	FALSE	giscome.012vs3456.age-gender-5PC.meta1	0.0728	0.5485	outcome	TRUE	reported	textfile	15	25162535	0.0324332	4.06e-06	14306	ebi-a-GCST90016918	|| id:ebi-a-GCST90016918	TRUE	reported	2	TRUE	0.00154075	14306		FALSE	TRUE	22.0729
rs2031282	A	G	A	G	0.122368	-0.0413		0.1835	FALSE	FALSE	FALSE	giscome.012vs3456.age-gender-5PC.meta1	0.0604	0.4944	outcome	TRUE	reported	textfile	13	20687179	0.0270329	4.38e-06	14306	ebi-a-GCST90016918	|| id:ebi-a-GCST90016918	TRUE	reported	2	TRUE	0.00143045	14306		FALSE	TRUE	20.4904
rs2825714	A	G	A	G	-0.13741	0.015		0.1546	FALSE	FALSE	FALSE	giscome.012vs3456.age-gender-5PC.meta1	0.0597	0.8022	outcome	TRUE	reported	textfile	21	21023966	0.0289246	1.72e-06	14306	ebi-a-GCST90016918	|| id:ebi-a-GCST90016918	TRUE	reported	2	TRUE	0.00157529	14306		FALSE	TRUE	22.5685
rs62570196	C	T	C	T	-0.21635	0.0756		0.0708	FALSE	FALSE	FALSE	giscome.012vs3456.age-gender-5PC.meta1	0.0839	0.3674	outcome	TRUE	reported	textfile	9	111086170	0.0439866	1.08e-06	14306	ebi-a-GCST90016918	|| id:ebi-a-GCST90016918	TRUE	reported	2	TRUE	0.00168842	14306		FALSE	TRUE	24.1921
rs72640280	A	G	A	G	0.220207	-0.0792		0.0614	FALSE	FALSE	FALSE	giscome.012vs3456.age-gender-5PC.meta1	0.0932	0.3957	outcome	TRUE	reported	textfile	1	11943792	0.0486196	5.18e-06	14306	ebi-a-GCST90016918	|| id:ebi-a-GCST90016918	TRUE	reported	2	TRUE	0.00143206	14306		FALSE	TRUE	20.5135
rs77599476	A	G	A	G	0.230292	-0.1226		0.0617	FALSE	FALSE	FALSE	giscome.012vs3456.age-gender-5PC.meta1	0.1012	0.2256	outcome	TRUE	reported	textfile	20	61394262	0.0480168	1.86e-06	14306	ebi-a-GCST90016918	|| id:ebi-a-GCST90016918	TRUE	reported	2	TRUE	0.00160552	14306		FALSE	TRUE	23.0023
rs1002941	A	G	A	G	-0.105025	-0.0106		0.7288	FALSE	FALSE	FALSE	giscome.012vs3456.age-gender-severity-5PC.meta1	0.0554	0.8478	outcome	TRUE	reported	textfile	15	101242690	0.0233484	8.15e-06	14306	ebi-a-GCST90016918	|| id:ebi-a-GCST90016918	TRUE	reported	2	TRUE	0.00141254	14306		FALSE	TRUE	20.2335
rs11770843	C	T	C	T	0.109431	-0.0616		0.2767	FALSE	FALSE	FALSE	giscome.012vs3456.age-gender-severity-5PC.meta1	0.0554	0.266	outcome	TRUE	reported	textfile	7	146795379	0.0234879	1.91e-06	14306	ebi-a-GCST90016918	|| id:ebi-a-GCST90016918	TRUE	reported	2	TRUE	0.00151522	14306		FALSE	TRUE	21.7066
rs17114848	G	A	G	A	0.152377	-0.0031		0.1239	FALSE	FALSE	FALSE	giscome.012vs3456.age-gender-severity-5PC.meta1	0.0756	0.9676	outcome	TRUE	reported	textfile	15	25162535	0.0324332	4.06e-06	14306	ebi-a-GCST90016918	|| id:ebi-a-GCST90016918	TRUE	reported	2	TRUE	0.00154075	14306		FALSE	TRUE	22.0729
rs2031282	A	G	A	G	0.122368	-0.0442		0.1833	FALSE	FALSE	FALSE	giscome.012vs3456.age-gender-severity-5PC.meta1	0.0638	0.4884	outcome	TRUE	reported	textfile	13	20687179	0.0270329	4.38e-06	14306	ebi-a-GCST90016918	|| id:ebi-a-GCST90016918	TRUE	reported	2	TRUE	0.00143045	14306		FALSE	TRUE	20.4904
rs2825714	A	G	A	G	-0.13741	0.0362		0.1538	FALSE	FALSE	FALSE	giscome.012vs3456.age-gender-severity-5PC.meta1	0.069	0.5999	outcome	TRUE	reported	textfile	21	21023966	0.0289246	1.72e-06	14306	ebi-a-GCST90016918	|| id:ebi-a-GCST90016918	TRUE	reported	2	TRUE	0.00157529	14306		FALSE	TRUE	22.5685
rs62570196	C	T	C	T	-0.21635	0.1147		0.0709	FALSE	FALSE	FALSE	giscome.012vs3456.age-gender-severity-5PC.meta1	0.0965	0.2344	outcome	TRUE	reported	textfile	9	111086170	0.0439866	1.08e-06	14306	ebi-a-GCST90016918	|| id:ebi-a-GCST90016918	TRUE	reported	2	TRUE	0.00168842	14306		FALSE	TRUE	24.1921
rs72640280	A	G	A	G	0.220207	-0.0983		0.062	FALSE	FALSE	FALSE	giscome.012vs3456.age-gender-severity-5PC.meta1	0.1111	0.3765	outcome	TRUE	reported	textfile	1	11943792	0.0486196	5.18e-06	14306	ebi-a-GCST90016918	|| id:ebi-a-GCST90016918	TRUE	reported	2	TRUE	0.00143206	14306		FALSE	TRUE	20.5135
rs77599476	A	G	A	G	0.230292	-0.0727		0.0608	FALSE	FALSE	FALSE	giscome.012vs3456.age-gender-severity-5PC.meta1	0.1066	0.4952	outcome	TRUE	reported	textfile	20	61394262	0.0480168	1.86e-06	14306	ebi-a-GCST90016918	|| id:ebi-a-GCST90016918	TRUE	reported	2	TRUE	0.00160552	14306		FALSE	TRUE	23.0023
rs10738747	A	G	A	G	-0.0814624	0.005		0.514	FALSE	FALSE	FALSE	giscome.012vs3456.age-gender-5PC.meta1	0.0426	0.9072	outcome	TRUE	reported	textfile	9	26184578	0.0184409	9.96e-06	14306	ebi-a-GCST90016919	|| id:ebi-a-GCST90016919	TRUE	reported	2	TRUE	0.00136239	14306		FALSE	TRUE	19.5142
rs11150282	T	C	T	C	0.0989487	-0.0077		0.3154	FALSE	FALSE	FALSE	giscome.012vs3456.age-gender-5PC.meta1	0.0459	0.8661	outcome	TRUE	reported	textfile	16	80493705	0.0196972	6.03e-07	14306	ebi-a-GCST90016919	|| id:ebi-a-GCST90016919	TRUE	reported	2	TRUE	0.00176112	14306		FALSE	TRUE	25.2355
rs113884518	T	C	T	C	-0.205352	-0.0426		0.0641	FALSE	FALSE	FALSE	giscome.012vs3456.age-gender-5PC.meta1	0.0914	0.6409	outcome	TRUE	reported	textfile	9	24648997	0.0454982	8.06e-06	14306	ebi-a-GCST90016919	|| id:ebi-a-GCST90016919	TRUE	reported	2	TRUE	0.00142211	14306		FALSE	TRUE	20.3709
rs28678345	T	C	T	C	0.214848	-0.0752		0.0599	FALSE	FALSE	FALSE	giscome.012vs3456.age-gender-5PC.meta1	0.0937	0.4221	outcome	TRUE	reported	textfile	17	53906328	0.0470878	6.69e-06	14306	ebi-a-GCST90016919	|| id:ebi-a-GCST90016919	TRUE	reported	2	TRUE	0.00145331	14306		FALSE	TRUE	20.8183
rs367480	A	G	A	G	0.083758	0.0009		0.5745	FALSE	FALSE	FALSE	giscome.012vs3456.age-gender-5PC.meta1	0.0428	0.9836	outcome	TRUE	reported	textfile	11	2937631	0.0185796	8.2e-06	14306	ebi-a-GCST90016919	|| id:ebi-a-GCST90016919	TRUE	reported	2	TRUE	0.00141875	14306		FALSE	TRUE	20.3226
rs4129395	G	A	G	A	0.0896187	-0.0904		0.4241	FALSE	FALSE	FALSE	giscome.012vs3456.age-gender-5PC.meta1	0.0432	0.03614	outcome	TRUE	reported	textfile	9	115975389	0.0185106	1.48e-06	14306	ebi-a-GCST90016919	|| id:ebi-a-GCST90016919	TRUE	reported	2	TRUE	0.00163602	14306		FALSE	TRUE	23.4399
rs789069	A	C	A	C	-0.103539	-0.055		0.1796	FALSE	FALSE	FALSE	giscome.012vs3456.age-gender-5PC.meta1	0.0567	0.332	outcome	TRUE	reported	textfile	18	1008278	0.0234287	6.85e-06	14306	ebi-a-GCST90016919	|| id:ebi-a-GCST90016919	TRUE	reported	2	TRUE	0.00136352	14306		FALSE	TRUE	19.5304
rs9864379	T	C	T	C	-0.159735	-0.0099		0.1148	FALSE	FALSE	FALSE	giscome.012vs3456.age-gender-5PC.meta1	0.0676	0.8834	outcome	TRUE	reported	textfile	3	14306949	0.0292553	5.36e-08	14306	ebi-a-GCST90016919	|| id:ebi-a-GCST90016919	TRUE	reported	2	TRUE	0.00207984	14306		FALSE	TRUE	29.812
rs10738747	A	G	A	G	-0.0814624	0.0034		0.513	FALSE	FALSE	FALSE	giscome.012vs3456.age-gender-severity-5PC.meta1	0.0494	0.9451	outcome	TRUE	reported	textfile	9	26184578	0.0184409	9.96e-06	14306	ebi-a-GCST90016919	|| id:ebi-a-GCST90016919	TRUE	reported	2	TRUE	0.00136239	14306		FALSE	TRUE	19.5142
rs11150282	T	C	T	C	0.0989487	0.0302		0.3158	FALSE	FALSE	FALSE	giscome.012vs3456.age-gender-severity-5PC.meta1	0.0534	0.5716	outcome	TRUE	reported	textfile	16	80493705	0.0196972	6.03e-07	14306	ebi-a-GCST90016919	|| id:ebi-a-GCST90016919	TRUE	reported	2	TRUE	0.00176112	14306		FALSE	TRUE	25.2355
rs113884518	T	C	T	C	-0.205352	-0.0584		0.0645	FALSE	FALSE	FALSE	giscome.012vs3456.age-gender-severity-5PC.meta1	0.105	0.5782	outcome	TRUE	reported	textfile	9	24648997	0.0454982	8.06e-06	14306	ebi-a-GCST90016919	|| id:ebi-a-GCST90016919	TRUE	reported	2	TRUE	0.00142211	14306		FALSE	TRUE	20.3709
rs28678345	T	C	T	C	0.214848	-0.1042		0.0603	FALSE	FALSE	FALSE	giscome.012vs3456.age-gender-severity-5PC.meta1	0.1109	0.3473	outcome	TRUE	reported	textfile	17	53906328	0.0470878	6.69e-06	14306	ebi-a-GCST90016919	|| id:ebi-a-GCST90016919	TRUE	reported	2	TRUE	0.00145331	14306		FALSE	TRUE	20.8183
rs367480	A	G	A	G	0.083758	0.0125		0.5742	FALSE	FALSE	FALSE	giscome.012vs3456.age-gender-severity-5PC.meta1	0.0496	0.8018	outcome	TRUE	reported	textfile	11	2937631	0.0185796	8.2e-06	14306	ebi-a-GCST90016919	|| id:ebi-a-GCST90016919	TRUE	reported	2	TRUE	0.00141875	14306		FALSE	TRUE	20.3226
rs4129395	G	A	G	A	0.0896187	-0.0627		0.4246	FALSE	FALSE	FALSE	giscome.012vs3456.age-gender-severity-5PC.meta1	0.0501	0.2115	outcome	TRUE	reported	textfile	9	115975389	0.0185106	1.48e-06	14306	ebi-a-GCST90016919	|| id:ebi-a-GCST90016919	TRUE	reported	2	TRUE	0.00163602	14306		FALSE	TRUE	23.4399
rs789069	A	C	A	C	-0.103539	-0.0517		0.1793	FALSE	FALSE	FALSE	giscome.012vs3456.age-gender-severity-5PC.meta1	0.0659	0.4334	outcome	TRUE	reported	textfile	18	1008278	0.0234287	6.85e-06	14306	ebi-a-GCST90016919	|| id:ebi-a-GCST90016919	TRUE	reported	2	TRUE	0.00136352	14306		FALSE	TRUE	19.5304
rs9864379	T	C	T	C	-0.159735	0.018		0.1148	FALSE	FALSE	FALSE	giscome.012vs3456.age-gender-severity-5PC.meta1	0.0777	0.8164	outcome	TRUE	reported	textfile	3	14306949	0.0292553	5.36e-08	14306	ebi-a-GCST90016919	|| id:ebi-a-GCST90016919	TRUE	reported	2	TRUE	0.00207984	14306		FALSE	TRUE	29.812
rs10202904	G	T	G	T	0.121754	0.0747		0.5709	FALSE	FALSE	FALSE	giscome.012vs3456.age-gender-5PC.meta1	0.0434	0.0852	outcome	TRUE	reported	textfile	2	125440268	0.0235357	3.01e-07	14306	ebi-a-GCST90016920	|| id:ebi-a-GCST90016920	TRUE	reported	2	TRUE	0.00186742	14306		FALSE	TRUE	26.7616
rs4257531	G	A	G	A	0.164498	0.1091		0.1277	FALSE	FALSE	FALSE	giscome.012vs3456.age-gender-5PC.meta1	0.0656	0.09636	outcome	TRUE	reported	textfile	3	2086167	0.0364959	7.44e-06	14306	ebi-a-GCST90016920	|| id:ebi-a-GCST90016920	TRUE	reported	2	TRUE	0.00141827	14306		FALSE	TRUE	20.3158
rs56131665	G	A	G	A	0.178661	0.0266		0.1021	FALSE	FALSE	FALSE	giscome.012vs3456.age-gender-5PC.meta1	0.0789	0.7362	outcome	TRUE	reported	textfile	5	178160975	0.039298	6.18e-06	14306	ebi-a-GCST90016920	|| id:ebi-a-GCST90016920	TRUE	reported	2	TRUE	0.00144289	14306		FALSE	TRUE	20.669
rs6508769	C	T	C	T	-0.153519	-0.0333		0.8499	FALSE	FALSE	FALSE	giscome.012vs3456.age-gender-5PC.meta1	0.0673	0.621	outcome	TRUE	reported	textfile	19	28827760	0.0344519	8.23e-06	14306	ebi-a-GCST90016920	|| id:ebi-a-GCST90016920	TRUE	reported	2	TRUE	0.00138624	14306		FALSE	TRUE	19.8563
rs6776814	T	C	T	C	-0.199566	-0.0127		0.0928	FALSE	FALSE	FALSE	giscome.012vs3456.age-gender-5PC.meta1	0.0756	0.8669	outcome	TRUE	reported	textfile	3	15053083	0.0411825	1.63e-06	14306	ebi-a-GCST90016920	|| id:ebi-a-GCST90016920	TRUE	reported	2	TRUE	0.001639	14306		FALSE	TRUE	23.4827
rs73068003	G	T	G	T	-0.15814	-0.0627		0.1323	FALSE	FALSE	FALSE	giscome.012vs3456.age-gender-5PC.meta1	0.0639	0.3263	outcome	TRUE	reported	textfile	7	10773932	0.0351803	8.45e-06	14306	ebi-a-GCST90016920	|| id:ebi-a-GCST90016920	TRUE	reported	2	TRUE	0.00141063	14306		FALSE	TRUE	20.2062
rs73457410	A	G	A	G	0.21534	0.0711		0.0822	FALSE	FALSE	FALSE	giscome.012vs3456.age-gender-5PC.meta1	0.0773	0.3577	outcome	TRUE	reported	textfile	13	41956181	0.0436695	1.41e-06	14306	ebi-a-GCST90016920	|| id:ebi-a-GCST90016920	TRUE	reported	2	TRUE	0.00169706	14306		FALSE	TRUE	24.316
rs75208022	C	T	C	T	-0.227245	0.0269		0.0839	FALSE	FALSE	FALSE	giscome.012vs3456.age-gender-5PC.meta1	0.0779	0.7304	outcome	TRUE	reported	textfile	12	21338861	0.048763	5.92e-06	14306	ebi-a-GCST90016920	|| id:ebi-a-GCST90016920	TRUE	reported	2	TRUE	0.00151597	14306		FALSE	TRUE	21.7174
rs894996	C	A	C	A	0.216999	0.131		0.0782	FALSE	FALSE	FALSE	giscome.012vs3456.age-gender-5PC.meta1	0.0803	0.103	outcome	TRUE	reported	textfile	4	104418307	0.0449076	1.88e-06	14306	ebi-a-GCST90016920	|| id:ebi-a-GCST90016920	TRUE	reported	2	TRUE	0.00162971	14306		FALSE	TRUE	23.3494
rs10202904	G	T	G	T	0.121754	0.0594		0.57	FALSE	FALSE	FALSE	giscome.012vs3456.age-gender-severity-5PC.meta1	0.0504	0.239	outcome	TRUE	reported	textfile	2	125440268	0.0235357	3.01e-07	14306	ebi-a-GCST90016920	|| id:ebi-a-GCST90016920	TRUE	reported	2	TRUE	0.00186742	14306		FALSE	TRUE	26.7616
rs4257531	G	A	G	A	0.164498	0.1196		0.1276	FALSE	FALSE	FALSE	giscome.012vs3456.age-gender-severity-5PC.meta1	0.0766	0.1184	outcome	TRUE	reported	textfile	3	2086167	0.0364959	7.44e-06	14306	ebi-a-GCST90016920	|| id:ebi-a-GCST90016920	TRUE	reported	2	TRUE	0.00141827	14306		FALSE	TRUE	20.3158
rs56131665	G	A	G	A	0.178661	-0.0383		0.1045	FALSE	FALSE	FALSE	giscome.012vs3456.age-gender-severity-5PC.meta1	0.0826	0.643	outcome	TRUE	reported	textfile	5	178160975	0.039298	6.18e-06	14306	ebi-a-GCST90016920	|| id:ebi-a-GCST90016920	TRUE	reported	2	TRUE	0.00144289	14306		FALSE	TRUE	20.669
rs6508769	C	T	C	T	-0.153519	-0.0315		0.8393	FALSE	FALSE	FALSE	giscome.012vs3456.age-gender-severity-5PC.meta1	0.0699	0.6523	outcome	TRUE	reported	textfile	19	28827760	0.0344519	8.23e-06	14306	ebi-a-GCST90016920	|| id:ebi-a-GCST90016920	TRUE	reported	2	TRUE	0.00138624	14306		FALSE	TRUE	19.8563
rs6776814	T	C	T	C	-0.199566	-0.0252		0.0937	FALSE	FALSE	FALSE	giscome.012vs3456.age-gender-severity-5PC.meta1	0.0883	0.7757	outcome	TRUE	reported	textfile	3	15053083	0.0411825	1.63e-06	14306	ebi-a-GCST90016920	|| id:ebi-a-GCST90016920	TRUE	reported	2	TRUE	0.001639	14306		FALSE	TRUE	23.4827
rs73068003	G	T	G	T	-0.15814	-0.0517		0.1313	FALSE	FALSE	FALSE	giscome.012vs3456.age-gender-severity-5PC.meta1	0.0741	0.4856	outcome	TRUE	reported	textfile	7	10773932	0.0351803	8.45e-06	14306	ebi-a-GCST90016920	|| id:ebi-a-GCST90016920	TRUE	reported	2	TRUE	0.00141063	14306		FALSE	TRUE	20.2062
rs73457410	A	G	A	G	0.21534	-0.0078		0.0827	FALSE	FALSE	FALSE	giscome.012vs3456.age-gender-severity-5PC.meta1	0.0904	0.9311	outcome	TRUE	reported	textfile	13	41956181	0.0436695	1.41e-06	14306	ebi-a-GCST90016920	|| id:ebi-a-GCST90016920	TRUE	reported	2	TRUE	0.00169706	14306		FALSE	TRUE	24.316
rs75208022	C	T	C	T	-0.227245	0.0309		0.0849	FALSE	FALSE	FALSE	giscome.012vs3456.age-gender-severity-5PC.meta1	0.0907	0.7335	outcome	TRUE	reported	textfile	12	21338861	0.048763	5.92e-06	14306	ebi-a-GCST90016920	|| id:ebi-a-GCST90016920	TRUE	reported	2	TRUE	0.00151597	14306		FALSE	TRUE	21.7174
rs894996	C	A	C	A	0.216999	0.1316		0.0787	FALSE	FALSE	FALSE	giscome.012vs3456.age-gender-severity-5PC.meta1	0.0943	0.1628	outcome	TRUE	reported	textfile	4	104418307	0.0449076	1.88e-06	14306	ebi-a-GCST90016920	|| id:ebi-a-GCST90016920	TRUE	reported	2	TRUE	0.00162971	14306		FALSE	TRUE	23.3494
rs10108398	G	A	G	A	0.0769142	0.0008		0.2727	FALSE	FALSE	FALSE	giscome.012vs3456.age-gender-5PC.meta1	0.0484	0.987	outcome	TRUE	reported	textfile	8	59440824	0.0153953	1.09e-06	14306	ebi-a-GCST90016921	|| id:ebi-a-GCST90016921	TRUE	reported	2	TRUE	0.0017419	14306		FALSE	TRUE	24.9595
rs11890098	A	G	A	G	0.074438	0.0052		0.2448	FALSE	FALSE	FALSE	giscome.012vs3456.age-gender-5PC.meta1	0.0489	0.9162	outcome	TRUE	reported	textfile	2	157532549	0.0153389	9.57e-07	14306	ebi-a-GCST90016921	|| id:ebi-a-GCST90016921	TRUE	reported	2	TRUE	0.00164372	14306		FALSE	TRUE	23.5505
rs12566890	T	G	T	G	-0.101147	-0.007		0.0992	FALSE	FALSE	FALSE	giscome.012vs3456.age-gender-5PC.meta1	0.0817	0.9314	outcome	TRUE	reported	textfile	1	61850864	0.0230978	3.65e-06	14306	ebi-a-GCST90016921	|| id:ebi-a-GCST90016921	TRUE	reported	2	TRUE	0.00133883	14306		FALSE	TRUE	19.1763
rs17214486	C	A	C	A	0.06099	-0.062		0.3925	FALSE	FALSE	FALSE	giscome.012vs3456.age-gender-5PC.meta1	0.0435	0.1537	outcome	TRUE	reported	textfile	14	97159674	0.0135623	6.61e-06	14306	ebi-a-GCST90016921	|| id:ebi-a-GCST90016921	TRUE	reported	2	TRUE	0.00141182	14306		FALSE	TRUE	20.2232
rs2464826	A	C	A	C	0.0944239	-0.078		0.1223	FALSE	FALSE	FALSE	giscome.012vs3456.age-gender-5PC.meta1	0.0663	0.2389	outcome	TRUE	reported	textfile	7	79490250	0.0211806	8.39e-06	14306	ebi-a-GCST90016921	|| id:ebi-a-GCST90016921	TRUE	reported	2	TRUE	0.00138748	14306		FALSE	TRUE	19.8741
rs28537087	G	A	G	A	0.0820873	0.0306		0.147	FALSE	FALSE	FALSE	giscome.012vs3456.age-gender-5PC.meta1	0.0605	0.6133	outcome	TRUE	reported	textfile	15	95309676	0.0188312	8.07e-06	14306	ebi-a-GCST90016921	|| id:ebi-a-GCST90016921	TRUE	reported	2	TRUE	0.00132667	14306		FALSE	TRUE	19.0019
rs3768491	G	A	G	A	0.0681052	0.0239		0.7143	FALSE	FALSE	FALSE	giscome.012vs3456.age-gender-5PC.meta1	0.047	0.6109	outcome	TRUE	reported	textfile	1	109965986	0.0149061	4.23e-06	14306	ebi-a-GCST90016921	|| id:ebi-a-GCST90016921	TRUE	reported	2	TRUE	0.00145728	14306		FALSE	TRUE	20.8753
rs4885016	C	T	C	T	0.0819606	0.0299		0.8367	FALSE	FALSE	FALSE	giscome.012vs3456.age-gender-5PC.meta1	0.0581	0.6067	outcome	TRUE	reported	textfile	13	73170489	0.0181628	7.27e-06	14306	ebi-a-GCST90016921	|| id:ebi-a-GCST90016921	TRUE	reported	2	TRUE	0.00142157	14306		FALSE	TRUE	20.3631
rs72901605	T	C	T	C	-0.0841852	-0.0367		0.1864	FALSE	FALSE	FALSE	giscome.012vs3456.age-gender-5PC.meta1	0.0614	0.55	outcome	TRUE	reported	textfile	11	47103877	0.0178119	3.26e-06	14306	ebi-a-GCST90016921	|| id:ebi-a-GCST90016921	TRUE	reported	2	TRUE	0.00155925	14306		FALSE	TRUE	22.3383
rs74603314	T	C	T	C	0.221639	0.047		0.0502	FALSE	FALSE	FALSE	giscome.012vs3456.age-gender-5PC.meta1	0.1009	0.6417	outcome	TRUE	reported	textfile	14	46519718	0.0462918	1.56e-06	14306	ebi-a-GCST90016921	|| id:ebi-a-GCST90016921	TRUE	reported	2	TRUE	0.00160004	14306		FALSE	TRUE	22.9237
rs78169027	A	G	A	G	-0.108283	-0.0711		0.0979	FALSE	FALSE	FALSE	giscome.012vs3456.age-gender-5PC.meta1	0.0739	0.3358	outcome	TRUE	reported	textfile	11	108439087	0.0237289	5.88e-06	14306	ebi-a-GCST90016921	|| id:ebi-a-GCST90016921	TRUE	reported	2	TRUE	0.0014537	14306		FALSE	TRUE	20.8241
rs10108398	G	A	G	A	0.0769142	-0.0288		0.2726	FALSE	FALSE	FALSE	giscome.012vs3456.age-gender-severity-5PC.meta1	0.056	0.6065	outcome	TRUE	reported	textfile	8	59440824	0.0153953	1.09e-06	14306	ebi-a-GCST90016921	|| id:ebi-a-GCST90016921	TRUE	reported	2	TRUE	0.0017419	14306		FALSE	TRUE	24.9595
rs11890098	A	G	A	G	0.074438	0.012		0.2443	FALSE	FALSE	FALSE	giscome.012vs3456.age-gender-severity-5PC.meta1	0.0563	0.8308	outcome	TRUE	reported	textfile	2	157532549	0.0153389	9.57e-07	14306	ebi-a-GCST90016921	|| id:ebi-a-GCST90016921	TRUE	reported	2	TRUE	0.00164372	14306		FALSE	TRUE	23.5505
rs12566890	T	G	T	G	-0.101147	0.0735		0.0963	FALSE	FALSE	FALSE	giscome.012vs3456.age-gender-severity-5PC.meta1	0.088	0.4033	outcome	TRUE	reported	textfile	1	61850864	0.0230978	3.65e-06	14306	ebi-a-GCST90016921	|| id:ebi-a-GCST90016921	TRUE	reported	2	TRUE	0.00133883	14306		FALSE	TRUE	19.1763
rs17214486	C	A	C	A	0.06099	-0.0642		0.3927	FALSE	FALSE	FALSE	giscome.012vs3456.age-gender-severity-5PC.meta1	0.0502	0.2012	outcome	TRUE	reported	textfile	14	97159674	0.0135623	6.61e-06	14306	ebi-a-GCST90016921	|| id:ebi-a-GCST90016921	TRUE	reported	2	TRUE	0.00141182	14306		FALSE	TRUE	20.2232
rs2464826	A	C	A	C	0.0944239	-0.003		0.1226	FALSE	FALSE	FALSE	giscome.012vs3456.age-gender-severity-5PC.meta1	0.076	0.9684	outcome	TRUE	reported	textfile	7	79490250	0.0211806	8.39e-06	14306	ebi-a-GCST90016921	|| id:ebi-a-GCST90016921	TRUE	reported	2	TRUE	0.00138748	14306		FALSE	TRUE	19.8741
rs28537087	G	A	G	A	0.0820873	0.067		0.1498	FALSE	FALSE	FALSE	giscome.012vs3456.age-gender-severity-5PC.meta1	0.0699	0.3378	outcome	TRUE	reported	textfile	15	95309676	0.0188312	8.07e-06	14306	ebi-a-GCST90016921	|| id:ebi-a-GCST90016921	TRUE	reported	2	TRUE	0.00132667	14306		FALSE	TRUE	19.0019
rs3768491	G	A	G	A	0.0681052	-0.0008		0.7144	FALSE	FALSE	FALSE	giscome.012vs3456.age-gender-severity-5PC.meta1	0.0543	0.9879	outcome	TRUE	reported	textfile	1	109965986	0.0149061	4.23e-06	14306	ebi-a-GCST90016921	|| id:ebi-a-GCST90016921	TRUE	reported	2	TRUE	0.00145728	14306		FALSE	TRUE	20.8753
rs4885016	C	T	C	T	0.0819606	0.0285		0.8365	FALSE	FALSE	FALSE	giscome.012vs3456.age-gender-severity-5PC.meta1	0.0669	0.6699	outcome	TRUE	reported	textfile	13	73170489	0.0181628	7.27e-06	14306	ebi-a-GCST90016921	|| id:ebi-a-GCST90016921	TRUE	reported	2	TRUE	0.00142157	14306		FALSE	TRUE	20.3631
rs72901605	T	C	T	C	-0.0841852	-0.0971		0.1915	FALSE	FALSE	FALSE	giscome.012vs3456.age-gender-severity-5PC.meta1	0.0647	0.1333	outcome	TRUE	reported	textfile	11	47103877	0.0178119	3.26e-06	14306	ebi-a-GCST90016921	|| id:ebi-a-GCST90016921	TRUE	reported	2	TRUE	0.00155925	14306		FALSE	TRUE	22.3383
rs74603314	T	C	T	C	0.221639	0.1625		0.0498	FALSE	FALSE	FALSE	giscome.012vs3456.age-gender-severity-5PC.meta1	0.1166	0.1632	outcome	TRUE	reported	textfile	14	46519718	0.0462918	1.56e-06	14306	ebi-a-GCST90016921	|| id:ebi-a-GCST90016921	TRUE	reported	2	TRUE	0.00160004	14306		FALSE	TRUE	22.9237
rs78169027	A	G	A	G	-0.108283	-0.0992		0.0982	FALSE	FALSE	FALSE	giscome.012vs3456.age-gender-severity-5PC.meta1	0.0874	0.2566	outcome	TRUE	reported	textfile	11	108439087	0.0237289	5.88e-06	14306	ebi-a-GCST90016921	|| id:ebi-a-GCST90016921	TRUE	reported	2	TRUE	0.0014537	14306		FALSE	TRUE	20.8241
rs13086907	G	A	G	A	0.0625312	0.0488		0.206	FALSE	FALSE	FALSE	giscome.012vs3456.age-gender-5PC.meta1	0.0531	0.3584	outcome	TRUE	reported	textfile	3	142135117	0.0131735	1.95e-06	14306	ebi-a-GCST90016922	|| id:ebi-a-GCST90016922	TRUE	reported	2	TRUE	0.00157271	14306		FALSE	TRUE	22.5316
rs1643968	T	C	T	C	-0.0565284	0.007		0.3173	FALSE	FALSE	FALSE	giscome.012vs3456.age-gender-5PC.meta1	0.0449	0.8765	outcome	TRUE	reported	textfile	5	165266628	0.0112298	4.15e-07	14306	ebi-a-GCST90016922	|| id:ebi-a-GCST90016922	TRUE	reported	2	TRUE	0.00176833	14306		FALSE	TRUE	25.339
rs1649999	A	G	A	G	0.0748989	0.068		0.1146	FALSE	FALSE	FALSE	giscome.012vs3456.age-gender-5PC.meta1	0.0669	0.3092	outcome	TRUE	reported	textfile	10	80086072	0.0166458	7.58e-06	14306	ebi-a-GCST90016922	|| id:ebi-a-GCST90016922	TRUE	reported	2	TRUE	0.00141341	14306		FALSE	TRUE	20.2461
rs2834062	A	G	A	G	0.0489057	0.0376		0.3732	FALSE	FALSE	FALSE	giscome.012vs3456.age-gender-5PC.meta1	0.0444	0.3974	outcome	TRUE	reported	textfile	21	34377485	0.0108842	8.44e-06	14306	ebi-a-GCST90016922	|| id:ebi-a-GCST90016922	TRUE	reported	2	TRUE	0.00140947	14306		FALSE	TRUE	20.1895
rs4463806	C	T	C	T	0.0543966	0.0002		0.7808	FALSE	FALSE	FALSE	giscome.012vs3456.age-gender-5PC.meta1	0.0535	0.9967	outcome	TRUE	reported	textfile	10	115597993	0.0129365	7.81e-06	14306	ebi-a-GCST90016922	|| id:ebi-a-GCST90016922	TRUE	reported	2	TRUE	0.00123457	14306		FALSE	TRUE	17.6811
rs4722181	T	G	T	G	0.0501306	-0.0596		0.4916	FALSE	FALSE	FALSE	giscome.012vs3456.age-gender-5PC.meta1	0.0428	0.1637	outcome	TRUE	reported	textfile	7	22817571	0.0105798	2e-06	14306	ebi-a-GCST90016922	|| id:ebi-a-GCST90016922	TRUE	reported	2	TRUE	0.00156716	14306		FALSE	TRUE	22.4518
rs60274479	T	C	T	C	-0.0659623	-0.072		0.2132	FALSE	FALSE	FALSE	giscome.012vs3456.age-gender-5PC.meta1	0.0527	0.1718	outcome	TRUE	reported	textfile	16	21249925	0.0134137	1.16e-06	14306	ebi-a-GCST90016922	|| id:ebi-a-GCST90016922	TRUE	reported	2	TRUE	0.00168773	14306		FALSE	TRUE	24.1821
rs61249479	A	C	A	C	0.0777075	-0.0262		0.1035	FALSE	FALSE	FALSE	giscome.012vs3456.age-gender-5PC.meta1	0.0771	0.734	outcome	TRUE	reported	textfile	9	124912908	0.0168628	2.95e-06	14306	ebi-a-GCST90016922	|| id:ebi-a-GCST90016922	TRUE	reported	2	TRUE	0.0014824	14306		FALSE	TRUE	21.2357
rs71405394	G	A	G	A	-0.114178	0.204		0.0657	FALSE	FALSE	FALSE	giscome.012vs3456.age-gender-5PC.meta1	0.0879	0.02031	outcome	TRUE	reported	textfile	15	101245088	0.02405	2.17e-06	14306	ebi-a-GCST90016922	|| id:ebi-a-GCST90016922	TRUE	reported	2	TRUE	0.00157323	14306		FALSE	TRUE	22.539
rs73232831	G	A	G	A	-0.151829	0.013		0.0486	FALSE	FALSE	FALSE	giscome.012vs3456.age-gender-5PC.meta1	0.1143	0.9092	outcome	TRUE	reported	textfile	4	17413426	0.0314932	1.87e-06	14306	ebi-a-GCST90016922	|| id:ebi-a-GCST90016922	TRUE	reported	2	TRUE	0.00162223	14306		FALSE	TRUE	23.2421
rs9423647	G	A	G	A	0.047817	0.0772		0.5086	FALSE	FALSE	FALSE	giscome.012vs3456.age-gender-5PC.meta1	0.0425	0.06924	outcome	TRUE	reported	textfile	10	5579818	0.0105282	6.06e-06	14306	ebi-a-GCST90016922	|| id:ebi-a-GCST90016922	TRUE	reported	2	TRUE	0.00144004	14306		FALSE	TRUE	20.628
rs13086907	G	A	G	A	0.0625312	0.0313		0.2049	FALSE	FALSE	FALSE	giscome.012vs3456.age-gender-severity-5PC.meta1	0.0621	0.6142	outcome	TRUE	reported	textfile	3	142135117	0.0131735	1.95e-06	14306	ebi-a-GCST90016922	|| id:ebi-a-GCST90016922	TRUE	reported	2	TRUE	0.00157271	14306		FALSE	TRUE	22.5316
rs1643968	T	C	T	C	-0.0565284	-0.012		0.3194	FALSE	FALSE	FALSE	giscome.012vs3456.age-gender-severity-5PC.meta1	0.0524	0.8189	outcome	TRUE	reported	textfile	5	165266628	0.0112298	4.15e-07	14306	ebi-a-GCST90016922	|| id:ebi-a-GCST90016922	TRUE	reported	2	TRUE	0.00176833	14306		FALSE	TRUE	25.339
rs1649999	A	G	A	G	0.0748989	0.0633		0.1147	FALSE	FALSE	FALSE	giscome.012vs3456.age-gender-severity-5PC.meta1	0.0782	0.4181	outcome	TRUE	reported	textfile	10	80086072	0.0166458	7.58e-06	14306	ebi-a-GCST90016922	|| id:ebi-a-GCST90016922	TRUE	reported	2	TRUE	0.00141341	14306		FALSE	TRUE	20.2461
rs2834062	A	G	A	G	0.0489057	0.0655		0.3718	FALSE	FALSE	FALSE	giscome.012vs3456.age-gender-severity-5PC.meta1	0.0518	0.2057	outcome	TRUE	reported	textfile	21	34377485	0.0108842	8.44e-06	14306	ebi-a-GCST90016922	|| id:ebi-a-GCST90016922	TRUE	reported	2	TRUE	0.00140947	14306		FALSE	TRUE	20.1895
rs4463806	C	T	C	T	0.0543966	-0.016		0.7805	FALSE	FALSE	FALSE	giscome.012vs3456.age-gender-severity-5PC.meta1	0.0619	0.796	outcome	TRUE	reported	textfile	10	115597993	0.0129365	7.81e-06	14306	ebi-a-GCST90016922	|| id:ebi-a-GCST90016922	TRUE	reported	2	TRUE	0.00123457	14306		FALSE	TRUE	17.6811
rs4722181	T	G	T	G	0.0501306	-0.0454		0.4914	FALSE	FALSE	FALSE	giscome.012vs3456.age-gender-severity-5PC.meta1	0.0495	0.3599	outcome	TRUE	reported	textfile	7	22817571	0.0105798	2e-06	14306	ebi-a-GCST90016922	|| id:ebi-a-GCST90016922	TRUE	reported	2	TRUE	0.00156716	14306		FALSE	TRUE	22.4518
rs60274479	T	C	T	C	-0.0659623	-0.0293		0.2131	FALSE	FALSE	FALSE	giscome.012vs3456.age-gender-severity-5PC.meta1	0.0609	0.6308	outcome	TRUE	reported	textfile	16	21249925	0.0134137	1.16e-06	14306	ebi-a-GCST90016922	|| id:ebi-a-GCST90016922	TRUE	reported	2	TRUE	0.00168773	14306		FALSE	TRUE	24.1821
rs61249479	A	C	A	C	0.0777075	0.0184		0.1024	FALSE	FALSE	FALSE	giscome.012vs3456.age-gender-severity-5PC.meta1	0.0809	0.82	outcome	TRUE	reported	textfile	9	124912908	0.0168628	2.95e-06	14306	ebi-a-GCST90016922	|| id:ebi-a-GCST90016922	TRUE	reported	2	TRUE	0.0014824	14306		FALSE	TRUE	21.2357
rs71405394	G	A	G	A	-0.114178	0.1209		0.065	FALSE	FALSE	FALSE	giscome.012vs3456.age-gender-severity-5PC.meta1	0.1046	0.2477	outcome	TRUE	reported	textfile	15	101245088	0.02405	2.17e-06	14306	ebi-a-GCST90016922	|| id:ebi-a-GCST90016922	TRUE	reported	2	TRUE	0.00157323	14306		FALSE	TRUE	22.539
rs73232831	G	A	G	A	-0.151829	0.0887		0.0493	FALSE	FALSE	FALSE	giscome.012vs3456.age-gender-severity-5PC.meta1	0.1194	0.4574	outcome	TRUE	reported	textfile	4	17413426	0.0314932	1.87e-06	14306	ebi-a-GCST90016922	|| id:ebi-a-GCST90016922	TRUE	reported	2	TRUE	0.00162223	14306		FALSE	TRUE	23.2421
rs9423647	G	A	G	A	0.047817	0.0671		0.5114	FALSE	FALSE	FALSE	giscome.012vs3456.age-gender-severity-5PC.meta1	0.0493	0.1735	outcome	TRUE	reported	textfile	10	5579818	0.0105282	6.06e-06	14306	ebi-a-GCST90016922	|| id:ebi-a-GCST90016922	TRUE	reported	2	TRUE	0.00144004	14306		FALSE	TRUE	20.628
rs111862613	T	C	T	C	0.090699	0.095		0.1783	FALSE	FALSE	FALSE	giscome.012vs3456.age-gender-5PC.meta1	0.0665	0.1533	outcome	TRUE	reported	textfile	12	130309670	0.0196746	3.74e-06	14306	ebi-a-GCST90016923	|| id:ebi-a-GCST90016923	TRUE	reported	2	TRUE	0.00148351	14306		FALSE	TRUE	21.2517
rs117107102	A	G	A	G	0.204683	-0.0026		0.042	FALSE	FALSE	FALSE	giscome.012vs3456.age-gender-5PC.meta1	0.1151	0.982	outcome	TRUE	reported	textfile	18	49473635	0.0431572	2.92e-06	14306	ebi-a-GCST90016923	|| id:ebi-a-GCST90016923	TRUE	reported	2	TRUE	0.00157006	14306		FALSE	TRUE	22.4935
rs11729256	T	C	T	C	0.0749798	0.068		0.2409	FALSE	FALSE	FALSE	giscome.012vs3456.age-gender-5PC.meta1	0.0494	0.1693	outcome	TRUE	reported	textfile	4	95027272	0.0150177	6.73e-07	14306	ebi-a-GCST90016923	|| id:ebi-a-GCST90016923	TRUE	reported	2	TRUE	0.00173967	14306		FALSE	TRUE	24.9277
rs12908520	G	A	G	A	0.0618926	0.047		0.4389	FALSE	FALSE	FALSE	giscome.012vs3456.age-gender-5PC.meta1	0.0425	0.269	outcome	TRUE	reported	textfile	15	97570657	0.0130946	2.17e-06	14306	ebi-a-GCST90016923	|| id:ebi-a-GCST90016923	TRUE	reported	2	TRUE	0.0015594	14306		FALSE	TRUE	22.3405
rs2602429	T	C	T	C	-0.0746844	-0.0964		0.7798	FALSE	FALSE	FALSE	giscome.012vs3456.age-gender-5PC.meta1	0.0517	0.06227	outcome	TRUE	reported	textfile	16	81063149	0.0156194	2.58e-06	14306	ebi-a-GCST90016923	|| id:ebi-a-GCST90016923	TRUE	reported	2	TRUE	0.00159581	14306		FALSE	TRUE	22.8629
rs4936098	G	A	G	A	-0.0648843	-0.0171		0.6385	FALSE	FALSE	FALSE	giscome.012vs3456.age-gender-5PC.meta1	0.0438	0.6966	outcome	TRUE	reported	textfile	11	130280667	0.0135928	1.12e-06	14306	ebi-a-GCST90016923	|| id:ebi-a-GCST90016923	TRUE	reported	2	TRUE	0.00159042	14306		FALSE	TRUE	22.7856
rs61779207	G	A	G	A	-0.0758309	0.0117		0.1889	FALSE	FALSE	FALSE	giscome.012vs3456.age-gender-5PC.meta1	0.0539	0.8275	outcome	TRUE	reported	textfile	1	41074472	0.0167762	6.72e-06	14306	ebi-a-GCST90016923	|| id:ebi-a-GCST90016923	TRUE	reported	2	TRUE	0.00142636	14306		FALSE	TRUE	20.4317
rs74542928	T	C	T	C	0.112164	-0.0452		0.0914	FALSE	FALSE	FALSE	giscome.012vs3456.age-gender-5PC.meta1	0.0749	0.5459	outcome	TRUE	reported	textfile	4	100544188	0.0236422	1.63e-06	14306	ebi-a-GCST90016923	|| id:ebi-a-GCST90016923	TRUE	reported	2	TRUE	0.00157105	14306		FALSE	TRUE	22.5077
rs9349825	A	G	A	G	-0.0704036	-0.0451		0.2832	FALSE	FALSE	FALSE	giscome.012vs3456.age-gender-5PC.meta1	0.0477	0.3449	outcome	TRUE	reported	textfile	6	56341481	0.0147128	2.54e-06	14306	ebi-a-GCST90016923	|| id:ebi-a-GCST90016923	TRUE	reported	2	TRUE	0.00159826	14306		FALSE	TRUE	22.8981
rs941682	G	A	G	A	-0.0631436	-0.0163		0.2849	FALSE	FALSE	FALSE	giscome.012vs3456.age-gender-5PC.meta1	0.0473	0.7307	outcome	TRUE	reported	textfile	20	31867840	0.0143767	9.61e-06	14306	ebi-a-GCST90016923	|| id:ebi-a-GCST90016923	TRUE	reported	2	TRUE	0.00134678	14306		FALSE	TRUE	19.2904
rs111862613	T	C	T	C	0.090699	0.0764		0.1781	FALSE	FALSE	FALSE	giscome.012vs3456.age-gender-severity-5PC.meta1	0.0771	0.3218	outcome	TRUE	reported	textfile	12	130309670	0.0196746	3.74e-06	14306	ebi-a-GCST90016923	|| id:ebi-a-GCST90016923	TRUE	reported	2	TRUE	0.00148351	14306		FALSE	TRUE	21.2517
rs117107102	A	G	A	G	0.204683	0.0053		0.0417	FALSE	FALSE	FALSE	giscome.012vs3456.age-gender-severity-5PC.meta1	0.1337	0.9684	outcome	TRUE	reported	textfile	18	49473635	0.0431572	2.92e-06	14306	ebi-a-GCST90016923	|| id:ebi-a-GCST90016923	TRUE	reported	2	TRUE	0.00157006	14306		FALSE	TRUE	22.4935
rs11729256	T	C	T	C	0.0749798	0.0998		0.2405	FALSE	FALSE	FALSE	giscome.012vs3456.age-gender-severity-5PC.meta1	0.0575	0.08233	outcome	TRUE	reported	textfile	4	95027272	0.0150177	6.73e-07	14306	ebi-a-GCST90016923	|| id:ebi-a-GCST90016923	TRUE	reported	2	TRUE	0.00173967	14306		FALSE	TRUE	24.9277
rs12908520	G	A	G	A	0.0618926	0.0885		0.438	FALSE	FALSE	FALSE	giscome.012vs3456.age-gender-severity-5PC.meta1	0.0495	0.07355	outcome	TRUE	reported	textfile	15	97570657	0.0130946	2.17e-06	14306	ebi-a-GCST90016923	|| id:ebi-a-GCST90016923	TRUE	reported	2	TRUE	0.0015594	14306		FALSE	TRUE	22.3405
rs2602429	T	C	T	C	-0.0746844	-0.0425		0.7791	FALSE	FALSE	FALSE	giscome.012vs3456.age-gender-severity-5PC.meta1	0.0601	0.4799	outcome	TRUE	reported	textfile	16	81063149	0.0156194	2.58e-06	14306	ebi-a-GCST90016923	|| id:ebi-a-GCST90016923	TRUE	reported	2	TRUE	0.00159581	14306		FALSE	TRUE	22.8629
rs4936098	G	A	G	A	-0.0648843	-0.0166		0.6384	FALSE	FALSE	FALSE	giscome.012vs3456.age-gender-severity-5PC.meta1	0.0508	0.7435	outcome	TRUE	reported	textfile	11	130280667	0.0135928	1.12e-06	14306	ebi-a-GCST90016923	|| id:ebi-a-GCST90016923	TRUE	reported	2	TRUE	0.00159042	14306		FALSE	TRUE	22.7856
rs61779207	G	A	G	A	-0.0758309	0.0174		0.19	FALSE	FALSE	FALSE	giscome.012vs3456.age-gender-severity-5PC.meta1	0.0624	0.7808	outcome	TRUE	reported	textfile	1	41074472	0.0167762	6.72e-06	14306	ebi-a-GCST90016923	|| id:ebi-a-GCST90016923	TRUE	reported	2	TRUE	0.00142636	14306		FALSE	TRUE	20.4317
rs74542928	T	C	T	C	0.112164	-0.0515		0.0918	FALSE	FALSE	FALSE	giscome.012vs3456.age-gender-severity-5PC.meta1	0.0876	0.5565	outcome	TRUE	reported	textfile	4	100544188	0.0236422	1.63e-06	14306	ebi-a-GCST90016923	|| id:ebi-a-GCST90016923	TRUE	reported	2	TRUE	0.00157105	14306		FALSE	TRUE	22.5077
rs9349825	A	G	A	G	-0.0704036	-0.0816		0.2848	FALSE	FALSE	FALSE	giscome.012vs3456.age-gender-severity-5PC.meta1	0.0553	0.1401	outcome	TRUE	reported	textfile	6	56341481	0.0147128	2.54e-06	14306	ebi-a-GCST90016923	|| id:ebi-a-GCST90016923	TRUE	reported	2	TRUE	0.00159826	14306		FALSE	TRUE	22.8981
rs941682	G	A	G	A	-0.0631436	-0.0442		0.2848	FALSE	FALSE	FALSE	giscome.012vs3456.age-gender-severity-5PC.meta1	0.0545	0.4172	outcome	TRUE	reported	textfile	20	31867840	0.0143767	9.61e-06	14306	ebi-a-GCST90016923	|| id:ebi-a-GCST90016923	TRUE	reported	2	TRUE	0.00134678	14306		FALSE	TRUE	19.2904
rs262812	T	C	T	C	-0.065675	0.0116		0.2644	FALSE	FALSE	FALSE	giscome.012vs3456.age-gender-5PC.meta1	0.0497	0.8153	outcome	TRUE	reported	textfile	6	158647999	0.0142257	3.24908e-06	14306	ebi-a-GCST90016924	|| id:ebi-a-GCST90016924	TRUE	reported	2	TRUE	0.00148781	14306		FALSE	TRUE	21.3134
rs2933324	G	A	G	A	0.0662557	0.0462		0.722	FALSE	FALSE	FALSE	giscome.012vs3456.age-gender-5PC.meta1	0.0476	0.332	outcome	TRUE	reported	textfile	9	107117653	0.0140257	2.23676e-06	14306	ebi-a-GCST90016924	|| id:ebi-a-GCST90016924	TRUE	reported	2	TRUE	0.00155762	14306		FALSE	TRUE	22.315
rs6589457	G	A	G	A	-0.165911	0.0441		0.9446	FALSE	FALSE	FALSE	giscome.012vs3456.age-gender-5PC.meta1	0.0955	0.6447	outcome	TRUE	reported	textfile	11	114701288	0.0349516	2.3151e-06	14306	ebi-a-GCST90016924	|| id:ebi-a-GCST90016924	TRUE	reported	2	TRUE	0.00157281	14306		FALSE	TRUE	22.5329
rs6923842	T	C	T	C	-0.0796106	-0.0155		0.1776	FALSE	FALSE	FALSE	giscome.012vs3456.age-gender-5PC.meta1	0.0608	0.7989	outcome	TRUE	reported	textfile	6	5723181	0.0169192	2.21304e-06	14306	ebi-a-GCST90016924	|| id:ebi-a-GCST90016924	TRUE	reported	2	TRUE	0.00154544	14306		FALSE	TRUE	22.1402
rs74540770	G	A	G	A	-0.108969	-0.1263		0.081	FALSE	FALSE	FALSE	giscome.012vs3456.age-gender-5PC.meta1	0.0816	0.1216	outcome	TRUE	reported	textfile	3	186553389	0.0243533	7.0881e-06	14306	ebi-a-GCST90016924	|| id:ebi-a-GCST90016924	TRUE	reported	2	TRUE	0.00139774	14306		FALSE	TRUE	20.0212
rs262812	T	C	T	C	-0.065675	0.0309		0.2652	FALSE	FALSE	FALSE	giscome.012vs3456.age-gender-severity-5PC.meta1	0.0576	0.5917	outcome	TRUE	reported	textfile	6	158647999	0.0142257	3.24908e-06	14306	ebi-a-GCST90016924	|| id:ebi-a-GCST90016924	TRUE	reported	2	TRUE	0.00148781	14306		FALSE	TRUE	21.3134
rs2933324	G	A	G	A	0.0662557	-0.0008		0.7215	FALSE	FALSE	FALSE	giscome.012vs3456.age-gender-severity-5PC.meta1	0.0551	0.9878	outcome	TRUE	reported	textfile	9	107117653	0.0140257	2.23676e-06	14306	ebi-a-GCST90016924	|| id:ebi-a-GCST90016924	TRUE	reported	2	TRUE	0.00155762	14306		FALSE	TRUE	22.315
rs6589457	G	A	G	A	-0.165911	0.1026		0.9446	FALSE	FALSE	FALSE	giscome.012vs3456.age-gender-severity-5PC.meta1	0.1121	0.3603	outcome	TRUE	reported	textfile	11	114701288	0.0349516	2.3151e-06	14306	ebi-a-GCST90016924	|| id:ebi-a-GCST90016924	TRUE	reported	2	TRUE	0.00157281	14306		FALSE	TRUE	22.5329
rs6923842	T	C	T	C	-0.0796106	0.082		0.1792	FALSE	FALSE	FALSE	giscome.012vs3456.age-gender-severity-5PC.meta1	0.0638	0.1985	outcome	TRUE	reported	textfile	6	5723181	0.0169192	2.21304e-06	14306	ebi-a-GCST90016924	|| id:ebi-a-GCST90016924	TRUE	reported	2	TRUE	0.00154544	14306		FALSE	TRUE	22.1402
rs74540770	G	A	G	A	-0.108969	-0.1132		0.0811	FALSE	FALSE	FALSE	giscome.012vs3456.age-gender-severity-5PC.meta1	0.0958	0.2374	outcome	TRUE	reported	textfile	3	186553389	0.0243533	7.0881e-06	14306	ebi-a-GCST90016924	|| id:ebi-a-GCST90016924	TRUE	reported	2	TRUE	0.00139774	14306		FALSE	TRUE	20.0212
rs2889192	T	G	T	G	-0.0887537	0.007		0.7711	FALSE	FALSE	FALSE	giscome.012vs3456.age-gender-5PC.meta1	0.0504	0.8889	outcome	TRUE	reported	textfile	9	76394568	0.0195009	3.64418e-06	14306	ebi-a-GCST90016925	|| id:ebi-a-GCST90016925	TRUE	reported	2	TRUE	0.00144603	14306		FALSE	TRUE	20.714
rs34583783	G	T	G	T	0.123756	0.0606		0.1061	FALSE	FALSE	FALSE	giscome.012vs3456.age-gender-5PC.meta1	0.0689	0.3791	outcome	TRUE	reported	textfile	6	67207371	0.026427	5.47974e-06	14306	ebi-a-GCST90016925	|| id:ebi-a-GCST90016925	TRUE	reported	2	TRUE	0.00153078	14306		FALSE	TRUE	21.9299
rs35011108	A	G	A	G	0.241826	-0.0379		0.057	FALSE	FALSE	FALSE	giscome.012vs3456.age-gender-5PC.meta1	0.0976	0.6976	outcome	TRUE	reported	textfile	6	133007480	0.0503796	1.82671e-06	14306	ebi-a-GCST90016925	|| id:ebi-a-GCST90016925	TRUE	reported	2	TRUE	0.0016082	14306		FALSE	TRUE	23.0407
rs2889192	T	G	T	G	-0.0887537	0.0102		0.7716	FALSE	FALSE	FALSE	giscome.012vs3456.age-gender-severity-5PC.meta1	0.0584	0.8614	outcome	TRUE	reported	textfile	9	76394568	0.0195009	3.64418e-06	14306	ebi-a-GCST90016925	|| id:ebi-a-GCST90016925	TRUE	reported	2	TRUE	0.00144603	14306		FALSE	TRUE	20.714
rs34583783	G	T	G	T	0.123756	0.1035		0.1067	FALSE	FALSE	FALSE	giscome.012vs3456.age-gender-severity-5PC.meta1	0.0797	0.1941	outcome	TRUE	reported	textfile	6	67207371	0.026427	5.47974e-06	14306	ebi-a-GCST90016925	|| id:ebi-a-GCST90016925	TRUE	reported	2	TRUE	0.00153078	14306		FALSE	TRUE	21.9299
rs35011108	A	G	A	G	0.241826	-0.0623		0.0568	FALSE	FALSE	FALSE	giscome.012vs3456.age-gender-severity-5PC.meta1	0.1126	0.5799	outcome	TRUE	reported	textfile	6	133007480	0.0503796	1.82671e-06	14306	ebi-a-GCST90016925	|| id:ebi-a-GCST90016925	TRUE	reported	2	TRUE	0.0016082	14306		FALSE	TRUE	23.0407
rs112135816	T	G	T	G	-0.0775052	-0.0463		0.1202	FALSE	FALSE	FALSE	giscome.012vs3456.age-gender-5PC.meta1	0.0674	0.4924	outcome	TRUE	reported	textfile	9	82485327	0.0171554	5.27667e-06	14306	ebi-a-GCST90016926	|| id:ebi-a-GCST90016926	TRUE	reported	2	TRUE	0.0014249	14306		FALSE	TRUE	20.4108
rs1153990	A	G	A	G	-0.058727	0.0281		0.2448	FALSE	FALSE	FALSE	giscome.012vs3456.age-gender-5PC.meta1	0.0496	0.5704	outcome	TRUE	reported	textfile	5	104233461	0.0128306	5.96788e-06	14306	ebi-a-GCST90016926	|| id:ebi-a-GCST90016926	TRUE	reported	2	TRUE	0.00146248	14306		FALSE	TRUE	20.9499
rs147968	C	T	C	T	0.0489475	-0.0221		0.4216	FALSE	FALSE	FALSE	giscome.012vs3456.age-gender-5PC.meta1	0.0419	0.5981	outcome	TRUE	reported	textfile	16	85945839	0.0110321	9.12704e-06	14306	ebi-a-GCST90016926	|| id:ebi-a-GCST90016926	TRUE	reported	2	TRUE	0.00137433	14306		FALSE	TRUE	19.6854
rs28480294	C	T	C	T	0.0516967	-0.0245		0.648	FALSE	FALSE	FALSE	giscome.012vs3456.age-gender-5PC.meta1	0.0488	0.6151	outcome	TRUE	reported	textfile	15	71522509	0.0115503	6.60602e-06	14306	ebi-a-GCST90016926	|| id:ebi-a-GCST90016926	TRUE	reported	2	TRUE	0.00139854	14306		FALSE	TRUE	20.0327
rs4033856	T	C	T	C	-0.081834	0.0284		0.8797	FALSE	FALSE	FALSE	giscome.012vs3456.age-gender-5PC.meta1	0.0673	0.6734	outcome	TRUE	reported	textfile	4	45642485	0.0168931	1.02903e-06	14306	ebi-a-GCST90016926	|| id:ebi-a-GCST90016926	TRUE	reported	2	TRUE	0.00163787	14306		FALSE	TRUE	23.4665
rs62191117	A	G	A	G	0.0684302	-0.0069		0.2208	FALSE	FALSE	FALSE	giscome.012vs3456.age-gender-5PC.meta1	0.0528	0.8954	outcome	TRUE	reported	textfile	2	239900775	0.0133636	2.75943e-07	14306	ebi-a-GCST90016926	|| id:ebi-a-GCST90016926	TRUE	reported	2	TRUE	0.00182977	14306		FALSE	TRUE	26.221
rs62395635	T	C	T	C	0.110583	0.0007		0.0633	FALSE	FALSE	FALSE	giscome.012vs3456.age-gender-5PC.meta1	0.0888	0.994	outcome	TRUE	reported	textfile	5	173497796	0.0238514	3.34696e-06	14306	ebi-a-GCST90016926	|| id:ebi-a-GCST90016926	TRUE	reported	2	TRUE	0.00150051	14306		FALSE	TRUE	21.4956
rs6969323	A	C	A	C	-0.0593564	-0.0139		0.2318	FALSE	FALSE	FALSE	giscome.012vs3456.age-gender-5PC.meta1	0.0506	0.7831	outcome	TRUE	reported	textfile	7	104214487	0.0129137	3.8858e-06	14306	ebi-a-GCST90016926	|| id:ebi-a-GCST90016926	TRUE	reported	2	TRUE	0.00147481	14306		FALSE	TRUE	21.1268
rs74776516	T	G	T	G	-0.0944052	-0.0719		0.0795	FALSE	FALSE	FALSE	giscome.012vs3456.age-gender-5PC.meta1	0.0832	0.3875	outcome	TRUE	reported	textfile	11	20763367	0.0213287	6.85046e-06	14306	ebi-a-GCST90016926	|| id:ebi-a-GCST90016926	TRUE	reported	2	TRUE	0.00136776	14306		FALSE	TRUE	19.5913
rs7638039	T	C	T	C	0.0603335	0.0077		0.2458	FALSE	FALSE	FALSE	giscome.012vs3456.age-gender-5PC.meta1	0.0503	0.8785	outcome	TRUE	reported	textfile	3	70588939	0.0127779	2.70477e-06	14306	ebi-a-GCST90016926	|| id:ebi-a-GCST90016926	TRUE	reported	2	TRUE	0.0015562	14306		FALSE	TRUE	22.2945
rs9537886	A	C	A	C	-0.0570888	0.0075		0.4506	FALSE	FALSE	FALSE	giscome.012vs3456.age-gender-5PC.meta1	0.0422	0.859	outcome	TRUE	reported	textfile	13	58545246	0.0110683	2.35109e-07	14306	ebi-a-GCST90016926	|| id:ebi-a-GCST90016926	TRUE	reported	2	TRUE	0.00185642	14306		FALSE	TRUE	26.6036
rs9964679	A	G	A	G	0.0537051	-0.0281		0.3184	FALSE	FALSE	FALSE	giscome.012vs3456.age-gender-5PC.meta1	0.0454	0.5362	outcome	TRUE	reported	textfile	18	26569901	0.0116008	4.47384e-06	14306	ebi-a-GCST90016926	|| id:ebi-a-GCST90016926	TRUE	reported	2	TRUE	0.00149605	14306		FALSE	TRUE	21.4316
rs112135816	T	G	T	G	-0.0775052	-0.0703		0.1202	FALSE	FALSE	FALSE	giscome.012vs3456.age-gender-severity-5PC.meta1	0.0783	0.3696	outcome	TRUE	reported	textfile	9	82485327	0.0171554	5.27667e-06	14306	ebi-a-GCST90016926	|| id:ebi-a-GCST90016926	TRUE	reported	2	TRUE	0.0014249	14306		FALSE	TRUE	20.4108
rs1153990	A	G	A	G	-0.058727	-0.0172		0.2444	FALSE	FALSE	FALSE	giscome.012vs3456.age-gender-severity-5PC.meta1	0.0574	0.7643	outcome	TRUE	reported	textfile	5	104233461	0.0128306	5.96788e-06	14306	ebi-a-GCST90016926	|| id:ebi-a-GCST90016926	TRUE	reported	2	TRUE	0.00146248	14306		FALSE	TRUE	20.9499
rs147968	C	T	C	T	0.0489475	0.0038		0.4222	FALSE	FALSE	FALSE	giscome.012vs3456.age-gender-severity-5PC.meta1	0.0487	0.9371	outcome	TRUE	reported	textfile	16	85945839	0.0110321	9.12704e-06	14306	ebi-a-GCST90016926	|| id:ebi-a-GCST90016926	TRUE	reported	2	TRUE	0.00137433	14306		FALSE	TRUE	19.6854
rs28480294	C	T	C	T	0.0516967	0.0187		0.6449	FALSE	FALSE	FALSE	giscome.012vs3456.age-gender-severity-5PC.meta1	0.0509	0.7139	outcome	TRUE	reported	textfile	15	71522509	0.0115503	6.60602e-06	14306	ebi-a-GCST90016926	|| id:ebi-a-GCST90016926	TRUE	reported	2	TRUE	0.00139854	14306		FALSE	TRUE	20.0327
rs4033856	T	C	T	C	-0.081834	0.0296		0.8802	FALSE	FALSE	FALSE	giscome.012vs3456.age-gender-severity-5PC.meta1	0.0786	0.7061	outcome	TRUE	reported	textfile	4	45642485	0.0168931	1.02903e-06	14306	ebi-a-GCST90016926	|| id:ebi-a-GCST90016926	TRUE	reported	2	TRUE	0.00163787	14306		FALSE	TRUE	23.4665
rs62191117	A	G	A	G	0.0684302	0.0061		0.2197	FALSE	FALSE	FALSE	giscome.012vs3456.age-gender-severity-5PC.meta1	0.0614	0.9213	outcome	TRUE	reported	textfile	2	239900775	0.0133636	2.75943e-07	14306	ebi-a-GCST90016926	|| id:ebi-a-GCST90016926	TRUE	reported	2	TRUE	0.00182977	14306		FALSE	TRUE	26.221
rs62395635	T	C	T	C	0.110583	0.107		0.0631	FALSE	FALSE	FALSE	giscome.012vs3456.age-gender-severity-5PC.meta1	0.1018	0.2934	outcome	TRUE	reported	textfile	5	173497796	0.0238514	3.34696e-06	14306	ebi-a-GCST90016926	|| id:ebi-a-GCST90016926	TRUE	reported	2	TRUE	0.00150051	14306		FALSE	TRUE	21.4956
rs6969323	A	C	A	C	-0.0593564	0.0211		0.232	FALSE	FALSE	FALSE	giscome.012vs3456.age-gender-severity-5PC.meta1	0.0587	0.7196	outcome	TRUE	reported	textfile	7	104214487	0.0129137	3.8858e-06	14306	ebi-a-GCST90016926	|| id:ebi-a-GCST90016926	TRUE	reported	2	TRUE	0.00147481	14306		FALSE	TRUE	21.1268
rs74776516	T	G	T	G	-0.0944052	-0.1021		0.0809	FALSE	FALSE	FALSE	giscome.012vs3456.age-gender-severity-5PC.meta1	0.0971	0.2932	outcome	TRUE	reported	textfile	11	20763367	0.0213287	6.85046e-06	14306	ebi-a-GCST90016926	|| id:ebi-a-GCST90016926	TRUE	reported	2	TRUE	0.00136776	14306		FALSE	TRUE	19.5913
rs7638039	T	C	T	C	0.0603335	0.0123		0.2457	FALSE	FALSE	FALSE	giscome.012vs3456.age-gender-severity-5PC.meta1	0.0579	0.8314	outcome	TRUE	reported	textfile	3	70588939	0.0127779	2.70477e-06	14306	ebi-a-GCST90016926	|| id:ebi-a-GCST90016926	TRUE	reported	2	TRUE	0.0015562	14306		FALSE	TRUE	22.2945
rs9537886	A	C	A	C	-0.0570888	0.0428		0.4501	FALSE	FALSE	FALSE	giscome.012vs3456.age-gender-severity-5PC.meta1	0.0489	0.3808	outcome	TRUE	reported	textfile	13	58545246	0.0110683	2.35109e-07	14306	ebi-a-GCST90016926	|| id:ebi-a-GCST90016926	TRUE	reported	2	TRUE	0.00185642	14306		FALSE	TRUE	26.6036
rs9964679	A	G	A	G	0.0537051	-0.0339		0.3187	FALSE	FALSE	FALSE	giscome.012vs3456.age-gender-severity-5PC.meta1	0.0527	0.5194	outcome	TRUE	reported	textfile	18	26569901	0.0116008	4.47384e-06	14306	ebi-a-GCST90016926	|| id:ebi-a-GCST90016926	TRUE	reported	2	TRUE	0.00149605	14306		FALSE	TRUE	21.4316
rs11585893	A	G	A	G	-0.0740746	-0.0889		0.1421	FALSE	FALSE	FALSE	giscome.012vs3456.age-gender-5PC.meta1	0.0702	0.2054	outcome	TRUE	reported	textfile	1	10644351	0.0147633	1.79511e-06	14306	ebi-a-GCST90016927	|| id:ebi-a-GCST90016927	TRUE	reported	2	TRUE	0.00175691	14306		FALSE	TRUE	25.1751
rs13207588	A	G	A	G	-0.059205	0.0161		0.2198	FALSE	FALSE	FALSE	giscome.012vs3456.age-gender-5PC.meta1	0.0611	0.7924	outcome	TRUE	reported	textfile	6	41519430	0.0131195	7.48497e-06	14306	ebi-a-GCST90016927	|| id:ebi-a-GCST90016927	TRUE	reported	2	TRUE	0.0014217	14306		FALSE	TRUE	20.3649
rs1340391	T	C	T	C	-0.0592004	-0.0697		0.2028	FALSE	FALSE	FALSE	giscome.012vs3456.age-gender-5PC.meta1	0.0533	0.1914	outcome	TRUE	reported	textfile	1	102960989	0.0132244	6.73008e-06	14306	ebi-a-GCST90016927	|| id:ebi-a-GCST90016927	TRUE	reported	2	TRUE	0.00139905	14306		FALSE	TRUE	20.04
rs17619981	T	G	T	G	0.0880978	-0.0806		0.1055	FALSE	FALSE	FALSE	giscome.012vs3456.age-gender-5PC.meta1	0.0795	0.3105	outcome	TRUE	reported	textfile	19	24342250	0.0187002	2.68683e-06	14306	ebi-a-GCST90016927	|| id:ebi-a-GCST90016927	TRUE	reported	2	TRUE	0.0015492	14306		FALSE	TRUE	22.1941
rs2023437	T	C	T	C	-0.0782325	0.0045		0.1164	FALSE	FALSE	FALSE	giscome.012vs3456.age-gender-5PC.meta1	0.0668	0.9463	outcome	TRUE	reported	textfile	14	22045949	0.0167634	5.01822e-06	14306	ebi-a-GCST90016927	|| id:ebi-a-GCST90016927	TRUE	reported	2	TRUE	0.00152031	14306		FALSE	TRUE	21.7796
rs66474973	G	T	G	T	0.0812515	-0.0037		0.1188	FALSE	FALSE	FALSE	giscome.012vs3456.age-gender-5PC.meta1	0.0721	0.9588	outcome	TRUE	reported	textfile	20	58605432	0.0164479	6.80973e-07	14306	ebi-a-GCST90016927	|| id:ebi-a-GCST90016927	TRUE	reported	2	TRUE	0.00170312	14306		FALSE	TRUE	24.4029
rs66710942	T	C	T	C	-0.0488038	-0.132		0.571	FALSE	FALSE	FALSE	giscome.012vs3456.age-gender-5PC.meta1	0.0433	0.002298	outcome	TRUE	reported	textfile	3	77215327	0.0107412	5.8626e-06	14306	ebi-a-GCST90016927	|| id:ebi-a-GCST90016927	TRUE	reported	2	TRUE	0.00144118	14306		FALSE	TRUE	20.6444
rs6795673	C	T	C	T	0.0538565	-0.0154		0.4348	FALSE	FALSE	FALSE	giscome.012vs3456.age-gender-5PC.meta1	0.0426	0.7182	outcome	TRUE	reported	textfile	3	10593224	0.0105251	3.37909e-07	14306	ebi-a-GCST90016927	|| id:ebi-a-GCST90016927	TRUE	reported	2	TRUE	0.00182714	14306		FALSE	TRUE	26.1833
rs9507307	C	T	C	T	0.0604456	0.0064		0.203	FALSE	FALSE	FALSE	giscome.012vs3456.age-gender-5PC.meta1	0.053	0.9045	outcome	TRUE	reported	textfile	13	24910476	0.0129128	2.12711e-06	14306	ebi-a-GCST90016927	|| id:ebi-a-GCST90016927	TRUE	reported	2	TRUE	0.00152956	14306		FALSE	TRUE	21.9123
rs11585893	A	G	A	G	-0.0740746	-0.0466		0.1387	FALSE	FALSE	FALSE	giscome.012vs3456.age-gender-severity-5PC.meta1	0.074	0.529	outcome	TRUE	reported	textfile	1	10644351	0.0147633	1.79511e-06	14306	ebi-a-GCST90016927	|| id:ebi-a-GCST90016927	TRUE	reported	2	TRUE	0.00175691	14306		FALSE	TRUE	25.1751
rs13207588	A	G	A	G	-0.059205	0.0422		0.221	FALSE	FALSE	FALSE	giscome.012vs3456.age-gender-severity-5PC.meta1	0.0639	0.5086	outcome	TRUE	reported	textfile	6	41519430	0.0131195	7.48497e-06	14306	ebi-a-GCST90016927	|| id:ebi-a-GCST90016927	TRUE	reported	2	TRUE	0.0014217	14306		FALSE	TRUE	20.3649
rs1340391	T	C	T	C	-0.0592004	-0.0725		0.202	FALSE	FALSE	FALSE	giscome.012vs3456.age-gender-severity-5PC.meta1	0.0619	0.2412	outcome	TRUE	reported	textfile	1	102960989	0.0132244	6.73008e-06	14306	ebi-a-GCST90016927	|| id:ebi-a-GCST90016927	TRUE	reported	2	TRUE	0.00139905	14306		FALSE	TRUE	20.04
rs17619981	T	G	T	G	0.0880978	-0.1068		0.0987	FALSE	FALSE	FALSE	giscome.012vs3456.age-gender-severity-5PC.meta1	0.0873	0.2209	outcome	TRUE	reported	textfile	19	24342250	0.0187002	2.68683e-06	14306	ebi-a-GCST90016927	|| id:ebi-a-GCST90016927	TRUE	reported	2	TRUE	0.0015492	14306		FALSE	TRUE	22.1941
rs2023437	T	C	T	C	-0.0782325	0.072		0.116	FALSE	FALSE	FALSE	giscome.012vs3456.age-gender-severity-5PC.meta1	0.077	0.3502	outcome	TRUE	reported	textfile	14	22045949	0.0167634	5.01822e-06	14306	ebi-a-GCST90016927	|| id:ebi-a-GCST90016927	TRUE	reported	2	TRUE	0.00152031	14306		FALSE	TRUE	21.7796
rs66474973	G	T	G	T	0.0812515	0.0013		0.1195	FALSE	FALSE	FALSE	giscome.012vs3456.age-gender-severity-5PC.meta1	0.0753	0.9865	outcome	TRUE	reported	textfile	20	58605432	0.0164479	6.80973e-07	14306	ebi-a-GCST90016927	|| id:ebi-a-GCST90016927	TRUE	reported	2	TRUE	0.00170312	14306		FALSE	TRUE	24.4029
rs66710942	T	C	T	C	-0.0488038	-0.1607		0.5707	FALSE	FALSE	FALSE	giscome.012vs3456.age-gender-severity-5PC.meta1	0.0503	0.001414	outcome	TRUE	reported	textfile	3	77215327	0.0107412	5.8626e-06	14306	ebi-a-GCST90016927	|| id:ebi-a-GCST90016927	TRUE	reported	2	TRUE	0.00144118	14306		FALSE	TRUE	20.6444
rs6795673	C	T	C	T	0.0538565	-0.0703		0.4335	FALSE	FALSE	FALSE	giscome.012vs3456.age-gender-severity-5PC.meta1	0.0493	0.1537	outcome	TRUE	reported	textfile	3	10593224	0.0105251	3.37909e-07	14306	ebi-a-GCST90016927	|| id:ebi-a-GCST90016927	TRUE	reported	2	TRUE	0.00182714	14306		FALSE	TRUE	26.1833
rs9507307	C	T	C	T	0.0604456	-0.0287		0.2033	FALSE	FALSE	FALSE	giscome.012vs3456.age-gender-severity-5PC.meta1	0.0616	0.6415	outcome	TRUE	reported	textfile	13	24910476	0.0129128	2.12711e-06	14306	ebi-a-GCST90016927	|| id:ebi-a-GCST90016927	TRUE	reported	2	TRUE	0.00152956	14306		FALSE	TRUE	21.9123
rs10872669	G	A	G	A	0.123071	0.0451		0.8957	FALSE	FALSE	FALSE	giscome.012vs3456.age-gender-5PC.meta1	0.0738	0.5411	outcome	TRUE	reported	textfile	6	151515172	0.0275665	9.49008e-06	14306	ebi-a-GCST90016928	|| id:ebi-a-GCST90016928	TRUE	reported	2	TRUE	0.00139151	14306		FALSE	TRUE	19.9319
rs12748533	G	T	G	T	-0.0821108	-0.0087		0.301	FALSE	FALSE	FALSE	giscome.012vs3456.age-gender-5PC.meta1	0.0464	0.8507	outcome	TRUE	reported	textfile	1	242767252	0.0172701	2.59018e-06	14306	ebi-a-GCST90016928	|| id:ebi-a-GCST90016928	TRUE	reported	2	TRUE	0.00157786	14306		FALSE	TRUE	22.6053
rs17043785	T	C	T	C	-0.176187	-0.0515		0.0627	FALSE	FALSE	FALSE	giscome.012vs3456.age-gender-5PC.meta1	0.0908	0.571	outcome	TRUE	reported	textfile	2	53139362	0.0347133	5.11835e-07	14306	ebi-a-GCST90016928	|| id:ebi-a-GCST90016928	TRUE	reported	2	TRUE	0.0017977	14306		FALSE	TRUE	25.7606
rs1850003	A	G	A	G	0.084048	0.0217		0.2853	FALSE	FALSE	FALSE	giscome.012vs3456.age-gender-5PC.meta1	0.0471	0.6454	outcome	TRUE	reported	textfile	15	47340971	0.0177806	2.4053e-06	14306	ebi-a-GCST90016928	|| id:ebi-a-GCST90016928	TRUE	reported	2	TRUE	0.00155965	14306		FALSE	TRUE	22.3441
rs61508842	T	C	T	C	0.122574	0.1207		0.1133	FALSE	FALSE	FALSE	giscome.012vs3456.age-gender-5PC.meta1	0.0683	0.07696	outcome	TRUE	reported	textfile	3	158653545	0.0272389	7.82781e-06	14306	ebi-a-GCST90016928	|| id:ebi-a-GCST90016928	TRUE	reported	2	TRUE	0.00141366	14306		FALSE	TRUE	20.2497
rs7217209	C	T	C	T	0.0843019	-0.0325		0.1634	FALSE	FALSE	FALSE	giscome.012vs3456.age-gender-5PC.meta1	0.0645	0.6142	outcome	TRUE	reported	textfile	17	21205200	0.0187308	8.42946e-06	14306	ebi-a-GCST90016928	|| id:ebi-a-GCST90016928	TRUE	reported	2	TRUE	0.00141413	14306		FALSE	TRUE	20.2564
rs738193	T	C	T	C	0.0847328	-0.0205		0.3597	FALSE	FALSE	FALSE	giscome.012vs3456.age-gender-5PC.meta1	0.0442	0.6435	outcome	TRUE	reported	textfile	22	25943322	0.0165856	3.82164e-07	14306	ebi-a-GCST90016928	|| id:ebi-a-GCST90016928	TRUE	reported	2	TRUE	0.00182134	14306		FALSE	TRUE	26.1
rs78609301	A	G	A	G	-0.0867065	0.0442		0.2162	FALSE	FALSE	FALSE	giscome.012vs3456.age-gender-5PC.meta1	0.0508	0.3838	outcome	TRUE	reported	textfile	6	63236747	0.0195709	7.093e-06	14306	ebi-a-GCST90016928	|| id:ebi-a-GCST90016928	TRUE	reported	2	TRUE	0.00137034	14306		FALSE	TRUE	19.6283
rs941000	T	C	T	C	-0.0850266	0.0314		0.5738	FALSE	FALSE	FALSE	giscome.012vs3456.age-gender-5PC.meta1	0.0436	0.4707	outcome	TRUE	reported	textfile	7	90714667	0.0163382	3.15559e-07	14306	ebi-a-GCST90016928	|| id:ebi-a-GCST90016928	TRUE	reported	2	TRUE	0.00188983	14306		FALSE	TRUE	27.0833
rs10872669	G	A	G	A	0.123071	0.0234		0.8957	FALSE	FALSE	FALSE	giscome.012vs3456.age-gender-severity-5PC.meta1	0.0857	0.785	outcome	TRUE	reported	textfile	6	151515172	0.0275665	9.49008e-06	14306	ebi-a-GCST90016928	|| id:ebi-a-GCST90016928	TRUE	reported	2	TRUE	0.00139151	14306		FALSE	TRUE	19.9319
rs12748533	G	T	G	T	-0.0821108	0.0363		0.3016	FALSE	FALSE	FALSE	giscome.012vs3456.age-gender-severity-5PC.meta1	0.0536	0.4986	outcome	TRUE	reported	textfile	1	242767252	0.0172701	2.59018e-06	14306	ebi-a-GCST90016928	|| id:ebi-a-GCST90016928	TRUE	reported	2	TRUE	0.00157786	14306		FALSE	TRUE	22.6053
rs17043785	T	C	T	C	-0.176187	-0.0276		0.0628	FALSE	FALSE	FALSE	giscome.012vs3456.age-gender-severity-5PC.meta1	0.104	0.791	outcome	TRUE	reported	textfile	2	53139362	0.0347133	5.11835e-07	14306	ebi-a-GCST90016928	|| id:ebi-a-GCST90016928	TRUE	reported	2	TRUE	0.0017977	14306		FALSE	TRUE	25.7606
rs1850003	A	G	A	G	0.084048	0.021		0.284	FALSE	FALSE	FALSE	giscome.012vs3456.age-gender-severity-5PC.meta1	0.0547	0.7017	outcome	TRUE	reported	textfile	15	47340971	0.0177806	2.4053e-06	14306	ebi-a-GCST90016928	|| id:ebi-a-GCST90016928	TRUE	reported	2	TRUE	0.00155965	14306		FALSE	TRUE	22.3441
rs61508842	T	C	T	C	0.122574	0.1367		0.114	FALSE	FALSE	FALSE	giscome.012vs3456.age-gender-severity-5PC.meta1	0.0789	0.08332	outcome	TRUE	reported	textfile	3	158653545	0.0272389	7.82781e-06	14306	ebi-a-GCST90016928	|| id:ebi-a-GCST90016928	TRUE	reported	2	TRUE	0.00141366	14306		FALSE	TRUE	20.2497
rs7217209	C	T	C	T	0.0843019	0.0298		0.1688	FALSE	FALSE	FALSE	giscome.012vs3456.age-gender-severity-5PC.meta1	0.0665	0.6537	outcome	TRUE	reported	textfile	17	21205200	0.0187308	8.42946e-06	14306	ebi-a-GCST90016928	|| id:ebi-a-GCST90016928	TRUE	reported	2	TRUE	0.00141413	14306		FALSE	TRUE	20.2564
rs738193	T	C	T	C	0.0847328	-0.0306		0.3603	FALSE	FALSE	FALSE	giscome.012vs3456.age-gender-severity-5PC.meta1	0.0513	0.5512	outcome	TRUE	reported	textfile	22	25943322	0.0165856	3.82164e-07	14306	ebi-a-GCST90016928	|| id:ebi-a-GCST90016928	TRUE	reported	2	TRUE	0.00182134	14306		FALSE	TRUE	26.1
rs78609301	A	G	A	G	-0.0867065	0.0406		0.2149	FALSE	FALSE	FALSE	giscome.012vs3456.age-gender-severity-5PC.meta1	0.0585	0.487	outcome	TRUE	reported	textfile	6	63236747	0.0195709	7.093e-06	14306	ebi-a-GCST90016928	|| id:ebi-a-GCST90016928	TRUE	reported	2	TRUE	0.00137034	14306		FALSE	TRUE	19.6283
rs941000	T	C	T	C	-0.0850266	0.0191		0.5755	FALSE	FALSE	FALSE	giscome.012vs3456.age-gender-severity-5PC.meta1	0.0503	0.7049	outcome	TRUE	reported	textfile	7	90714667	0.0163382	3.15559e-07	14306	ebi-a-GCST90016928	|| id:ebi-a-GCST90016928	TRUE	reported	2	TRUE	0.00188983	14306		FALSE	TRUE	27.0833
rs10831953	G	A	G	A	0.0537537	-0.0577		0.3403	FALSE	FALSE	FALSE	giscome.012vs3456.age-gender-5PC.meta1	0.0443	0.1924	outcome	TRUE	reported	textfile	11	13098051	0.0123746	9.94741e-06	14306	ebi-a-GCST90016929	|| id:ebi-a-GCST90016929	TRUE	reported	2	TRUE	0.00131742	14306		FALSE	TRUE	18.8692
rs13020688	G	A	G	A	0.0584045	0.0259		0.3843	FALSE	FALSE	FALSE	giscome.012vs3456.age-gender-5PC.meta1	0.0443	0.5591	outcome	TRUE	reported	textfile	2	192878532	0.0122081	1.57373e-06	14306	ebi-a-GCST90016929	|| id:ebi-a-GCST90016929	TRUE	reported	2	TRUE	0.00159751	14306		FALSE	TRUE	22.8874
rs4957061	T	C	T	C	0.0569873	-0.0093		0.4592	FALSE	FALSE	FALSE	giscome.012vs3456.age-gender-5PC.meta1	0.0442	0.834	outcome	TRUE	reported	textfile	5	521096	0.0116907	1.1517e-06	14306	ebi-a-GCST90016929	|| id:ebi-a-GCST90016929	TRUE	reported	2	TRUE	0.00165843	14306		FALSE	TRUE	23.7616
rs540489	T	G	T	G	-0.0632518	0.0186		0.2297	FALSE	FALSE	FALSE	giscome.012vs3456.age-gender-5PC.meta1	0.0503	0.7121	outcome	TRUE	reported	textfile	17	72897722	0.013817	5.36809e-06	14306	ebi-a-GCST90016929	|| id:ebi-a-GCST90016929	TRUE	reported	2	TRUE	0.00146293	14306		FALSE	TRUE	20.9565
rs55888705	A	G	A	G	0.053673	0.0367		0.3738	FALSE	FALSE	FALSE	giscome.012vs3456.age-gender-5PC.meta1	0.0444	0.4084	outcome	TRUE	reported	textfile	4	1517826	0.0120586	8.66204e-06	14306	ebi-a-GCST90016929	|| id:ebi-a-GCST90016929	TRUE	reported	2	TRUE	0.00138312	14306		FALSE	TRUE	19.8115
rs6899771	A	G	A	G	-0.0914312	-0.0785		0.0907	FALSE	FALSE	FALSE	giscome.012vs3456.age-gender-5PC.meta1	0.0827	0.3428	outcome	TRUE	reported	textfile	6	97406220	0.0202604	7.27998e-06	14306	ebi-a-GCST90016929	|| id:ebi-a-GCST90016929	TRUE	reported	2	TRUE	0.00142173	14306		FALSE	TRUE	20.3654
rs7174549	T	C	T	C	-0.0551726	0.0051		0.6649	FALSE	FALSE	FALSE	giscome.012vs3456.age-gender-5PC.meta1	0.0447	0.9084	outcome	TRUE	reported	textfile	15	92463303	0.0124655	6.86784e-06	14306	ebi-a-GCST90016929	|| id:ebi-a-GCST90016929	TRUE	reported	2	TRUE	0.00136765	14306		FALSE	TRUE	19.5897
rs7322849	T	C	T	C	0.110676	-0.0089		0.0978	FALSE	FALSE	FALSE	giscome.012vs3456.age-gender-5PC.meta1	0.0732	0.903	outcome	TRUE	reported	textfile	13	112859829	0.0200996	1.74032e-08	14306	ebi-a-GCST90016929	|| id:ebi-a-GCST90016929	TRUE	reported	2	TRUE	0.00211522	14306		FALSE	TRUE	30.3202
rs73797465	T	G	T	G	-0.0942612	-0.0382		0.0773	FALSE	FALSE	FALSE	giscome.012vs3456.age-gender-5PC.meta1	0.0847	0.6523	outcome	TRUE	reported	textfile	5	142793467	0.0208421	4.84953e-06	14306	ebi-a-GCST90016929	|| id:ebi-a-GCST90016929	TRUE	reported	2	TRUE	0.00142792	14306		FALSE	TRUE	20.4542
rs857444	C	T	C	T	0.0553965	0.0205		0.3577	FALSE	FALSE	FALSE	giscome.012vs3456.age-gender-5PC.meta1	0.044	0.6405	outcome	TRUE	reported	textfile	6	14617591	0.0120669	3.8249e-06	14306	ebi-a-GCST90016929	|| id:ebi-a-GCST90016929	TRUE	reported	2	TRUE	0.00147122	14306		FALSE	TRUE	21.0753
rs10831953	G	A	G	A	0.0537537	-0.0487		0.3402	FALSE	FALSE	FALSE	giscome.012vs3456.age-gender-severity-5PC.meta1	0.0516	0.3448	outcome	TRUE	reported	textfile	11	13098051	0.0123746	9.94741e-06	14306	ebi-a-GCST90016929	|| id:ebi-a-GCST90016929	TRUE	reported	2	TRUE	0.00131742	14306		FALSE	TRUE	18.8692
rs13020688	G	A	G	A	0.0584045	0.0858		0.3828	FALSE	FALSE	FALSE	giscome.012vs3456.age-gender-severity-5PC.meta1	0.0515	0.09555	outcome	TRUE	reported	textfile	2	192878532	0.0122081	1.57373e-06	14306	ebi-a-GCST90016929	|| id:ebi-a-GCST90016929	TRUE	reported	2	TRUE	0.00159751	14306		FALSE	TRUE	22.8874
rs4957061	T	C	T	C	0.0569873	-0.0187		0.46	FALSE	FALSE	FALSE	giscome.012vs3456.age-gender-severity-5PC.meta1	0.0516	0.717	outcome	TRUE	reported	textfile	5	521096	0.0116907	1.1517e-06	14306	ebi-a-GCST90016929	|| id:ebi-a-GCST90016929	TRUE	reported	2	TRUE	0.00165843	14306		FALSE	TRUE	23.7616
rs540489	T	G	T	G	-0.0632518	0.0137		0.229	FALSE	FALSE	FALSE	giscome.012vs3456.age-gender-severity-5PC.meta1	0.0583	0.8148	outcome	TRUE	reported	textfile	17	72897722	0.013817	5.36809e-06	14306	ebi-a-GCST90016929	|| id:ebi-a-GCST90016929	TRUE	reported	2	TRUE	0.00146293	14306		FALSE	TRUE	20.9565
rs55888705	A	G	A	G	0.053673	0.0898		0.3735	FALSE	FALSE	FALSE	giscome.012vs3456.age-gender-severity-5PC.meta1	0.0514	0.08059	outcome	TRUE	reported	textfile	4	1517826	0.0120586	8.66204e-06	14306	ebi-a-GCST90016929	|| id:ebi-a-GCST90016929	TRUE	reported	2	TRUE	0.00138312	14306		FALSE	TRUE	19.8115
rs6899771	A	G	A	G	-0.0914312	-0.1994		0.0965	FALSE	FALSE	FALSE	giscome.012vs3456.age-gender-severity-5PC.meta1	0.0852	0.01931	outcome	TRUE	reported	textfile	6	97406220	0.0202604	7.27998e-06	14306	ebi-a-GCST90016929	|| id:ebi-a-GCST90016929	TRUE	reported	2	TRUE	0.00142173	14306		FALSE	TRUE	20.3654
rs7174549	T	C	T	C	-0.0551726	0.0153		0.6646	FALSE	FALSE	FALSE	giscome.012vs3456.age-gender-severity-5PC.meta1	0.052	0.7688	outcome	TRUE	reported	textfile	15	92463303	0.0124655	6.86784e-06	14306	ebi-a-GCST90016929	|| id:ebi-a-GCST90016929	TRUE	reported	2	TRUE	0.00136765	14306		FALSE	TRUE	19.5897
rs7322849	T	C	T	C	0.110676	-0.0096		0.0975	FALSE	FALSE	FALSE	giscome.012vs3456.age-gender-severity-5PC.meta1	0.0855	0.911	outcome	TRUE	reported	textfile	13	112859829	0.0200996	1.74032e-08	14306	ebi-a-GCST90016929	|| id:ebi-a-GCST90016929	TRUE	reported	2	TRUE	0.00211522	14306		FALSE	TRUE	30.3202
rs73797465	T	G	T	G	-0.0942612	-0.1045		0.0768	FALSE	FALSE	FALSE	giscome.012vs3456.age-gender-severity-5PC.meta1	0.1001	0.2968	outcome	TRUE	reported	textfile	5	142793467	0.0208421	4.84953e-06	14306	ebi-a-GCST90016929	|| id:ebi-a-GCST90016929	TRUE	reported	2	TRUE	0.00142792	14306		FALSE	TRUE	20.4542
rs857444	C	T	C	T	0.0553965	-0.0028		0.3574	FALSE	FALSE	FALSE	giscome.012vs3456.age-gender-severity-5PC.meta1	0.0512	0.9558	outcome	TRUE	reported	textfile	6	14617591	0.0120669	3.8249e-06	14306	ebi-a-GCST90016929	|| id:ebi-a-GCST90016929	TRUE	reported	2	TRUE	0.00147122	14306		FALSE	TRUE	21.0753
rs10875374	T	C	T	C	0.0536759	-0.0998		0.5471	FALSE	FALSE	FALSE	giscome.012vs3456.age-gender-5PC.meta1	0.0422	0.01793	outcome	TRUE	reported	textfile	1	101804809	0.0119436	8.09823e-06	14306	ebi-a-GCST90016931	|| id:ebi-a-GCST90016931	TRUE	reported	2	TRUE	0.00141	14306		FALSE	TRUE	20.1971
rs12186080	G	A	G	A	0.0748236	-0.0856		0.1625	FALSE	FALSE	FALSE	giscome.012vs3456.age-gender-5PC.meta1	0.0578	0.1384	outcome	TRUE	reported	textfile	3	132596627	0.016246	5.33962e-06	14306	ebi-a-GCST90016931	|| id:ebi-a-GCST90016931	TRUE	reported	2	TRUE	0.00148076	14306		FALSE	TRUE	21.2121
rs12341505	G	A	G	A	0.0814503	0.0515		0.1279	FALSE	FALSE	FALSE	giscome.012vs3456.age-gender-5PC.meta1	0.0636	0.418	outcome	TRUE	reported	textfile	9	136710881	0.0179338	4.54485e-06	14306	ebi-a-GCST90016931	|| id:ebi-a-GCST90016931	TRUE	reported	2	TRUE	0.00143998	14306		FALSE	TRUE	20.6272
rs2795528	G	A	G	A	-0.180969	-0.0979		0.0538	FALSE	FALSE	FALSE	giscome.012vs3456.age-gender-5PC.meta1	0.0989	0.3221	outcome	TRUE	reported	textfile	10	43270264	0.0390911	3.80627e-06	14306	ebi-a-GCST90016931	|| id:ebi-a-GCST90016931	TRUE	reported	2	TRUE	0.00149605	14306		FALSE	TRUE	21.4315
rs2817172	C	T	C	T	0.0563367	0.0763		0.3704	FALSE	FALSE	FALSE	giscome.012vs3456.age-gender-5PC.meta1	0.0444	0.08572	outcome	TRUE	reported	textfile	1	3041519	0.012392	5.27024e-06	14306	ebi-a-GCST90016931	|| id:ebi-a-GCST90016931	TRUE	reported	2	TRUE	0.00144283	14306		FALSE	TRUE	20.6681
rs4723021	T	C	T	C	-0.106376	0.0124		0.0632	FALSE	FALSE	FALSE	giscome.012vs3456.age-gender-5PC.meta1	0.0872	0.8869	outcome	TRUE	reported	textfile	7	30934659	0.0241944	7.42147e-06	14306	ebi-a-GCST90016931	|| id:ebi-a-GCST90016931	TRUE	reported	2	TRUE	0.00134963	14306		FALSE	TRUE	19.3311
rs550843	T	C	T	C	-0.0734787	0.0011		0.1509	FALSE	FALSE	FALSE	giscome.012vs3456.age-gender-5PC.meta1	0.0668	0.9865	outcome	TRUE	reported	textfile	6	165722832	0.0168383	7.0912e-06	14306	ebi-a-GCST90016931	|| id:ebi-a-GCST90016931	TRUE	reported	2	TRUE	0.00132951	14306		FALSE	TRUE	19.0426
rs56188186	A	G	A	G	0.0967773	0.0099		0.0851	FALSE	FALSE	FALSE	giscome.012vs3456.age-gender-5PC.meta1	0.0846	0.9065	outcome	TRUE	reported	textfile	16	87710690	0.0217471	8.24442e-06	14306	ebi-a-GCST90016931	|| id:ebi-a-GCST90016931	TRUE	reported	2	TRUE	0.00138257	14306		FALSE	TRUE	19.8036
rs62397761	A	G	A	G	0.0615805	0.0055		0.2671	FALSE	FALSE	FALSE	giscome.012vs3456.age-gender-5PC.meta1	0.0469	0.906	outcome	TRUE	reported	textfile	6	48093014	0.0136198	9.07716e-06	14306	ebi-a-GCST90016931	|| id:ebi-a-GCST90016931	TRUE	reported	2	TRUE	0.00142714	14306		FALSE	TRUE	20.443
rs881532	G	A	G	A	0.0533035	0.0043		0.5104	FALSE	FALSE	FALSE	giscome.012vs3456.age-gender-5PC.meta1	0.0423	0.9199	outcome	TRUE	reported	textfile	22	47806774	0.0119011	7.8966e-06	14306	ebi-a-GCST90016931	|| id:ebi-a-GCST90016931	TRUE	reported	2	TRUE	0.00140046	14306		FALSE	TRUE	20.0603
rs10875374	T	C	T	C	0.0536759	-0.0916		0.5465	FALSE	FALSE	FALSE	giscome.012vs3456.age-gender-severity-5PC.meta1	0.0488	0.06057	outcome	TRUE	reported	textfile	1	101804809	0.0119436	8.09823e-06	14306	ebi-a-GCST90016931	|| id:ebi-a-GCST90016931	TRUE	reported	2	TRUE	0.00141	14306		FALSE	TRUE	20.1971
rs12186080	G	A	G	A	0.0748236	-0.0727		0.1626	FALSE	FALSE	FALSE	giscome.012vs3456.age-gender-severity-5PC.meta1	0.0678	0.2831	outcome	TRUE	reported	textfile	3	132596627	0.016246	5.33962e-06	14306	ebi-a-GCST90016931	|| id:ebi-a-GCST90016931	TRUE	reported	2	TRUE	0.00148076	14306		FALSE	TRUE	21.2121
rs12341505	G	A	G	A	0.0814503	-0.0141		0.1281	FALSE	FALSE	FALSE	giscome.012vs3456.age-gender-severity-5PC.meta1	0.0744	0.8494	outcome	TRUE	reported	textfile	9	136710881	0.0179338	4.54485e-06	14306	ebi-a-GCST90016931	|| id:ebi-a-GCST90016931	TRUE	reported	2	TRUE	0.00143998	14306		FALSE	TRUE	20.6272
rs2795528	G	A	G	A	-0.180969	-0.1196		0.0533	FALSE	FALSE	FALSE	giscome.012vs3456.age-gender-severity-5PC.meta1	0.116	0.3025	outcome	TRUE	reported	textfile	10	43270264	0.0390911	3.80627e-06	14306	ebi-a-GCST90016931	|| id:ebi-a-GCST90016931	TRUE	reported	2	TRUE	0.00149605	14306		FALSE	TRUE	21.4315
rs2817172	C	T	C	T	0.0563367	0.056		0.3711	FALSE	FALSE	FALSE	giscome.012vs3456.age-gender-severity-5PC.meta1	0.0517	0.2782	outcome	TRUE	reported	textfile	1	3041519	0.012392	5.27024e-06	14306	ebi-a-GCST90016931	|| id:ebi-a-GCST90016931	TRUE	reported	2	TRUE	0.00144283	14306		FALSE	TRUE	20.6681
rs4723021	T	C	T	C	-0.106376	0.0576		0.0633	FALSE	FALSE	FALSE	giscome.012vs3456.age-gender-severity-5PC.meta1	0.1008	0.5674	outcome	TRUE	reported	textfile	7	30934659	0.0241944	7.42147e-06	14306	ebi-a-GCST90016931	|| id:ebi-a-GCST90016931	TRUE	reported	2	TRUE	0.00134963	14306		FALSE	TRUE	19.3311
rs550843	T	C	T	C	-0.0734787	0.0034		0.1504	FALSE	FALSE	FALSE	giscome.012vs3456.age-gender-severity-5PC.meta1	0.071	0.9617	outcome	TRUE	reported	textfile	6	165722832	0.0168383	7.0912e-06	14306	ebi-a-GCST90016931	|| id:ebi-a-GCST90016931	TRUE	reported	2	TRUE	0.00132951	14306		FALSE	TRUE	19.0426
rs56188186	A	G	A	G	0.0967773	0.0854		0.0864	FALSE	FALSE	FALSE	giscome.012vs3456.age-gender-severity-5PC.meta1	0.0974	0.3806	outcome	TRUE	reported	textfile	16	87710690	0.0217471	8.24442e-06	14306	ebi-a-GCST90016931	|| id:ebi-a-GCST90016931	TRUE	reported	2	TRUE	0.00138257	14306		FALSE	TRUE	19.8036
rs62397761	A	G	A	G	0.0615805	0.0067		0.2693	FALSE	FALSE	FALSE	giscome.012vs3456.age-gender-severity-5PC.meta1	0.0541	0.9018	outcome	TRUE	reported	textfile	6	48093014	0.0136198	9.07716e-06	14306	ebi-a-GCST90016931	|| id:ebi-a-GCST90016931	TRUE	reported	2	TRUE	0.00142714	14306		FALSE	TRUE	20.443
rs881532	G	A	G	A	0.0533035	0.0548		0.5091	FALSE	FALSE	FALSE	giscome.012vs3456.age-gender-severity-5PC.meta1	0.0489	0.2623	outcome	TRUE	reported	textfile	22	47806774	0.0119011	7.8966e-06	14306	ebi-a-GCST90016931	|| id:ebi-a-GCST90016931	TRUE	reported	2	TRUE	0.00140046	14306		FALSE	TRUE	20.0603
rs10517600	G	T	G	T	-0.0626993	0.0671		0.4596	FALSE	FALSE	FALSE	giscome.012vs3456.age-gender-5PC.meta1	0.0463	0.1473	outcome	TRUE	reported	textfile	4	155632958	0.0139364	6.82763e-06	14306	ebi-a-GCST90016932	|| id:ebi-a-GCST90016932	TRUE	reported	2	TRUE	0.00141303	14306		FALSE	TRUE	20.2406
rs10904722	C	T	C	T	-0.0672314	0.0004		0.3262	FALSE	FALSE	FALSE	giscome.012vs3456.age-gender-5PC.meta1	0.0447	0.9925	outcome	TRUE	reported	textfile	10	6714424	0.0147123	5.04836e-06	14306	ebi-a-GCST90016932	|| id:ebi-a-GCST90016932	TRUE	reported	2	TRUE	0.00145778	14306		FALSE	TRUE	20.8825
rs118104867	C	T	C	T	0.214464	0.113		0.0538	FALSE	FALSE	FALSE	giscome.012vs3456.age-gender-5PC.meta1	0.0957	0.2378	outcome	TRUE	reported	textfile	8	123977538	0.0455098	3.43598e-06	14306	ebi-a-GCST90016932	|| id:ebi-a-GCST90016932	TRUE	reported	2	TRUE	0.00155013	14306		FALSE	TRUE	22.2075
rs13409132	A	G	A	G	-0.165419	0.1078		0.0571	FALSE	FALSE	FALSE	giscome.012vs3456.age-gender-5PC.meta1	0.0947	0.2553	outcome	TRUE	reported	textfile	2	205616346	0.0352154	4.3723e-06	14306	ebi-a-GCST90016932	|| id:ebi-a-GCST90016932	TRUE	reported	2	TRUE	0.00154021	14306		FALSE	TRUE	22.0651
rs17121075	G	A	G	A	0.0769254	0.0022		0.1873	FALSE	FALSE	FALSE	giscome.012vs3456.age-gender-5PC.meta1	0.0536	0.9669	outcome	TRUE	reported	textfile	14	85856796	0.0172234	7.91425e-06	14306	ebi-a-GCST90016932	|| id:ebi-a-GCST90016932	TRUE	reported	2	TRUE	0.00139264	14306		FALSE	TRUE	19.9481
rs2191834	T	G	T	G	-0.0746375	0.0139		0.7511	FALSE	FALSE	FALSE	giscome.012vs3456.age-gender-5PC.meta1	0.0494	0.7786	outcome	TRUE	reported	textfile	2	229942951	0.0159136	2.50196e-06	14306	ebi-a-GCST90016932	|| id:ebi-a-GCST90016932	TRUE	reported	2	TRUE	0.00153551	14306		FALSE	TRUE	21.9977
rs28691777	C	T	C	T	0.137134	0.139		0.0742	FALSE	FALSE	FALSE	giscome.012vs3456.age-gender-5PC.meta1	0.0846	0.1005	outcome	TRUE	reported	textfile	17	58149405	0.0266996	6.95697e-07	14306	ebi-a-GCST90016932	|| id:ebi-a-GCST90016932	TRUE	reported	2	TRUE	0.00184087	14306		FALSE	TRUE	26.3804
rs34088226	A	G	A	G	-0.117807	-0.1083		0.0709	FALSE	FALSE	FALSE	giscome.012vs3456.age-gender-5PC.meta1	0.098	0.2694	outcome	TRUE	reported	textfile	5	4308946	0.026924	7.66214e-06	14306	ebi-a-GCST90016932	|| id:ebi-a-GCST90016932	TRUE	reported	2	TRUE	0.00133667	14306		FALSE	TRUE	19.1453
rs55682560	C	T	C	T	-0.131519	-0.0468		0.0816	FALSE	FALSE	FALSE	giscome.012vs3456.age-gender-5PC.meta1	0.0799	0.558	outcome	TRUE	reported	textfile	15	87392290	0.0261319	4.97038e-07	14306	ebi-a-GCST90016932	|| id:ebi-a-GCST90016932	TRUE	reported	2	TRUE	0.0017677	14306		FALSE	TRUE	25.33
rs6588624	A	G	A	G	0.0662317	-0.0425		0.5133	FALSE	FALSE	FALSE	giscome.012vs3456.age-gender-5PC.meta1	0.042	0.3123	outcome	TRUE	reported	textfile	1	56849539	0.0138147	1.79287e-06	14306	ebi-a-GCST90016932	|| id:ebi-a-GCST90016932	TRUE	reported	2	TRUE	0.00160433	14306		FALSE	TRUE	22.9852
rs66714985	A	C	A	C	0.116908	-0.0859		0.0805	FALSE	FALSE	FALSE	giscome.012vs3456.age-gender-5PC.meta1	0.088	0.3287	outcome	TRUE	reported	textfile	8	3305122	0.0252447	4.85333e-06	14306	ebi-a-GCST90016932	|| id:ebi-a-GCST90016932	TRUE	reported	2	TRUE	0.00149706	14306		FALSE	TRUE	21.4461
rs7226487	A	G	A	G	-0.0643682	0.0375		0.4657	FALSE	FALSE	FALSE	giscome.012vs3456.age-gender-5PC.meta1	0.0423	0.3759	outcome	TRUE	reported	textfile	18	74373125	0.0138701	3.58286e-06	14306	ebi-a-GCST90016932	|| id:ebi-a-GCST90016932	TRUE	reported	2	TRUE	0.00150339	14306		FALSE	TRUE	21.5369
rs7538034	T	G	T	G	-0.078598	-0.0094		0.2243	FALSE	FALSE	FALSE	giscome.012vs3456.age-gender-5PC.meta1	0.0554	0.8651	outcome	TRUE	reported	textfile	1	71391694	0.0165982	2.36706e-06	14306	ebi-a-GCST90016932	|| id:ebi-a-GCST90016932	TRUE	reported	2	TRUE	0.00156518	14306		FALSE	TRUE	22.4234
rs7725895	A	G	A	G	-0.116224	-0.0218		0.0891	FALSE	FALSE	FALSE	giscome.012vs3456.age-gender-5PC.meta1	0.0772	0.7777	outcome	TRUE	reported	textfile	5	142244898	0.0240367	3.94357e-06	14306	ebi-a-GCST90016932	|| id:ebi-a-GCST90016932	TRUE	reported	2	TRUE	0.00163183	14306		FALSE	TRUE	23.3799
rs989682	A	G	A	G	0.070194	0.0696		0.2786	FALSE	FALSE	FALSE	giscome.012vs3456.age-gender-5PC.meta1	0.0464	0.1333	outcome	TRUE	reported	textfile	3	15564453	0.0155364	6.84715e-06	14306	ebi-a-GCST90016932	|| id:ebi-a-GCST90016932	TRUE	reported	2	TRUE	0.00142502	14306		FALSE	TRUE	20.4126
rs10517600	G	T	G	T	-0.0626993	0.0647		0.4601	FALSE	FALSE	FALSE	giscome.012vs3456.age-gender-severity-5PC.meta1	0.0491	0.1873	outcome	TRUE	reported	textfile	4	155632958	0.0139364	6.82763e-06	14306	ebi-a-GCST90016932	|| id:ebi-a-GCST90016932	TRUE	reported	2	TRUE	0.00141303	14306		FALSE	TRUE	20.2406
rs10904722	C	T	C	T	-0.0672314	0.0196		0.326	FALSE	FALSE	FALSE	giscome.012vs3456.age-gender-severity-5PC.meta1	0.0517	0.7049	outcome	TRUE	reported	textfile	10	6714424	0.0147123	5.04836e-06	14306	ebi-a-GCST90016932	|| id:ebi-a-GCST90016932	TRUE	reported	2	TRUE	0.00145778	14306		FALSE	TRUE	20.8825
rs118104867	C	T	C	T	0.214464	0.0576		0.0538	FALSE	FALSE	FALSE	giscome.012vs3456.age-gender-severity-5PC.meta1	0.1136	0.6118	outcome	TRUE	reported	textfile	8	123977538	0.0455098	3.43598e-06	14306	ebi-a-GCST90016932	|| id:ebi-a-GCST90016932	TRUE	reported	2	TRUE	0.00155013	14306		FALSE	TRUE	22.2075
rs13409132	A	G	A	G	-0.165419	0.0508		0.0579	FALSE	FALSE	FALSE	giscome.012vs3456.age-gender-severity-5PC.meta1	0.1105	0.6458	outcome	TRUE	reported	textfile	2	205616346	0.0352154	4.3723e-06	14306	ebi-a-GCST90016932	|| id:ebi-a-GCST90016932	TRUE	reported	2	TRUE	0.00154021	14306		FALSE	TRUE	22.0651
rs17121075	G	A	G	A	0.0769254	0.0239		0.1878	FALSE	FALSE	FALSE	giscome.012vs3456.age-gender-severity-5PC.meta1	0.0621	0.7004	outcome	TRUE	reported	textfile	14	85856796	0.0172234	7.91425e-06	14306	ebi-a-GCST90016932	|| id:ebi-a-GCST90016932	TRUE	reported	2	TRUE	0.00139264	14306		FALSE	TRUE	19.9481
rs2191834	T	G	T	G	-0.0746375	-0.0425		0.7512	FALSE	FALSE	FALSE	giscome.012vs3456.age-gender-severity-5PC.meta1	0.057	0.4551	outcome	TRUE	reported	textfile	2	229942951	0.0159136	2.50196e-06	14306	ebi-a-GCST90016932	|| id:ebi-a-GCST90016932	TRUE	reported	2	TRUE	0.00153551	14306		FALSE	TRUE	21.9977
rs28691777	C	T	C	T	0.137134	0.1427		0.0744	FALSE	FALSE	FALSE	giscome.012vs3456.age-gender-severity-5PC.meta1	0.0984	0.1472	outcome	TRUE	reported	textfile	17	58149405	0.0266996	6.95697e-07	14306	ebi-a-GCST90016932	|| id:ebi-a-GCST90016932	TRUE	reported	2	TRUE	0.00184087	14306		FALSE	TRUE	26.3804
rs34088226	A	G	A	G	-0.117807	-0.1149		0.0678	FALSE	FALSE	FALSE	giscome.012vs3456.age-gender-severity-5PC.meta1	0.1043	0.2705	outcome	TRUE	reported	textfile	5	4308946	0.026924	7.66214e-06	14306	ebi-a-GCST90016932	|| id:ebi-a-GCST90016932	TRUE	reported	2	TRUE	0.00133667	14306		FALSE	TRUE	19.1453
rs55682560	C	T	C	T	-0.131519	0.0649		0.0822	FALSE	FALSE	FALSE	giscome.012vs3456.age-gender-severity-5PC.meta1	0.0909	0.4754	outcome	TRUE	reported	textfile	15	87392290	0.0261319	4.97038e-07	14306	ebi-a-GCST90016932	|| id:ebi-a-GCST90016932	TRUE	reported	2	TRUE	0.0017677	14306		FALSE	TRUE	25.33
rs6588624	A	G	A	G	0.0662317	-0.0345		0.513	FALSE	FALSE	FALSE	giscome.012vs3456.age-gender-severity-5PC.meta1	0.0488	0.4793	outcome	TRUE	reported	textfile	1	56849539	0.0138147	1.79287e-06	14306	ebi-a-GCST90016932	|| id:ebi-a-GCST90016932	TRUE	reported	2	TRUE	0.00160433	14306		FALSE	TRUE	22.9852
rs66714985	A	C	A	C	0.116908	-0.0927		0.0779	FALSE	FALSE	FALSE	giscome.012vs3456.age-gender-severity-5PC.meta1	0.0947	0.3275	outcome	TRUE	reported	textfile	8	3305122	0.0252447	4.85333e-06	14306	ebi-a-GCST90016932	|| id:ebi-a-GCST90016932	TRUE	reported	2	TRUE	0.00149706	14306		FALSE	TRUE	21.4461
rs7226487	A	G	A	G	-0.0643682	0.0351		0.466	FALSE	FALSE	FALSE	giscome.012vs3456.age-gender-severity-5PC.meta1	0.0496	0.4792	outcome	TRUE	reported	textfile	18	74373125	0.0138701	3.58286e-06	14306	ebi-a-GCST90016932	|| id:ebi-a-GCST90016932	TRUE	reported	2	TRUE	0.00150339	14306		FALSE	TRUE	21.5369
rs7538034	T	G	T	G	-0.078598	-0.088		0.2219	FALSE	FALSE	FALSE	giscome.012vs3456.age-gender-severity-5PC.meta1	0.0595	0.1394	outcome	TRUE	reported	textfile	1	71391694	0.0165982	2.36706e-06	14306	ebi-a-GCST90016932	|| id:ebi-a-GCST90016932	TRUE	reported	2	TRUE	0.00156518	14306		FALSE	TRUE	22.4234
rs7725895	A	G	A	G	-0.116224	-0.0408		0.0892	FALSE	FALSE	FALSE	giscome.012vs3456.age-gender-severity-5PC.meta1	0.0897	0.6492	outcome	TRUE	reported	textfile	5	142244898	0.0240367	3.94357e-06	14306	ebi-a-GCST90016932	|| id:ebi-a-GCST90016932	TRUE	reported	2	TRUE	0.00163183	14306		FALSE	TRUE	23.3799
rs989682	A	G	A	G	0.070194	0.1056		0.2781	FALSE	FALSE	FALSE	giscome.012vs3456.age-gender-severity-5PC.meta1	0.0535	0.04866	outcome	TRUE	reported	textfile	3	15564453	0.0155364	6.84715e-06	14306	ebi-a-GCST90016932	|| id:ebi-a-GCST90016932	TRUE	reported	2	TRUE	0.00142502	14306		FALSE	TRUE	20.4126
rs11073596	G	T	G	T	-0.0510212	-0.0066		0.6632	FALSE	FALSE	FALSE	giscome.012vs3456.age-gender-5PC.meta1	0.0451	0.884	outcome	TRUE	reported	textfile	15	86433579	0.0114339	8.14442e-06	14306	ebi-a-GCST90016933	|| id:ebi-a-GCST90016933	TRUE	reported	2	TRUE	0.00139012	14306		FALSE	TRUE	19.9119
rs11250875	T	C	T	C	0.06075	0.0731		0.2002	FALSE	FALSE	FALSE	giscome.012vs3456.age-gender-5PC.meta1	0.0523	0.1626	outcome	TRUE	reported	textfile	10	1922731	0.0130939	4.82848e-06	14306	ebi-a-GCST90016933	|| id:ebi-a-GCST90016933	TRUE	reported	2	TRUE	0.0015026	14306		FALSE	TRUE	21.5256
rs11656361	A	C	A	C	0.0773006	0.1768		0.1189	FALSE	FALSE	FALSE	giscome.012vs3456.age-gender-5PC.meta1	0.0689	0.01027	outcome	TRUE	reported	textfile	17	8121332	0.017553	8.0201e-06	14306	ebi-a-GCST90016933	|| id:ebi-a-GCST90016933	TRUE	reported	2	TRUE	0.001354	14306		FALSE	TRUE	19.3938
rs12974142	G	A	G	A	0.0789796	-0.0038		0.1125	FALSE	FALSE	FALSE	giscome.012vs3456.age-gender-5PC.meta1	0.0704	0.9567	outcome	TRUE	reported	textfile	19	52895166	0.0177205	8.51236e-06	14306	ebi-a-GCST90016933	|| id:ebi-a-GCST90016933	TRUE	reported	2	TRUE	0.00138681	14306		FALSE	TRUE	19.8645
rs13307134	T	C	T	C	-0.0565686	0.0744		0.7621	FALSE	FALSE	FALSE	giscome.012vs3456.age-gender-5PC.meta1	0.0518	0.1509	outcome	TRUE	reported	textfile	7	105084680	0.0126265	7.79938e-06	14306	ebi-a-GCST90016933	|| id:ebi-a-GCST90016933	TRUE	reported	2	TRUE	0.00140126	14306		FALSE	TRUE	20.0717
rs1397793	A	G	A	G	0.0498855	-0.0201		0.6463	FALSE	FALSE	FALSE	giscome.012vs3456.age-gender-5PC.meta1	0.0451	0.6557	outcome	TRUE	reported	textfile	5	90471451	0.0112446	9.77372e-06	14306	ebi-a-GCST90016933	|| id:ebi-a-GCST90016933	TRUE	reported	2	TRUE	0.00137406	14306		FALSE	TRUE	19.6816
rs1816223	G	A	G	A	0.0586265	0.0631		0.7947	FALSE	FALSE	FALSE	giscome.012vs3456.age-gender-5PC.meta1	0.053	0.2345	outcome	TRUE	reported	textfile	12	11494021	0.0129006	4.84117e-06	14306	ebi-a-GCST90016933	|| id:ebi-a-GCST90016933	TRUE	reported	2	TRUE	0.00144173	14306		FALSE	TRUE	20.6523
rs240104	T	C	T	C	-0.0603429	0.0236		0.2426	FALSE	FALSE	FALSE	giscome.012vs3456.age-gender-5PC.meta1	0.0501	0.6381	outcome	TRUE	reported	textfile	1	176571431	0.0126849	1.51604e-06	14306	ebi-a-GCST90016933	|| id:ebi-a-GCST90016933	TRUE	reported	2	TRUE	0.00157955	14306		FALSE	TRUE	22.6297
rs2442778	A	G	A	G	0.116408	0.03		0.9537	FALSE	FALSE	FALSE	giscome.012vs3456.age-gender-5PC.meta1	0.1025	0.7694	outcome	TRUE	reported	textfile	3	11654412	0.0258545	9.02693e-06	14306	ebi-a-GCST90016933	|| id:ebi-a-GCST90016933	TRUE	reported	2	TRUE	0.00141521	14306		FALSE	TRUE	20.2718
rs3025411	A	G	A	G	0.0926543	0.0956		0.0907	FALSE	FALSE	FALSE	giscome.012vs3456.age-gender-5PC.meta1	0.0807	0.2357	outcome	TRUE	reported	textfile	9	136512906	0.0209468	8.26913e-06	14306	ebi-a-GCST90016933	|| id:ebi-a-GCST90016933	TRUE	reported	2	TRUE	0.00136598	14306		FALSE	TRUE	19.5657
rs34739816	G	T	G	T	0.0965017	-0.0548		0.0817	FALSE	FALSE	FALSE	giscome.012vs3456.age-gender-5PC.meta1	0.0795	0.4905	outcome	TRUE	reported	textfile	17	37376685	0.0207666	3.88356e-06	14306	ebi-a-GCST90016933	|| id:ebi-a-GCST90016933	TRUE	reported	2	TRUE	0.00150739	14306		FALSE	TRUE	21.5943
rs719099	A	G	A	G	0.0778402	-0.0098		0.1316	FALSE	FALSE	FALSE	giscome.012vs3456.age-gender-5PC.meta1	0.066	0.8823	outcome	TRUE	reported	textfile	10	65799217	0.0155815	5.43313e-07	14306	ebi-a-GCST90016933	|| id:ebi-a-GCST90016933	TRUE	reported	2	TRUE	0.00174171	14306		FALSE	TRUE	24.9568
rs8010111	A	G	A	G	0.103377	-0.0315		0.9355	FALSE	FALSE	FALSE	giscome.012vs3456.age-gender-5PC.meta1	0.09	0.7267	outcome	TRUE	reported	textfile	14	39660509	0.0229286	6.8962e-06	14306	ebi-a-GCST90016933	|| id:ebi-a-GCST90016933	TRUE	reported	2	TRUE	0.00141912	14306		FALSE	TRUE	20.3279
rs11073596	G	T	G	T	-0.0510212	-0.0206		0.6632	FALSE	FALSE	FALSE	giscome.012vs3456.age-gender-severity-5PC.meta1	0.0519	0.6922	outcome	TRUE	reported	textfile	15	86433579	0.0114339	8.14442e-06	14306	ebi-a-GCST90016933	|| id:ebi-a-GCST90016933	TRUE	reported	2	TRUE	0.00139012	14306		FALSE	TRUE	19.9119
rs11250875	T	C	T	C	0.06075	0.0613		0.2015	FALSE	FALSE	FALSE	giscome.012vs3456.age-gender-severity-5PC.meta1	0.0606	0.3116	outcome	TRUE	reported	textfile	10	1922731	0.0130939	4.82848e-06	14306	ebi-a-GCST90016933	|| id:ebi-a-GCST90016933	TRUE	reported	2	TRUE	0.0015026	14306		FALSE	TRUE	21.5256
rs11656361	A	C	A	C	0.0773006	0.1389		0.1198	FALSE	FALSE	FALSE	giscome.012vs3456.age-gender-severity-5PC.meta1	0.0807	0.08521	outcome	TRUE	reported	textfile	17	8121332	0.017553	8.0201e-06	14306	ebi-a-GCST90016933	|| id:ebi-a-GCST90016933	TRUE	reported	2	TRUE	0.001354	14306		FALSE	TRUE	19.3938
rs12974142	G	A	G	A	0.0789796	0.1405		0.1114	FALSE	FALSE	FALSE	giscome.012vs3456.age-gender-severity-5PC.meta1	0.0809	0.08233	outcome	TRUE	reported	textfile	19	52895166	0.0177205	8.51236e-06	14306	ebi-a-GCST90016933	|| id:ebi-a-GCST90016933	TRUE	reported	2	TRUE	0.00138681	14306		FALSE	TRUE	19.8645
rs13307134	T	C	T	C	-0.0565686	0.0307		0.7615	FALSE	FALSE	FALSE	giscome.012vs3456.age-gender-severity-5PC.meta1	0.0598	0.6083	outcome	TRUE	reported	textfile	7	105084680	0.0126265	7.79938e-06	14306	ebi-a-GCST90016933	|| id:ebi-a-GCST90016933	TRUE	reported	2	TRUE	0.00140126	14306		FALSE	TRUE	20.0717
rs1397793	A	G	A	G	0.0498855	-0.004		0.6472	FALSE	FALSE	FALSE	giscome.012vs3456.age-gender-severity-5PC.meta1	0.0523	0.9387	outcome	TRUE	reported	textfile	5	90471451	0.0112446	9.77372e-06	14306	ebi-a-GCST90016933	|| id:ebi-a-GCST90016933	TRUE	reported	2	TRUE	0.00137406	14306		FALSE	TRUE	19.6816
rs1816223	G	A	G	A	0.0586265	0.0453		0.7955	FALSE	FALSE	FALSE	giscome.012vs3456.age-gender-severity-5PC.meta1	0.0611	0.4587	outcome	TRUE	reported	textfile	12	11494021	0.0129006	4.84117e-06	14306	ebi-a-GCST90016933	|| id:ebi-a-GCST90016933	TRUE	reported	2	TRUE	0.00144173	14306		FALSE	TRUE	20.6523
rs240104	T	C	T	C	-0.0603429	0.0608		0.2419	FALSE	FALSE	FALSE	giscome.012vs3456.age-gender-severity-5PC.meta1	0.0586	0.2997	outcome	TRUE	reported	textfile	1	176571431	0.0126849	1.51604e-06	14306	ebi-a-GCST90016933	|| id:ebi-a-GCST90016933	TRUE	reported	2	TRUE	0.00157955	14306		FALSE	TRUE	22.6297
rs2442778	A	G	A	G	0.116408	-0.02		0.9531	FALSE	FALSE	FALSE	giscome.012vs3456.age-gender-severity-5PC.meta1	0.1169	0.8641	outcome	TRUE	reported	textfile	3	11654412	0.0258545	9.02693e-06	14306	ebi-a-GCST90016933	|| id:ebi-a-GCST90016933	TRUE	reported	2	TRUE	0.00141521	14306		FALSE	TRUE	20.2718
rs3025411	A	G	A	G	0.0926543	0.0961		0.0904	FALSE	FALSE	FALSE	giscome.012vs3456.age-gender-severity-5PC.meta1	0.0935	0.3042	outcome	TRUE	reported	textfile	9	136512906	0.0209468	8.26913e-06	14306	ebi-a-GCST90016933	|| id:ebi-a-GCST90016933	TRUE	reported	2	TRUE	0.00136598	14306		FALSE	TRUE	19.5657
rs34739816	G	T	G	T	0.0965017	-0.0797		0.0819	FALSE	FALSE	FALSE	giscome.012vs3456.age-gender-severity-5PC.meta1	0.0927	0.3898	outcome	TRUE	reported	textfile	17	37376685	0.0207666	3.88356e-06	14306	ebi-a-GCST90016933	|| id:ebi-a-GCST90016933	TRUE	reported	2	TRUE	0.00150739	14306		FALSE	TRUE	21.5943
rs719099	A	G	A	G	0.0778402	0.0037		0.1314	FALSE	FALSE	FALSE	giscome.012vs3456.age-gender-severity-5PC.meta1	0.0769	0.9618	outcome	TRUE	reported	textfile	10	65799217	0.0155815	5.43313e-07	14306	ebi-a-GCST90016933	|| id:ebi-a-GCST90016933	TRUE	reported	2	TRUE	0.00174171	14306		FALSE	TRUE	24.9568
rs8010111	A	G	A	G	0.103377	-0.0603		0.9353	FALSE	FALSE	FALSE	giscome.012vs3456.age-gender-severity-5PC.meta1	0.1032	0.5588	outcome	TRUE	reported	textfile	14	39660509	0.0229286	6.8962e-06	14306	ebi-a-GCST90016933	|| id:ebi-a-GCST90016933	TRUE	reported	2	TRUE	0.00141912	14306		FALSE	TRUE	20.3279
rs1582238	C	T	C	T	-0.0801923	0.072		0.6487	FALSE	FALSE	FALSE	giscome.012vs3456.age-gender-5PC.meta1	0.045	0.1095	outcome	TRUE	reported	textfile	1	118723685	0.0167061	1.692e-06	14306	ebi-a-GCST90016934	|| id:ebi-a-GCST90016934	TRUE	reported	2	TRUE	0.00160827	14306		FALSE	TRUE	23.0417
rs17051335	C	T	C	T	-0.134314	-0.017		0.0765	FALSE	FALSE	FALSE	giscome.012vs3456.age-gender-5PC.meta1	0.0818	0.8351	outcome	TRUE	reported	textfile	4	122202910	0.0292201	4.58121e-06	14306	ebi-a-GCST90016934	|| id:ebi-a-GCST90016934	TRUE	reported	2	TRUE	0.00147496	14306		FALSE	TRUE	21.129
rs1908593	T	C	T	C	0.070223	-0.0241		0.5354	FALSE	FALSE	FALSE	giscome.012vs3456.age-gender-5PC.meta1	0.0477	0.6127	outcome	TRUE	reported	textfile	18	59026148	0.0156601	7.85905e-06	14306	ebi-a-GCST90016934	|| id:ebi-a-GCST90016934	TRUE	reported	2	TRUE	0.00140379	14306		FALSE	TRUE	20.108
rs4344384	T	G	T	G	-0.0708803	0.0324		0.5182	FALSE	FALSE	FALSE	giscome.012vs3456.age-gender-5PC.meta1	0.042	0.4409	outcome	TRUE	reported	textfile	10	66407366	0.0156121	5.86017e-06	14306	ebi-a-GCST90016934	|| id:ebi-a-GCST90016934	TRUE	reported	2	TRUE	0.00143895	14306		FALSE	TRUE	20.6124
rs4677103	A	G	A	G	0.0977203	-0.1232		0.2075	FALSE	FALSE	FALSE	giscome.012vs3456.age-gender-5PC.meta1	0.064	0.05432	outcome	TRUE	reported	textfile	3	72207794	0.0197033	9.42193e-07	14306	ebi-a-GCST90016934	|| id:ebi-a-GCST90016934	TRUE	reported	2	TRUE	0.00171667	14306		FALSE	TRUE	24.5975
rs540220	C	T	C	T	0.123954	0.0609		0.9108	FALSE	FALSE	FALSE	giscome.012vs3456.age-gender-5PC.meta1	0.0755	0.4198	outcome	TRUE	reported	textfile	9	93331308	0.0289814	9.48135e-06	14306	ebi-a-GCST90016934	|| id:ebi-a-GCST90016934	TRUE	reported	2	TRUE	0.00127723	14306		FALSE	TRUE	18.2929
rs55658617	T	C	T	C	0.177314	-0.0533		0.0846	FALSE	FALSE	FALSE	giscome.012vs3456.age-gender-5PC.meta1	0.088	0.5448	outcome	TRUE	reported	textfile	21	41811003	0.0361844	1.40608e-06	14306	ebi-a-GCST90016934	|| id:ebi-a-GCST90016934	TRUE	reported	2	TRUE	0.00167594	14306		FALSE	TRUE	24.0128
rs72731813	C	T	C	T	-0.149751	-0.2275		0.0765	FALSE	FALSE	FALSE	giscome.012vs3456.age-gender-5PC.meta1	0.0839	0.006699	outcome	TRUE	reported	textfile	4	147414743	0.0293415	2.75778e-07	14306	ebi-a-GCST90016934	|| id:ebi-a-GCST90016934	TRUE	reported	2	TRUE	0.00181772	14306		FALSE	TRUE	26.048
rs9608282	T	G	T	G	0.139014	-0.0069		0.0744	FALSE	FALSE	FALSE	giscome.012vs3456.age-gender-5PC.meta1	0.0922	0.9405	outcome	TRUE	reported	textfile	22	24804081	0.0299429	4.60829e-06	14306	ebi-a-GCST90016934	|| id:ebi-a-GCST90016934	TRUE	reported	2	TRUE	0.00150459	14306		FALSE	TRUE	21.5541
rs9725395	A	G	A	G	-0.138357	-0.0373		0.0914	FALSE	FALSE	FALSE	giscome.012vs3456.age-gender-5PC.meta1	0.0749	0.6184	outcome	TRUE	reported	textfile	1	85205632	0.0295185	3.41374e-06	14306	ebi-a-GCST90016934	|| id:ebi-a-GCST90016934	TRUE	reported	2	TRUE	0.00153352	14306		FALSE	TRUE	21.9692
rs1582238	C	T	C	T	-0.0801923	0.0706		0.648	FALSE	FALSE	FALSE	giscome.012vs3456.age-gender-severity-5PC.meta1	0.0526	0.18	outcome	TRUE	reported	textfile	1	118723685	0.0167061	1.692e-06	14306	ebi-a-GCST90016934	|| id:ebi-a-GCST90016934	TRUE	reported	2	TRUE	0.00160827	14306		FALSE	TRUE	23.0417
rs17051335	C	T	C	T	-0.134314	-0.0395		0.0766	FALSE	FALSE	FALSE	giscome.012vs3456.age-gender-severity-5PC.meta1	0.0948	0.6767	outcome	TRUE	reported	textfile	4	122202910	0.0292201	4.58121e-06	14306	ebi-a-GCST90016934	|| id:ebi-a-GCST90016934	TRUE	reported	2	TRUE	0.00147496	14306		FALSE	TRUE	21.129
rs1908593	T	C	T	C	0.070223	-0.081		0.5245	FALSE	FALSE	FALSE	giscome.012vs3456.age-gender-severity-5PC.meta1	0.0505	0.1091	outcome	TRUE	reported	textfile	18	59026148	0.0156601	7.85905e-06	14306	ebi-a-GCST90016934	|| id:ebi-a-GCST90016934	TRUE	reported	2	TRUE	0.00140379	14306		FALSE	TRUE	20.108
rs4344384	T	G	T	G	-0.0708803	0.0613		0.5179	FALSE	FALSE	FALSE	giscome.012vs3456.age-gender-severity-5PC.meta1	0.0487	0.2082	outcome	TRUE	reported	textfile	10	66407366	0.0156121	5.86017e-06	14306	ebi-a-GCST90016934	|| id:ebi-a-GCST90016934	TRUE	reported	2	TRUE	0.00143895	14306		FALSE	TRUE	20.6124
rs4677103	A	G	A	G	0.0977203	-0.0819		0.1976	FALSE	FALSE	FALSE	giscome.012vs3456.age-gender-severity-5PC.meta1	0.0678	0.227	outcome	TRUE	reported	textfile	3	72207794	0.0197033	9.42193e-07	14306	ebi-a-GCST90016934	|| id:ebi-a-GCST90016934	TRUE	reported	2	TRUE	0.00171667	14306		FALSE	TRUE	24.5975
rs540220	C	T	C	T	0.123954	0.066		0.9108	FALSE	FALSE	FALSE	giscome.012vs3456.age-gender-severity-5PC.meta1	0.087	0.4481	outcome	TRUE	reported	textfile	9	93331308	0.0289814	9.48135e-06	14306	ebi-a-GCST90016934	|| id:ebi-a-GCST90016934	TRUE	reported	2	TRUE	0.00127723	14306		FALSE	TRUE	18.2929
rs55658617	T	C	T	C	0.177314	-0.0493		0.085	FALSE	FALSE	FALSE	giscome.012vs3456.age-gender-severity-5PC.meta1	0.1032	0.6328	outcome	TRUE	reported	textfile	21	41811003	0.0361844	1.40608e-06	14306	ebi-a-GCST90016934	|| id:ebi-a-GCST90016934	TRUE	reported	2	TRUE	0.00167594	14306		FALSE	TRUE	24.0128
rs72731813	C	T	C	T	-0.149751	-0.2159		0.0766	FALSE	FALSE	FALSE	giscome.012vs3456.age-gender-severity-5PC.meta1	0.0972	0.02638	outcome	TRUE	reported	textfile	4	147414743	0.0293415	2.75778e-07	14306	ebi-a-GCST90016934	|| id:ebi-a-GCST90016934	TRUE	reported	2	TRUE	0.00181772	14306		FALSE	TRUE	26.048
rs9608282	T	G	T	G	0.139014	0.1083		0.075	FALSE	FALSE	FALSE	giscome.012vs3456.age-gender-severity-5PC.meta1	0.0958	0.2582	outcome	TRUE	reported	textfile	22	24804081	0.0299429	4.60829e-06	14306	ebi-a-GCST90016934	|| id:ebi-a-GCST90016934	TRUE	reported	2	TRUE	0.00150459	14306		FALSE	TRUE	21.5541
rs9725395	A	G	A	G	-0.138357	-0.0116		0.0909	FALSE	FALSE	FALSE	giscome.012vs3456.age-gender-severity-5PC.meta1	0.0865	0.8934	outcome	TRUE	reported	textfile	1	85205632	0.0295185	3.41374e-06	14306	ebi-a-GCST90016934	|| id:ebi-a-GCST90016934	TRUE	reported	2	TRUE	0.00153352	14306		FALSE	TRUE	21.9692
rs112381107	C	T	C	T	0.211435	-0.0027		0.0484	FALSE	FALSE	FALSE	giscome.012vs3456.age-gender-5PC.meta1	0.098	0.9777	outcome	TRUE	reported	textfile	9	15269705	0.0456962	2.81877e-06	14306	ebi-a-GCST90016935	|| id:ebi-a-GCST90016935	TRUE	reported	2	TRUE	0.00149447	14306		FALSE	TRUE	21.4089
rs11599763	C	T	C	T	0.0555931	-0.0095		0.6045	FALSE	FALSE	FALSE	giscome.012vs3456.age-gender-5PC.meta1	0.0437	0.8287	outcome	TRUE	reported	textfile	10	11855599	0.0117493	2.49701e-06	14306	ebi-a-GCST90016935	|| id:ebi-a-GCST90016935	TRUE	reported	2	TRUE	0.00156272	14306		FALSE	TRUE	22.3881
rs2692012	G	A	G	A	-0.114231	-0.0126		0.9339	FALSE	FALSE	FALSE	giscome.012vs3456.age-gender-5PC.meta1	0.0912	0.89	outcome	TRUE	reported	textfile	1	203991605	0.0253568	1.5639e-06	14306	ebi-a-GCST90016935	|| id:ebi-a-GCST90016935	TRUE	reported	2	TRUE	0.00141679	14306		FALSE	TRUE	20.2945
rs2838334	G	A	G	A	0.0571419	0.0124		0.3157	FALSE	FALSE	FALSE	giscome.012vs3456.age-gender-5PC.meta1	0.0458	0.7873	outcome	TRUE	reported	textfile	21	45064961	0.012423	3.82375e-06	14306	ebi-a-GCST90016935	|| id:ebi-a-GCST90016935	TRUE	reported	2	TRUE	0.00147692	14306		FALSE	TRUE	21.1571
rs3935584	C	T	C	T	-0.0525838	-0.023		0.4808	FALSE	FALSE	FALSE	giscome.012vs3456.age-gender-5PC.meta1	0.0457	0.6152	outcome	TRUE	reported	textfile	2	233929283	0.0115757	6.78141e-06	14306	ebi-a-GCST90016935	|| id:ebi-a-GCST90016935	TRUE	reported	2	TRUE	0.00144054	14306		FALSE	TRUE	20.6352
rs4506934	C	T	C	T	-0.0943381	0.0072		0.0985	FALSE	FALSE	FALSE	giscome.012vs3456.age-gender-5PC.meta1	0.0738	0.9227	outcome	TRUE	reported	textfile	17	2856662	0.020138	3.16046e-06	14306	ebi-a-GCST90016935	|| id:ebi-a-GCST90016935	TRUE	reported	2	TRUE	0.00153186	14306		FALSE	TRUE	21.9453
rs6058181	C	T	C	T	0.0834742	-0.0803		0.1415	FALSE	FALSE	FALSE	giscome.012vs3456.age-gender-5PC.meta1	0.0667	0.2284	outcome	TRUE	reported	textfile	20	33694801	0.0166111	2.69911e-07	14306	ebi-a-GCST90016935	|| id:ebi-a-GCST90016935	TRUE	reported	2	TRUE	0.00176232	14306		FALSE	TRUE	25.2527
rs72647048	T	C	T	C	-0.0770089	0.0392		0.1312	FALSE	FALSE	FALSE	giscome.012vs3456.age-gender-5PC.meta1	0.0638	0.5388	outcome	TRUE	reported	textfile	8	57865378	0.017089	9.60882e-06	14306	ebi-a-GCST90016935	|| id:ebi-a-GCST90016935	TRUE	reported	2	TRUE	0.00141767	14306		FALSE	TRUE	20.3071
rs9928243	C	A	C	A	-0.0541732	-0.0642		0.4051	FALSE	FALSE	FALSE	giscome.012vs3456.age-gender-5PC.meta1	0.0465	0.1679	outcome	TRUE	reported	textfile	16	71541641	0.0117819	4.48477e-06	14306	ebi-a-GCST90016935	|| id:ebi-a-GCST90016935	TRUE	reported	2	TRUE	0.00147584	14306		FALSE	TRUE	21.1416
rs112381107	C	T	C	T	0.211435	-0.102		0.0488	FALSE	FALSE	FALSE	giscome.012vs3456.age-gender-severity-5PC.meta1	0.1147	0.374	outcome	TRUE	reported	textfile	9	15269705	0.0456962	2.81877e-06	14306	ebi-a-GCST90016935	|| id:ebi-a-GCST90016935	TRUE	reported	2	TRUE	0.00149447	14306		FALSE	TRUE	21.4089
rs11599763	C	T	C	T	0.0555931	0.0682		0.6043	FALSE	FALSE	FALSE	giscome.012vs3456.age-gender-severity-5PC.meta1	0.0512	0.1831	outcome	TRUE	reported	textfile	10	11855599	0.0117493	2.49701e-06	14306	ebi-a-GCST90016935	|| id:ebi-a-GCST90016935	TRUE	reported	2	TRUE	0.00156272	14306		FALSE	TRUE	22.3881
rs2692012	G	A	G	A	-0.114231	-0.063		0.9336	FALSE	FALSE	FALSE	giscome.012vs3456.age-gender-severity-5PC.meta1	0.1061	0.5528	outcome	TRUE	reported	textfile	1	203991605	0.0253568	1.5639e-06	14306	ebi-a-GCST90016935	|| id:ebi-a-GCST90016935	TRUE	reported	2	TRUE	0.00141679	14306		FALSE	TRUE	20.2945
rs2838334	G	A	G	A	0.0571419	0.0106		0.3165	FALSE	FALSE	FALSE	giscome.012vs3456.age-gender-severity-5PC.meta1	0.053	0.8412	outcome	TRUE	reported	textfile	21	45064961	0.012423	3.82375e-06	14306	ebi-a-GCST90016935	|| id:ebi-a-GCST90016935	TRUE	reported	2	TRUE	0.00147692	14306		FALSE	TRUE	21.1571
rs3935584	C	T	C	T	-0.0525838	-0.0316		0.4923	FALSE	FALSE	FALSE	giscome.012vs3456.age-gender-severity-5PC.meta1	0.0483	0.5135	outcome	TRUE	reported	textfile	2	233929283	0.0115757	6.78141e-06	14306	ebi-a-GCST90016935	|| id:ebi-a-GCST90016935	TRUE	reported	2	TRUE	0.00144054	14306		FALSE	TRUE	20.6352
rs4506934	C	T	C	T	-0.0943381	0.0428		0.0988	FALSE	FALSE	FALSE	giscome.012vs3456.age-gender-severity-5PC.meta1	0.0858	0.6176	outcome	TRUE	reported	textfile	17	2856662	0.020138	3.16046e-06	14306	ebi-a-GCST90016935	|| id:ebi-a-GCST90016935	TRUE	reported	2	TRUE	0.00153186	14306		FALSE	TRUE	21.9453
rs6058181	C	T	C	T	0.0834742	-0.1198		0.136	FALSE	FALSE	FALSE	giscome.012vs3456.age-gender-severity-5PC.meta1	0.0727	0.09928	outcome	TRUE	reported	textfile	20	33694801	0.0166111	2.69911e-07	14306	ebi-a-GCST90016935	|| id:ebi-a-GCST90016935	TRUE	reported	2	TRUE	0.00176232	14306		FALSE	TRUE	25.2527
rs72647048	T	C	T	C	-0.0770089	0.0521		0.1308	FALSE	FALSE	FALSE	giscome.012vs3456.age-gender-severity-5PC.meta1	0.0745	0.4847	outcome	TRUE	reported	textfile	8	57865378	0.017089	9.60882e-06	14306	ebi-a-GCST90016935	|| id:ebi-a-GCST90016935	TRUE	reported	2	TRUE	0.00141767	14306		FALSE	TRUE	20.3071
rs9928243	C	A	C	A	-0.0541732	-0.0597		0.4173	FALSE	FALSE	FALSE	giscome.012vs3456.age-gender-severity-5PC.meta1	0.0489	0.2216	outcome	TRUE	reported	textfile	16	71541641	0.0117819	4.48477e-06	14306	ebi-a-GCST90016935	|| id:ebi-a-GCST90016935	TRUE	reported	2	TRUE	0.00147584	14306		FALSE	TRUE	21.1416
rs11026530	T	C	T	C	0.0822408	0.0547		0.1243	FALSE	FALSE	FALSE	giscome.012vs3456.age-gender-5PC.meta1	0.0648	0.3982	outcome	TRUE	reported	textfile	11	22379097	0.0186379	9.42692e-06	14306	ebi-a-GCST90016936	|| id:ebi-a-GCST90016936	TRUE	reported	2	TRUE	0.00135935	14306		FALSE	TRUE	19.4707
rs2374342	C	A	C	A	0.0582927	-0.0383		0.3704	FALSE	FALSE	FALSE	giscome.012vs3456.age-gender-5PC.meta1	0.0436	0.3799	outcome	TRUE	reported	textfile	2	42133542	0.0126195	4.51617e-06	14306	ebi-a-GCST90016936	|| id:ebi-a-GCST90016936	TRUE	reported	2	TRUE	0.0014895	14306		FALSE	TRUE	21.3375
rs35673018	G	A	G	A	0.0899642	0.0242		0.1162	FALSE	FALSE	FALSE	giscome.012vs3456.age-gender-5PC.meta1	0.0712	0.7338	outcome	TRUE	reported	textfile	16	54327745	0.0202934	7.63115e-06	14306	ebi-a-GCST90016936	|| id:ebi-a-GCST90016936	TRUE	reported	2	TRUE	0.00137207	14306		FALSE	TRUE	19.653
rs504442	T	G	T	G	0.084159	-0.1062		0.1193	FALSE	FALSE	FALSE	giscome.012vs3456.age-gender-5PC.meta1	0.0732	0.1466	outcome	TRUE	reported	textfile	18	55145547	0.0189479	5.17095e-06	14306	ebi-a-GCST90016936	|| id:ebi-a-GCST90016936	TRUE	reported	2	TRUE	0.00137728	14306		FALSE	TRUE	19.7278
rs62210023	A	G	A	G	0.0606754	-0.0346		0.3426	FALSE	FALSE	FALSE	giscome.012vs3456.age-gender-5PC.meta1	0.0449	0.4411	outcome	TRUE	reported	textfile	20	55340092	0.0130125	3.13163e-06	14306	ebi-a-GCST90016936	|| id:ebi-a-GCST90016936	TRUE	reported	2	TRUE	0.0015177	14306		FALSE	TRUE	21.7422
rs79757635	C	A	C	A	0.0758597	-0.0183		0.1528	FALSE	FALSE	FALSE	giscome.012vs3456.age-gender-5PC.meta1	0.0682	0.7886	outcome	TRUE	reported	textfile	13	110840418	0.0171286	9.31859e-06	14306	ebi-a-GCST90016936	|| id:ebi-a-GCST90016936	TRUE	reported	2	TRUE	0.00136939	14306		FALSE	TRUE	19.6146
rs11026530	T	C	T	C	0.0822408	0.0164		0.1236	FALSE	FALSE	FALSE	giscome.012vs3456.age-gender-severity-5PC.meta1	0.0759	0.8285	outcome	TRUE	reported	textfile	11	22379097	0.0186379	9.42692e-06	14306	ebi-a-GCST90016936	|| id:ebi-a-GCST90016936	TRUE	reported	2	TRUE	0.00135935	14306		FALSE	TRUE	19.4707
rs2374342	C	A	C	A	0.0582927	-0.0396		0.3705	FALSE	FALSE	FALSE	giscome.012vs3456.age-gender-severity-5PC.meta1	0.0508	0.4358	outcome	TRUE	reported	textfile	2	42133542	0.0126195	4.51617e-06	14306	ebi-a-GCST90016936	|| id:ebi-a-GCST90016936	TRUE	reported	2	TRUE	0.0014895	14306		FALSE	TRUE	21.3375
rs35673018	G	A	G	A	0.0899642	0.0145		0.116	FALSE	FALSE	FALSE	giscome.012vs3456.age-gender-severity-5PC.meta1	0.0828	0.8612	outcome	TRUE	reported	textfile	16	54327745	0.0202934	7.63115e-06	14306	ebi-a-GCST90016936	|| id:ebi-a-GCST90016936	TRUE	reported	2	TRUE	0.00137207	14306		FALSE	TRUE	19.653
rs504442	T	G	T	G	0.084159	-0.0267		0.12	FALSE	FALSE	FALSE	giscome.012vs3456.age-gender-severity-5PC.meta1	0.0771	0.7294	outcome	TRUE	reported	textfile	18	55145547	0.0189479	5.17095e-06	14306	ebi-a-GCST90016936	|| id:ebi-a-GCST90016936	TRUE	reported	2	TRUE	0.00137728	14306		FALSE	TRUE	19.7278
rs62210023	A	G	A	G	0.0606754	-0.047		0.3427	FALSE	FALSE	FALSE	giscome.012vs3456.age-gender-severity-5PC.meta1	0.0521	0.3673	outcome	TRUE	reported	textfile	20	55340092	0.0130125	3.13163e-06	14306	ebi-a-GCST90016936	|| id:ebi-a-GCST90016936	TRUE	reported	2	TRUE	0.0015177	14306		FALSE	TRUE	21.7422
rs79757635	C	A	C	A	0.0758597	-0.0873		0.1532	FALSE	FALSE	FALSE	giscome.012vs3456.age-gender-severity-5PC.meta1	0.0719	0.225	outcome	TRUE	reported	textfile	13	110840418	0.0171286	9.31859e-06	14306	ebi-a-GCST90016936	|| id:ebi-a-GCST90016936	TRUE	reported	2	TRUE	0.00136939	14306		FALSE	TRUE	19.6146
rs1074800	G	A	G	A	-0.0492438	0.096		0.5932	FALSE	FALSE	FALSE	giscome.012vs3456.age-gender-5PC.meta1	0.0483	0.04666	outcome	TRUE	reported	textfile	5	3002546	0.010887	6.14582e-06	14306	ebi-a-GCST90016937	|| id:ebi-a-GCST90016937	TRUE	reported	2	TRUE	0.00142826	14306		FALSE	TRUE	20.4591
rs10781552	C	T	C	T	-0.0552212	0.0105		0.3055	FALSE	FALSE	FALSE	giscome.012vs3456.age-gender-5PC.meta1	0.0458	0.8184	outcome	TRUE	reported	textfile	10	133897233	0.0116074	2.33115e-06	14306	ebi-a-GCST90016937	|| id:ebi-a-GCST90016937	TRUE	reported	2	TRUE	0.00157978	14306		FALSE	TRUE	22.633
rs17530232	A	G	A	G	0.10305	0.1365		0.0705	FALSE	FALSE	FALSE	giscome.012vs3456.age-gender-5PC.meta1	0.09	0.1294	outcome	TRUE	reported	textfile	13	40385457	0.0224648	2.79126e-06	14306	ebi-a-GCST90016937	|| id:ebi-a-GCST90016937	TRUE	reported	2	TRUE	0.00146891	14306		FALSE	TRUE	21.0422
rs1884466	C	T	C	T	-0.0475363	-0.0104		0.3883	FALSE	FALSE	FALSE	giscome.012vs3456.age-gender-5PC.meta1	0.0432	0.8102	outcome	TRUE	reported	textfile	1	64139196	0.0106939	9.52708e-06	14306	ebi-a-GCST90016937	|| id:ebi-a-GCST90016937	TRUE	reported	2	TRUE	0.0013795	14306		FALSE	TRUE	19.7596
rs2300774	A	G	A	G	-0.0524152	0.0924		0.5961	FALSE	FALSE	FALSE	giscome.012vs3456.age-gender-5PC.meta1	0.0468	0.04837	outcome	TRUE	reported	textfile	3	195793712	0.0106784	8.95468e-07	14306	ebi-a-GCST90016937	|| id:ebi-a-GCST90016937	TRUE	reported	2	TRUE	0.00168157	14306		FALSE	TRUE	24.0936
rs290833	T	G	T	G	-0.0497374	0.004		0.3528	FALSE	FALSE	FALSE	giscome.012vs3456.age-gender-5PC.meta1	0.0443	0.9289	outcome	TRUE	reported	textfile	1	97457427	0.0111376	8.02897e-06	14306	ebi-a-GCST90016937	|| id:ebi-a-GCST90016937	TRUE	reported	2	TRUE	0.00139226	14306		FALSE	TRUE	19.9427
rs35161940	T	C	T	C	-0.0806041	-0.0806		0.1251	FALSE	FALSE	FALSE	giscome.012vs3456.age-gender-5PC.meta1	0.0664	0.2246	outcome	TRUE	reported	textfile	17	70327224	0.0167641	1.8451e-06	14306	ebi-a-GCST90016937	|| id:ebi-a-GCST90016937	TRUE	reported	2	TRUE	0.0016136	14306		FALSE	TRUE	23.1182
rs4078432	T	C	T	C	0.0608929	0.0589		0.8129	FALSE	FALSE	FALSE	giscome.012vs3456.age-gender-5PC.meta1	0.0555	0.2884	outcome	TRUE	reported	textfile	14	48997206	0.0133764	4.23107e-06	14306	ebi-a-GCST90016937	|| id:ebi-a-GCST90016937	TRUE	reported	2	TRUE	0.00144667	14306		FALSE	TRUE	20.7231
rs56970041	T	G	T	G	0.0724145	-0.0389		0.1035	FALSE	FALSE	FALSE	giscome.012vs3456.age-gender-5PC.meta1	0.0697	0.5769	outcome	TRUE	reported	textfile	14	80357610	0.0164471	5.40344e-06	14306	ebi-a-GCST90016937	|| id:ebi-a-GCST90016937	TRUE	reported	2	TRUE	0.0013534	14306		FALSE	TRUE	19.3853
rs62504403	C	T	C	T	0.0681159	-0.0215		0.2337	FALSE	FALSE	FALSE	giscome.012vs3456.age-gender-5PC.meta1	0.0513	0.6749	outcome	TRUE	reported	textfile	8	38803551	0.0127883	1.12264e-07	14306	ebi-a-GCST90016937	|| id:ebi-a-GCST90016937	TRUE	reported	2	TRUE	0.00197949	14306		FALSE	TRUE	28.3708
rs7234058	T	C	T	C	-0.0945759	-0.0438		0.095	FALSE	FALSE	FALSE	giscome.012vs3456.age-gender-5PC.meta1	0.0733	0.5504	outcome	TRUE	reported	textfile	18	5830507	0.0194091	9.12347e-07	14306	ebi-a-GCST90016937	|| id:ebi-a-GCST90016937	TRUE	reported	2	TRUE	0.00165719	14306		FALSE	TRUE	23.7438
rs7826267	G	T	G	T	0.0839071	0.0656		0.9184	FALSE	FALSE	FALSE	giscome.012vs3456.age-gender-5PC.meta1	0.0838	0.4337	outcome	TRUE	reported	textfile	8	2954952	0.0199131	9.28453e-06	14306	ebi-a-GCST90016937	|| id:ebi-a-GCST90016937	TRUE	reported	2	TRUE	0.00123972	14306		FALSE	TRUE	17.755
rs1074800	G	A	G	A	-0.0492438	0.0122		0.5919	FALSE	FALSE	FALSE	giscome.012vs3456.age-gender-severity-5PC.meta1	0.0507	0.8105	outcome	TRUE	reported	textfile	5	3002546	0.010887	6.14582e-06	14306	ebi-a-GCST90016937	|| id:ebi-a-GCST90016937	TRUE	reported	2	TRUE	0.00142826	14306		FALSE	TRUE	20.4591
rs10781552	C	T	C	T	-0.0552212	0.0026		0.3061	FALSE	FALSE	FALSE	giscome.012vs3456.age-gender-severity-5PC.meta1	0.0532	0.9611	outcome	TRUE	reported	textfile	10	133897233	0.0116074	2.33115e-06	14306	ebi-a-GCST90016937	|| id:ebi-a-GCST90016937	TRUE	reported	2	TRUE	0.00157978	14306		FALSE	TRUE	22.633
rs17530232	A	G	A	G	0.10305	0.1753		0.0699	FALSE	FALSE	FALSE	giscome.012vs3456.age-gender-severity-5PC.meta1	0.1038	0.09129	outcome	TRUE	reported	textfile	13	40385457	0.0224648	2.79126e-06	14306	ebi-a-GCST90016937	|| id:ebi-a-GCST90016937	TRUE	reported	2	TRUE	0.00146891	14306		FALSE	TRUE	21.0422
rs1884466	C	T	C	T	-0.0475363	-0.016		0.3877	FALSE	FALSE	FALSE	giscome.012vs3456.age-gender-severity-5PC.meta1	0.0499	0.7483	outcome	TRUE	reported	textfile	1	64139196	0.0106939	9.52708e-06	14306	ebi-a-GCST90016937	|| id:ebi-a-GCST90016937	TRUE	reported	2	TRUE	0.0013795	14306		FALSE	TRUE	19.7596
rs2300774	A	G	A	G	-0.0524152	0.1039		0.5953	FALSE	FALSE	FALSE	giscome.012vs3456.age-gender-severity-5PC.meta1	0.0493	0.03525	outcome	TRUE	reported	textfile	3	195793712	0.0106784	8.95468e-07	14306	ebi-a-GCST90016937	|| id:ebi-a-GCST90016937	TRUE	reported	2	TRUE	0.00168157	14306		FALSE	TRUE	24.0936
rs290833	T	G	T	G	-0.0497374	-0.0319		0.3532	FALSE	FALSE	FALSE	giscome.012vs3456.age-gender-severity-5PC.meta1	0.0517	0.5373	outcome	TRUE	reported	textfile	1	97457427	0.0111376	8.02897e-06	14306	ebi-a-GCST90016937	|| id:ebi-a-GCST90016937	TRUE	reported	2	TRUE	0.00139226	14306		FALSE	TRUE	19.9427
rs35161940	T	C	T	C	-0.0806041	-0.053		0.1245	FALSE	FALSE	FALSE	giscome.012vs3456.age-gender-severity-5PC.meta1	0.0777	0.4954	outcome	TRUE	reported	textfile	17	70327224	0.0167641	1.8451e-06	14306	ebi-a-GCST90016937	|| id:ebi-a-GCST90016937	TRUE	reported	2	TRUE	0.0016136	14306		FALSE	TRUE	23.1182
rs4078432	T	C	T	C	0.0608929	0.0309		0.8126	FALSE	FALSE	FALSE	giscome.012vs3456.age-gender-severity-5PC.meta1	0.0643	0.6312	outcome	TRUE	reported	textfile	14	48997206	0.0133764	4.23107e-06	14306	ebi-a-GCST90016937	|| id:ebi-a-GCST90016937	TRUE	reported	2	TRUE	0.00144667	14306		FALSE	TRUE	20.7231
rs56970041	T	G	T	G	0.0724145	-0.0725		0.1024	FALSE	FALSE	FALSE	giscome.012vs3456.age-gender-severity-5PC.meta1	0.0814	0.3731	outcome	TRUE	reported	textfile	14	80357610	0.0164471	5.40344e-06	14306	ebi-a-GCST90016937	|| id:ebi-a-GCST90016937	TRUE	reported	2	TRUE	0.0013534	14306		FALSE	TRUE	19.3853
rs62504403	C	T	C	T	0.0681159	-0.0282		0.2347	FALSE	FALSE	FALSE	giscome.012vs3456.age-gender-severity-5PC.meta1	0.0598	0.6373	outcome	TRUE	reported	textfile	8	38803551	0.0127883	1.12264e-07	14306	ebi-a-GCST90016937	|| id:ebi-a-GCST90016937	TRUE	reported	2	TRUE	0.00197949	14306		FALSE	TRUE	28.3708
rs7234058	T	C	T	C	-0.0945759	-0.0084		0.0951	FALSE	FALSE	FALSE	giscome.012vs3456.age-gender-severity-5PC.meta1	0.0842	0.9203	outcome	TRUE	reported	textfile	18	5830507	0.0194091	9.12347e-07	14306	ebi-a-GCST90016937	|| id:ebi-a-GCST90016937	TRUE	reported	2	TRUE	0.00165719	14306		FALSE	TRUE	23.7438
rs7826267	G	T	G	T	0.0839071	0.0726		0.9175	FALSE	FALSE	FALSE	giscome.012vs3456.age-gender-severity-5PC.meta1	0.0953	0.4463	outcome	TRUE	reported	textfile	8	2954952	0.0199131	9.28453e-06	14306	ebi-a-GCST90016937	|| id:ebi-a-GCST90016937	TRUE	reported	2	TRUE	0.00123972	14306		FALSE	TRUE	17.755
rs10759623	C	T	C	T	-0.162115	0.0398		0.1834	FALSE	FALSE	FALSE	giscome.012vs3456.age-gender-5PC.meta1	0.0552	0.4712	outcome	TRUE	reported	textfile	9	115821485	0.032151	5.78309e-07	14306	ebi-a-GCST90016938	|| id:ebi-a-GCST90016938	TRUE	reported	2	TRUE	0.00177431	14306		FALSE	TRUE	25.4248
rs11547158	A	G	A	G	-0.177599	0.0513		0.1447	FALSE	FALSE	FALSE	giscome.012vs3456.age-gender-5PC.meta1	0.0632	0.4166	outcome	TRUE	reported	textfile	7	148921732	0.0372795	2.70222e-06	14306	ebi-a-GCST90016938	|| id:ebi-a-GCST90016938	TRUE	reported	2	TRUE	0.00158414	14306		FALSE	TRUE	22.6956
rs17379710	T	C	T	C	-0.116383	-0.0284		0.4473	FALSE	FALSE	FALSE	giscome.012vs3456.age-gender-5PC.meta1	0.0424	0.5032	outcome	TRUE	reported	textfile	11	35334668	0.0252125	3.97109e-06	14306	ebi-a-GCST90016938	|| id:ebi-a-GCST90016938	TRUE	reported	2	TRUE	0.00148745	14306		FALSE	TRUE	21.3082
rs2155352	A	G	A	G	-0.150538	0.0334		0.222	FALSE	FALSE	FALSE	giscome.012vs3456.age-gender-5PC.meta1	0.0511	0.5132	outcome	TRUE	reported	textfile	11	95357209	0.0302319	6.63437e-07	14306	ebi-a-GCST90016938	|| id:ebi-a-GCST90016938	TRUE	reported	2	TRUE	0.00173042	14306		FALSE	TRUE	24.7948
rs2156611	T	C	T	C	-0.112486	0.0273		0.4663	FALSE	FALSE	FALSE	giscome.012vs3456.age-gender-5PC.meta1	0.042	0.5168	outcome	TRUE	reported	textfile	18	43345864	0.0251099	9.42671e-06	14306	ebi-a-GCST90016938	|| id:ebi-a-GCST90016938	TRUE	reported	2	TRUE	0.00140101	14306		FALSE	TRUE	20.0681
rs3733511	A	G	A	G	0.128253	0.0462		0.2966	FALSE	FALSE	FALSE	giscome.012vs3456.age-gender-5PC.meta1	0.0458	0.3129	outcome	TRUE	reported	textfile	4	119955787	0.0274718	3.38556e-06	14306	ebi-a-GCST90016938	|| id:ebi-a-GCST90016938	TRUE	reported	2	TRUE	0.0015214	14306		FALSE	TRUE	21.7952
rs488164	G	T	G	T	-0.117998	-0.0196		0.5996	FALSE	FALSE	FALSE	giscome.012vs3456.age-gender-5PC.meta1	0.043	0.6486	outcome	TRUE	reported	textfile	1	239995451	0.025516	4.79789e-06	14306	ebi-a-GCST90016938	|| id:ebi-a-GCST90016938	TRUE	reported	2	TRUE	0.00149286	14306		FALSE	TRUE	21.3857
rs697771	A	G	A	G	-0.117677	0.0598		0.4349	FALSE	FALSE	FALSE	giscome.012vs3456.age-gender-5PC.meta1	0.0428	0.1622	outcome	TRUE	reported	textfile	16	54115200	0.0251491	3.19374e-06	14306	ebi-a-GCST90016938	|| id:ebi-a-GCST90016938	TRUE	reported	2	TRUE	0.00152833	14306		FALSE	TRUE	21.8947
rs10759623	C	T	C	T	-0.162115	0.0495		0.1843	FALSE	FALSE	FALSE	giscome.012vs3456.age-gender-severity-5PC.meta1	0.064	0.4388	outcome	TRUE	reported	textfile	9	115821485	0.032151	5.78309e-07	14306	ebi-a-GCST90016938	|| id:ebi-a-GCST90016938	TRUE	reported	2	TRUE	0.00177431	14306		FALSE	TRUE	25.4248
rs11547158	A	G	A	G	-0.177599	0.0256		0.1438	FALSE	FALSE	FALSE	giscome.012vs3456.age-gender-severity-5PC.meta1	0.0735	0.7282	outcome	TRUE	reported	textfile	7	148921732	0.0372795	2.70222e-06	14306	ebi-a-GCST90016938	|| id:ebi-a-GCST90016938	TRUE	reported	2	TRUE	0.00158414	14306		FALSE	TRUE	22.6956
rs17379710	T	C	T	C	-0.116383	-0.0082		0.4464	FALSE	FALSE	FALSE	giscome.012vs3456.age-gender-severity-5PC.meta1	0.0494	0.8673	outcome	TRUE	reported	textfile	11	35334668	0.0252125	3.97109e-06	14306	ebi-a-GCST90016938	|| id:ebi-a-GCST90016938	TRUE	reported	2	TRUE	0.00148745	14306		FALSE	TRUE	21.3082
rs2155352	A	G	A	G	-0.150538	0.0228		0.2226	FALSE	FALSE	FALSE	giscome.012vs3456.age-gender-severity-5PC.meta1	0.0599	0.7033	outcome	TRUE	reported	textfile	11	95357209	0.0302319	6.63437e-07	14306	ebi-a-GCST90016938	|| id:ebi-a-GCST90016938	TRUE	reported	2	TRUE	0.00173042	14306		FALSE	TRUE	24.7948
rs2156611	T	C	T	C	-0.112486	0.0232		0.4651	FALSE	FALSE	FALSE	giscome.012vs3456.age-gender-severity-5PC.meta1	0.0487	0.634	outcome	TRUE	reported	textfile	18	43345864	0.0251099	9.42671e-06	14306	ebi-a-GCST90016938	|| id:ebi-a-GCST90016938	TRUE	reported	2	TRUE	0.00140101	14306		FALSE	TRUE	20.0681
rs3733511	A	G	A	G	0.128253	0.0667		0.2966	FALSE	FALSE	FALSE	giscome.012vs3456.age-gender-severity-5PC.meta1	0.0529	0.2071	outcome	TRUE	reported	textfile	4	119955787	0.0274718	3.38556e-06	14306	ebi-a-GCST90016938	|| id:ebi-a-GCST90016938	TRUE	reported	2	TRUE	0.0015214	14306		FALSE	TRUE	21.7952
rs488164	G	T	G	T	-0.117998	-0.0156		0.599	FALSE	FALSE	FALSE	giscome.012vs3456.age-gender-severity-5PC.meta1	0.05	0.755	outcome	TRUE	reported	textfile	1	239995451	0.025516	4.79789e-06	14306	ebi-a-GCST90016938	|| id:ebi-a-GCST90016938	TRUE	reported	2	TRUE	0.00149286	14306		FALSE	TRUE	21.3857
rs697771	A	G	A	G	-0.117677	0.0737		0.4357	FALSE	FALSE	FALSE	giscome.012vs3456.age-gender-severity-5PC.meta1	0.0496	0.1369	outcome	TRUE	reported	textfile	16	54115200	0.0251491	3.19374e-06	14306	ebi-a-GCST90016938	|| id:ebi-a-GCST90016938	TRUE	reported	2	TRUE	0.00152833	14306		FALSE	TRUE	21.8947
rs10404377	A	C	A	C	0.0503183	-0.0843		0.5674	FALSE	FALSE	FALSE	giscome.012vs3456.age-gender-5PC.meta1	0.0444	0.05768	outcome	TRUE	reported	textfile	19	16174657	0.011165	6.99021e-06	14306	ebi-a-GCST90016939	|| id:ebi-a-GCST90016939	TRUE	reported	2	TRUE	0.00141795	14306		FALSE	TRUE	20.3111
rs118170811	A	G	A	G	0.151619	-0.0758		0.0445	FALSE	FALSE	FALSE	giscome.012vs3456.age-gender-5PC.meta1	0.1102	0.4918	outcome	TRUE	reported	textfile	10	102366896	0.0317112	1.80356e-06	14306	ebi-a-GCST90016939	|| id:ebi-a-GCST90016939	TRUE	reported	2	TRUE	0.00159563	14306		FALSE	TRUE	22.8603
rs12904405	A	G	A	G	-0.0851896	-0.0933		0.0886	FALSE	FALSE	FALSE	giscome.012vs3456.age-gender-5PC.meta1	0.0757	0.2177	outcome	TRUE	reported	textfile	15	94105415	0.0192688	7.67414e-06	14306	ebi-a-GCST90016939	|| id:ebi-a-GCST90016939	TRUE	reported	2	TRUE	0.00136462	14306		FALSE	TRUE	19.5463
rs1887048	G	A	G	A	0.0579979	-0.0612		0.2273	FALSE	FALSE	FALSE	giscome.012vs3456.age-gender-5PC.meta1	0.0518	0.2376	outcome	TRUE	reported	textfile	1	65170838	0.0129602	9.65384e-06	14306	ebi-a-GCST90016939	|| id:ebi-a-GCST90016939	TRUE	reported	2	TRUE	0.00139809	14306		FALSE	TRUE	20.0263
rs3098182	T	G	T	G	-0.0508511	0.0214		0.5441	FALSE	FALSE	FALSE	giscome.012vs3456.age-gender-5PC.meta1	0.0461	0.6416	outcome	TRUE	reported	textfile	15	50802980	0.011014	4.04027e-06	14306	ebi-a-GCST90016939	|| id:ebi-a-GCST90016939	TRUE	reported	2	TRUE	0.00148801	14306		FALSE	TRUE	21.3162
rs4293737	A	G	A	G	-0.112091	0.0495		0.2016	FALSE	FALSE	FALSE	giscome.012vs3456.age-gender-5PC.meta1	0.056	0.3762	outcome	TRUE	reported	textfile	3	32373530	0.0271305	8.38475e-06	14306	ebi-a-GCST90016939	|| id:ebi-a-GCST90016939	TRUE	reported	2	TRUE	0.00119193	14306		FALSE	TRUE	17.0697
rs482905	G	T	G	T	0.0596528	-0.0486		0.2479	FALSE	FALSE	FALSE	giscome.012vs3456.age-gender-5PC.meta1	0.0491	0.323	outcome	TRUE	reported	textfile	1	166557202	0.012717	3.72349e-06	14306	ebi-a-GCST90016939	|| id:ebi-a-GCST90016939	TRUE	reported	2	TRUE	0.00153592	14306		FALSE	TRUE	22.0035
rs6501525	A	G	A	G	0.0561559	-0.0148		0.3665	FALSE	FALSE	FALSE	giscome.012vs3456.age-gender-5PC.meta1	0.0467	0.7509	outcome	TRUE	reported	textfile	17	70218627	0.0115587	1.23726e-06	14306	ebi-a-GCST90016939	|| id:ebi-a-GCST90016939	TRUE	reported	2	TRUE	0.0016474	14306		FALSE	TRUE	23.6033
rs66753613	G	A	G	A	0.0651136	0.0416		0.184	FALSE	FALSE	FALSE	giscome.012vs3456.age-gender-5PC.meta1	0.0563	0.4602	outcome	TRUE	reported	textfile	1	39212021	0.0144251	8.08295e-06	14306	ebi-a-GCST90016939	|| id:ebi-a-GCST90016939	TRUE	reported	2	TRUE	0.00142243	14306		FALSE	TRUE	20.3754
rs6797051	C	T	C	T	-0.0805985	-0.03		0.1192	FALSE	FALSE	FALSE	giscome.012vs3456.age-gender-5PC.meta1	0.0643	0.6406	outcome	TRUE	reported	textfile	3	88995218	0.0171364	4.89283e-06	14306	ebi-a-GCST90016939	|| id:ebi-a-GCST90016939	TRUE	reported	2	TRUE	0.00154414	14306		FALSE	TRUE	22.1215
rs7514702	T	C	T	C	-0.0663236	-0.0264		0.1865	FALSE	FALSE	FALSE	giscome.012vs3456.age-gender-5PC.meta1	0.0546	0.6283	outcome	TRUE	reported	textfile	1	186914023	0.0141626	3.91643e-06	14306	ebi-a-GCST90016939	|| id:ebi-a-GCST90016939	TRUE	reported	2	TRUE	0.00153083	14306		FALSE	TRUE	21.9306
rs10404377	A	C	A	C	0.0503183	-0.0933		0.5695	FALSE	FALSE	FALSE	giscome.012vs3456.age-gender-severity-5PC.meta1	0.0513	0.06917	outcome	TRUE	reported	textfile	19	16174657	0.011165	6.99021e-06	14306	ebi-a-GCST90016939	|| id:ebi-a-GCST90016939	TRUE	reported	2	TRUE	0.00141795	14306		FALSE	TRUE	20.3111
rs118170811	A	G	A	G	0.151619	-0.0123		0.0449	FALSE	FALSE	FALSE	giscome.012vs3456.age-gender-severity-5PC.meta1	0.1265	0.9229	outcome	TRUE	reported	textfile	10	102366896	0.0317112	1.80356e-06	14306	ebi-a-GCST90016939	|| id:ebi-a-GCST90016939	TRUE	reported	2	TRUE	0.00159563	14306		FALSE	TRUE	22.8603
rs12904405	A	G	A	G	-0.0851896	-0.0382		0.0884	FALSE	FALSE	FALSE	giscome.012vs3456.age-gender-severity-5PC.meta1	0.0872	0.6611	outcome	TRUE	reported	textfile	15	94105415	0.0192688	7.67414e-06	14306	ebi-a-GCST90016939	|| id:ebi-a-GCST90016939	TRUE	reported	2	TRUE	0.00136462	14306		FALSE	TRUE	19.5463
rs1887048	G	A	G	A	0.0579979	-0.0709		0.2272	FALSE	FALSE	FALSE	giscome.012vs3456.age-gender-severity-5PC.meta1	0.0603	0.2398	outcome	TRUE	reported	textfile	1	65170838	0.0129602	9.65384e-06	14306	ebi-a-GCST90016939	|| id:ebi-a-GCST90016939	TRUE	reported	2	TRUE	0.00139809	14306		FALSE	TRUE	20.0263
rs3098182	T	G	T	G	-0.0508511	0.0052		0.5595	FALSE	FALSE	FALSE	giscome.012vs3456.age-gender-severity-5PC.meta1	0.0489	0.9153	outcome	TRUE	reported	textfile	15	50802980	0.011014	4.04027e-06	14306	ebi-a-GCST90016939	|| id:ebi-a-GCST90016939	TRUE	reported	2	TRUE	0.00148801	14306		FALSE	TRUE	21.3162
rs4293737	A	G	A	G	-0.112091	0.066		0.2007	FALSE	FALSE	FALSE	giscome.012vs3456.age-gender-severity-5PC.meta1	0.065	0.3101	outcome	TRUE	reported	textfile	3	32373530	0.0271305	8.38475e-06	14306	ebi-a-GCST90016939	|| id:ebi-a-GCST90016939	TRUE	reported	2	TRUE	0.00119193	14306		FALSE	TRUE	17.0697
rs482905	G	T	G	T	0.0596528	-0.0363		0.2481	FALSE	FALSE	FALSE	giscome.012vs3456.age-gender-severity-5PC.meta1	0.0571	0.5252	outcome	TRUE	reported	textfile	1	166557202	0.012717	3.72349e-06	14306	ebi-a-GCST90016939	|| id:ebi-a-GCST90016939	TRUE	reported	2	TRUE	0.00153592	14306		FALSE	TRUE	22.0035
rs6501525	A	G	A	G	0.0561559	-0.015		0.3662	FALSE	FALSE	FALSE	giscome.012vs3456.age-gender-severity-5PC.meta1	0.0544	0.783	outcome	TRUE	reported	textfile	17	70218627	0.0115587	1.23726e-06	14306	ebi-a-GCST90016939	|| id:ebi-a-GCST90016939	TRUE	reported	2	TRUE	0.0016474	14306		FALSE	TRUE	23.6033
rs66753613	G	A	G	A	0.0651136	0.0114		0.1847	FALSE	FALSE	FALSE	giscome.012vs3456.age-gender-severity-5PC.meta1	0.0655	0.862	outcome	TRUE	reported	textfile	1	39212021	0.0144251	8.08295e-06	14306	ebi-a-GCST90016939	|| id:ebi-a-GCST90016939	TRUE	reported	2	TRUE	0.00142243	14306		FALSE	TRUE	20.3754
rs6797051	C	T	C	T	-0.0805985	-0.0105		0.12	FALSE	FALSE	FALSE	giscome.012vs3456.age-gender-severity-5PC.meta1	0.0744	0.8874	outcome	TRUE	reported	textfile	3	88995218	0.0171364	4.89283e-06	14306	ebi-a-GCST90016939	|| id:ebi-a-GCST90016939	TRUE	reported	2	TRUE	0.00154414	14306		FALSE	TRUE	22.1215
rs7514702	T	C	T	C	-0.0663236	-0.0585		0.1872	FALSE	FALSE	FALSE	giscome.012vs3456.age-gender-severity-5PC.meta1	0.0634	0.356	outcome	TRUE	reported	textfile	1	186914023	0.0141626	3.91643e-06	14306	ebi-a-GCST90016939	|| id:ebi-a-GCST90016939	TRUE	reported	2	TRUE	0.00153083	14306		FALSE	TRUE	21.9306
rs10402491	C	T	C	T	0.0661701	-0.0153		0.132	FALSE	FALSE	FALSE	giscome.012vs3456.age-gender-5PC.meta1	0.0635	0.8092	outcome	TRUE	reported	textfile	19	13425799	0.014851	7.58351e-06	14306	ebi-a-GCST90016940	|| id:ebi-a-GCST90016940	TRUE	reported	2	TRUE	0.00138597	14306		FALSE	TRUE	19.8524
rs11139361	C	T	C	T	-0.0494463	-0.0789		0.6386	FALSE	FALSE	FALSE	giscome.012vs3456.age-gender-5PC.meta1	0.0439	0.07246	outcome	TRUE	reported	textfile	9	72179847	0.0110503	4.26265e-06	14306	ebi-a-GCST90016940	|| id:ebi-a-GCST90016940	TRUE	reported	2	TRUE	0.00139783	14306		FALSE	TRUE	20.0226
rs112040820	A	G	A	G	0.0549584	-0.0688		0.2909	FALSE	FALSE	FALSE	giscome.012vs3456.age-gender-5PC.meta1	0.0523	0.1883	outcome	TRUE	reported	textfile	17	80469064	0.0117086	2.41835e-06	14306	ebi-a-GCST90016940	|| id:ebi-a-GCST90016940	TRUE	reported	2	TRUE	0.00153791	14306		FALSE	TRUE	22.0322
rs11841382	G	T	G	T	-0.0718128	0.125		0.0789	FALSE	FALSE	FALSE	giscome.012vs3456.age-gender-5PC.meta1	0.0849	0.1411	outcome	TRUE	reported	textfile	13	38004672	0.017462	9.57767e-06	14306	ebi-a-GCST90016940	|| id:ebi-a-GCST90016940	TRUE	reported	2	TRUE	0.00118099	14306		FALSE	TRUE	16.9128
rs1205443	A	G	A	G	0.0501415	0.0031		0.3571	FALSE	FALSE	FALSE	giscome.012vs3456.age-gender-5PC.meta1	0.0447	0.9446	outcome	TRUE	reported	textfile	20	36876868	0.0112157	7.28836e-06	14306	ebi-a-GCST90016940	|| id:ebi-a-GCST90016940	TRUE	reported	2	TRUE	0.00139533	14306		FALSE	TRUE	19.9867
rs12562372	G	T	G	T	-0.0515295	0.0788		0.5403	FALSE	FALSE	FALSE	giscome.012vs3456.age-gender-5PC.meta1	0.0482	0.1021	outcome	TRUE	reported	textfile	1	117031337	0.01067	1.42945e-06	14306	ebi-a-GCST90016940	|| id:ebi-a-GCST90016940	TRUE	reported	2	TRUE	0.00162786	14306		FALSE	TRUE	23.3229
rs12760724	A	C	A	C	-0.0484566	-0.0113		0.3698	FALSE	FALSE	FALSE	giscome.012vs3456.age-gender-5PC.meta1	0.044	0.797	outcome	TRUE	reported	textfile	1	214031969	0.0107934	7.26742e-06	14306	ebi-a-GCST90016940	|| id:ebi-a-GCST90016940	TRUE	reported	2	TRUE	0.00140708	14306		FALSE	TRUE	20.1553
rs13005175	G	A	G	A	-0.0993483	0.0032		0.9343	FALSE	FALSE	FALSE	giscome.012vs3456.age-gender-5PC.meta1	0.087	0.9704	outcome	TRUE	reported	textfile	2	232469722	0.0218395	8.37067e-06	14306	ebi-a-GCST90016940	|| id:ebi-a-GCST90016940	TRUE	reported	2	TRUE	0.00144461	14306		FALSE	TRUE	20.6936
rs146660815	T	C	T	C	-0.215114	0.0938		0.0467	FALSE	FALSE	FALSE	giscome.012vs3456.age-gender-5PC.meta1	0.1049	0.3711	outcome	TRUE	reported	textfile	6	46664437	0.0476778	6.53236e-06	14306	ebi-a-GCST90016940	|| id:ebi-a-GCST90016940	TRUE	reported	2	TRUE	0.00142112	14306		FALSE	TRUE	20.3566
rs2159863	A	G	A	G	-0.0585831	0.0192		0.2091	FALSE	FALSE	FALSE	giscome.012vs3456.age-gender-5PC.meta1	0.0521	0.713	outcome	TRUE	reported	textfile	4	10245354	0.0128742	3.69556e-06	14306	ebi-a-GCST90016940	|| id:ebi-a-GCST90016940	TRUE	reported	2	TRUE	0.0014455	14306		FALSE	TRUE	20.7064
rs2910921	C	T	C	T	-0.160302	-0.1688		0.9543	FALSE	FALSE	FALSE	giscome.012vs3456.age-gender-5PC.meta1	0.1039	0.104	outcome	TRUE	reported	textfile	5	32348593	0.035832	8.41977e-06	14306	ebi-a-GCST90016940	|| id:ebi-a-GCST90016940	TRUE	reported	2	TRUE	0.00139724	14306		FALSE	TRUE	20.0141
rs3127230	C	T	C	T	-0.0503537	0.0608		0.3312	FALSE	FALSE	FALSE	giscome.012vs3456.age-gender-5PC.meta1	0.0445	0.1723	outcome	TRUE	reported	textfile	10	103392503	0.0112201	6.20326e-06	14306	ebi-a-GCST90016940	|| id:ebi-a-GCST90016940	TRUE	reported	2	TRUE	0.00140605	14306		FALSE	TRUE	20.1405
rs35524804	T	C	T	C	-0.0607481	-0.0035		0.241	FALSE	FALSE	FALSE	giscome.012vs3456.age-gender-5PC.meta1	0.0509	0.945	outcome	TRUE	reported	textfile	9	100113683	0.0125216	2.44997e-06	14306	ebi-a-GCST90016940	|| id:ebi-a-GCST90016940	TRUE	reported	2	TRUE	0.00164276	14306		FALSE	TRUE	23.5367
rs7359994	C	T	C	T	0.0503142	-0.0187		0.649	FALSE	FALSE	FALSE	giscome.012vs3456.age-gender-5PC.meta1	0.048	0.6965	outcome	TRUE	reported	textfile	19	29408858	0.0112482	5.35895e-06	14306	ebi-a-GCST90016940	|| id:ebi-a-GCST90016940	TRUE	reported	2	TRUE	0.00139685	14306		FALSE	TRUE	20.0085
rs79086868	T	C	T	C	0.0776723	-0.0607		0.1252	FALSE	FALSE	FALSE	giscome.012vs3456.age-gender-5PC.meta1	0.0659	0.3576	outcome	TRUE	reported	textfile	9	133791605	0.0164472	3.01426e-06	14306	ebi-a-GCST90016940	|| id:ebi-a-GCST90016940	TRUE	reported	2	TRUE	0.00155673	14306		FALSE	TRUE	22.3022
rs959845	T	C	T	C	0.0493666	-0.0056		0.5657	FALSE	FALSE	FALSE	giscome.012vs3456.age-gender-5PC.meta1	0.0471	0.9054	outcome	TRUE	reported	textfile	4	186906801	0.0107801	5.16952e-06	14306	ebi-a-GCST90016940	|| id:ebi-a-GCST90016940	TRUE	reported	2	TRUE	0.00146395	14306		FALSE	TRUE	20.9711
rs9929145	G	A	G	A	-0.125721	-0.0041		0.0573	FALSE	FALSE	FALSE	giscome.012vs3456.age-gender-5PC.meta1	0.0927	0.9646	outcome	TRUE	reported	textfile	16	76559184	0.0245233	2.83596e-07	14306	ebi-a-GCST90016940	|| id:ebi-a-GCST90016940	TRUE	reported	2	TRUE	0.00183402	14306		FALSE	TRUE	26.282
rs10402491	C	T	C	T	0.0661701	-0.0371		0.1324	FALSE	FALSE	FALSE	giscome.012vs3456.age-gender-severity-5PC.meta1	0.0737	0.6151	outcome	TRUE	reported	textfile	19	13425799	0.014851	7.58351e-06	14306	ebi-a-GCST90016940	|| id:ebi-a-GCST90016940	TRUE	reported	2	TRUE	0.00138597	14306		FALSE	TRUE	19.8524
rs11139361	C	T	C	T	-0.0494463	-0.1099		0.6362	FALSE	FALSE	FALSE	giscome.012vs3456.age-gender-severity-5PC.meta1	0.051	0.03127	outcome	TRUE	reported	textfile	9	72179847	0.0110503	4.26265e-06	14306	ebi-a-GCST90016940	|| id:ebi-a-GCST90016940	TRUE	reported	2	TRUE	0.00139783	14306		FALSE	TRUE	20.0226
rs112040820	A	G	A	G	0.0549584	-0.0784		0.2856	FALSE	FALSE	FALSE	giscome.012vs3456.age-gender-severity-5PC.meta1	0.0557	0.1591	outcome	TRUE	reported	textfile	17	80469064	0.0117086	2.41835e-06	14306	ebi-a-GCST90016940	|| id:ebi-a-GCST90016940	TRUE	reported	2	TRUE	0.00153791	14306		FALSE	TRUE	22.0322
rs11841382	G	T	G	T	-0.0718128	0.1033		0.0773	FALSE	FALSE	FALSE	giscome.012vs3456.age-gender-severity-5PC.meta1	0.0905	0.2539	outcome	TRUE	reported	textfile	13	38004672	0.017462	9.57767e-06	14306	ebi-a-GCST90016940	|| id:ebi-a-GCST90016940	TRUE	reported	2	TRUE	0.00118099	14306		FALSE	TRUE	16.9128
rs1205443	A	G	A	G	0.0501415	0.0175		0.3561	FALSE	FALSE	FALSE	giscome.012vs3456.age-gender-severity-5PC.meta1	0.0522	0.7365	outcome	TRUE	reported	textfile	20	36876868	0.0112157	7.28836e-06	14306	ebi-a-GCST90016940	|| id:ebi-a-GCST90016940	TRUE	reported	2	TRUE	0.00139533	14306		FALSE	TRUE	19.9867
rs12562372	G	T	G	T	-0.0515295	0.0935		0.5402	FALSE	FALSE	FALSE	giscome.012vs3456.age-gender-severity-5PC.meta1	0.0562	0.09585	outcome	TRUE	reported	textfile	1	117031337	0.01067	1.42945e-06	14306	ebi-a-GCST90016940	|| id:ebi-a-GCST90016940	TRUE	reported	2	TRUE	0.00162786	14306		FALSE	TRUE	23.3229
rs12760724	A	C	A	C	-0.0484566	-0.0117		0.3693	FALSE	FALSE	FALSE	giscome.012vs3456.age-gender-severity-5PC.meta1	0.0507	0.817	outcome	TRUE	reported	textfile	1	214031969	0.0107934	7.26742e-06	14306	ebi-a-GCST90016940	|| id:ebi-a-GCST90016940	TRUE	reported	2	TRUE	0.00140708	14306		FALSE	TRUE	20.1553
rs13005175	G	A	G	A	-0.0993483	0.0018		0.9338	FALSE	FALSE	FALSE	giscome.012vs3456.age-gender-severity-5PC.meta1	0.1015	0.9855	outcome	TRUE	reported	textfile	2	232469722	0.0218395	8.37067e-06	14306	ebi-a-GCST90016940	|| id:ebi-a-GCST90016940	TRUE	reported	2	TRUE	0.00144461	14306		FALSE	TRUE	20.6936
rs146660815	T	C	T	C	-0.215114	0.0572		0.0464	FALSE	FALSE	FALSE	giscome.012vs3456.age-gender-severity-5PC.meta1	0.1234	0.6431	outcome	TRUE	reported	textfile	6	46664437	0.0476778	6.53236e-06	14306	ebi-a-GCST90016940	|| id:ebi-a-GCST90016940	TRUE	reported	2	TRUE	0.00142112	14306		FALSE	TRUE	20.3566
rs2159863	A	G	A	G	-0.0585831	0.0267		0.2094	FALSE	FALSE	FALSE	giscome.012vs3456.age-gender-severity-5PC.meta1	0.0605	0.6587	outcome	TRUE	reported	textfile	4	10245354	0.0128742	3.69556e-06	14306	ebi-a-GCST90016940	|| id:ebi-a-GCST90016940	TRUE	reported	2	TRUE	0.0014455	14306		FALSE	TRUE	20.7064
rs2910921	C	T	C	T	-0.160302	-0.1438		0.9535	FALSE	FALSE	FALSE	giscome.012vs3456.age-gender-severity-5PC.meta1	0.1185	0.225	outcome	TRUE	reported	textfile	5	32348593	0.035832	8.41977e-06	14306	ebi-a-GCST90016940	|| id:ebi-a-GCST90016940	TRUE	reported	2	TRUE	0.00139724	14306		FALSE	TRUE	20.0141
rs3127230	C	T	C	T	-0.0503537	0.028		0.3306	FALSE	FALSE	FALSE	giscome.012vs3456.age-gender-severity-5PC.meta1	0.0515	0.5871	outcome	TRUE	reported	textfile	10	103392503	0.0112201	6.20326e-06	14306	ebi-a-GCST90016940	|| id:ebi-a-GCST90016940	TRUE	reported	2	TRUE	0.00140605	14306		FALSE	TRUE	20.1405
rs35524804	T	C	T	C	-0.0607481	0.0109		0.2416	FALSE	FALSE	FALSE	giscome.012vs3456.age-gender-severity-5PC.meta1	0.0592	0.854	outcome	TRUE	reported	textfile	9	100113683	0.0125216	2.44997e-06	14306	ebi-a-GCST90016940	|| id:ebi-a-GCST90016940	TRUE	reported	2	TRUE	0.00164276	14306		FALSE	TRUE	23.5367
rs7359994	C	T	C	T	0.0503142	-0.0244		0.6536	FALSE	FALSE	FALSE	giscome.012vs3456.age-gender-severity-5PC.meta1	0.0511	0.6337	outcome	TRUE	reported	textfile	19	29408858	0.0112482	5.35895e-06	14306	ebi-a-GCST90016940	|| id:ebi-a-GCST90016940	TRUE	reported	2	TRUE	0.00139685	14306		FALSE	TRUE	20.0085
rs79086868	T	C	T	C	0.0776723	-0.0444		0.1254	FALSE	FALSE	FALSE	giscome.012vs3456.age-gender-severity-5PC.meta1	0.0764	0.5612	outcome	TRUE	reported	textfile	9	133791605	0.0164472	3.01426e-06	14306	ebi-a-GCST90016940	|| id:ebi-a-GCST90016940	TRUE	reported	2	TRUE	0.00155673	14306		FALSE	TRUE	22.3022
rs959845	T	C	T	C	0.0493666	-0.0284		0.5631	FALSE	FALSE	FALSE	giscome.012vs3456.age-gender-severity-5PC.meta1	0.0495	0.5668	outcome	TRUE	reported	textfile	4	186906801	0.0107801	5.16952e-06	14306	ebi-a-GCST90016940	|| id:ebi-a-GCST90016940	TRUE	reported	2	TRUE	0.00146395	14306		FALSE	TRUE	20.9711
rs9929145	G	A	G	A	-0.125721	-0.0648		0.0577	FALSE	FALSE	FALSE	giscome.012vs3456.age-gender-severity-5PC.meta1	0.1076	0.547	outcome	TRUE	reported	textfile	16	76559184	0.0245233	2.83596e-07	14306	ebi-a-GCST90016940	|| id:ebi-a-GCST90016940	TRUE	reported	2	TRUE	0.00183402	14306		FALSE	TRUE	26.282
rs11674854	C	T	C	T	-0.0830224	0.0436		0.4013	FALSE	FALSE	FALSE	giscome.012vs3456.age-gender-5PC.meta1	0.0442	0.3241	outcome	TRUE	reported	textfile	2	28903275	0.0175267	2.59543e-06	14306	ebi-a-GCST90016941	|| id:ebi-a-GCST90016941	TRUE	reported	2	TRUE	0.00156622	14306		FALSE	TRUE	22.4383
rs16861661	G	A	G	A	-0.193287	0.0092		0.0671	FALSE	FALSE	FALSE	giscome.012vs3456.age-gender-5PC.meta1	0.0862	0.9153	outcome	TRUE	reported	textfile	1	18501459	0.0379293	2.70128e-07	14306	ebi-a-GCST90016941	|| id:ebi-a-GCST90016941	TRUE	reported	2	TRUE	0.00181222	14306		FALSE	TRUE	25.969
rs62314653	C	A	C	A	0.177082	0.0398		0.059	FALSE	FALSE	FALSE	giscome.012vs3456.age-gender-5PC.meta1	0.0927	0.668	outcome	TRUE	reported	textfile	4	109896462	0.0392269	6.59189e-06	14306	ebi-a-GCST90016941	|| id:ebi-a-GCST90016941	TRUE	reported	2	TRUE	0.00142267	14306		FALSE	TRUE	20.3789
rs74599091	A	G	A	G	0.191613	-0.0593		0.0466	FALSE	FALSE	FALSE	giscome.012vs3456.age-gender-5PC.meta1	0.1089	0.5859	outcome	TRUE	reported	textfile	1	179720669	0.0425039	7.6952e-06	14306	ebi-a-GCST90016941	|| id:ebi-a-GCST90016941	TRUE	reported	2	TRUE	0.00141879	14306		FALSE	TRUE	20.3232
rs768253	T	G	T	G	-0.0792344	0.1056		0.403	FALSE	FALSE	FALSE	giscome.012vs3456.age-gender-5PC.meta1	0.0471	0.02498	outcome	TRUE	reported	textfile	8	69010103	0.0170604	3.60761e-06	14306	ebi-a-GCST90016941	|| id:ebi-a-GCST90016941	TRUE	reported	2	TRUE	0.0015057	14306		FALSE	TRUE	21.5699
rs77478751	A	G	A	G	-0.219178	0.0143		0.0625	FALSE	FALSE	FALSE	giscome.012vs3456.age-gender-5PC.meta1	0.1066	0.8934	outcome	TRUE	reported	textfile	3	173151665	0.0473566	5.9595e-06	14306	ebi-a-GCST90016941	|| id:ebi-a-GCST90016941	TRUE	reported	2	TRUE	0.00149529	14306		FALSE	TRUE	21.4207
rs921925	A	C	A	C	0.0999419	-0.0423		0.2341	FALSE	FALSE	FALSE	giscome.012vs3456.age-gender-5PC.meta1	0.0502	0.3987	outcome	TRUE	reported	textfile	19	6928017	0.0201687	5.77192e-07	14306	ebi-a-GCST90016941	|| id:ebi-a-GCST90016941	TRUE	reported	2	TRUE	0.00171371	14306		FALSE	TRUE	24.555
rs9345899	A	G	A	G	-0.124042	-0.0895		0.1205	FALSE	FALSE	FALSE	giscome.012vs3456.age-gender-5PC.meta1	0.0663	0.177	outcome	TRUE	reported	textfile	6	67559323	0.0278946	9.44583e-06	14306	ebi-a-GCST90016941	|| id:ebi-a-GCST90016941	TRUE	reported	2	TRUE	0.00138051	14306		FALSE	TRUE	19.7741
rs11674854	C	T	C	T	-0.0830224	0.0213		0.4016	FALSE	FALSE	FALSE	giscome.012vs3456.age-gender-severity-5PC.meta1	0.0515	0.6798	outcome	TRUE	reported	textfile	2	28903275	0.0175267	2.59543e-06	14306	ebi-a-GCST90016941	|| id:ebi-a-GCST90016941	TRUE	reported	2	TRUE	0.00156622	14306		FALSE	TRUE	22.4383
rs16861661	G	A	G	A	-0.193287	-0.0273		0.0671	FALSE	FALSE	FALSE	giscome.012vs3456.age-gender-severity-5PC.meta1	0.1015	0.788	outcome	TRUE	reported	textfile	1	18501459	0.0379293	2.70128e-07	14306	ebi-a-GCST90016941	|| id:ebi-a-GCST90016941	TRUE	reported	2	TRUE	0.00181222	14306		FALSE	TRUE	25.969
rs62314653	C	A	C	A	0.177082	0.0767		0.0591	FALSE	FALSE	FALSE	giscome.012vs3456.age-gender-severity-5PC.meta1	0.1069	0.4731	outcome	TRUE	reported	textfile	4	109896462	0.0392269	6.59189e-06	14306	ebi-a-GCST90016941	|| id:ebi-a-GCST90016941	TRUE	reported	2	TRUE	0.00142267	14306		FALSE	TRUE	20.3789
rs74599091	A	G	A	G	0.191613	-0.0842		0.0461	FALSE	FALSE	FALSE	giscome.012vs3456.age-gender-severity-5PC.meta1	0.1259	0.5039	outcome	TRUE	reported	textfile	1	179720669	0.0425039	7.6952e-06	14306	ebi-a-GCST90016941	|| id:ebi-a-GCST90016941	TRUE	reported	2	TRUE	0.00141879	14306		FALSE	TRUE	20.3232
rs768253	T	G	T	G	-0.0792344	0.0496		0.3973	FALSE	FALSE	FALSE	giscome.012vs3456.age-gender-severity-5PC.meta1	0.0501	0.3216	outcome	TRUE	reported	textfile	8	69010103	0.0170604	3.60761e-06	14306	ebi-a-GCST90016941	|| id:ebi-a-GCST90016941	TRUE	reported	2	TRUE	0.0015057	14306		FALSE	TRUE	21.5699
rs77478751	A	G	A	G	-0.219178	0.0047		0.0605	FALSE	FALSE	FALSE	giscome.012vs3456.age-gender-severity-5PC.meta1	0.1161	0.9674	outcome	TRUE	reported	textfile	3	173151665	0.0473566	5.9595e-06	14306	ebi-a-GCST90016941	|| id:ebi-a-GCST90016941	TRUE	reported	2	TRUE	0.00149529	14306		FALSE	TRUE	21.4207
rs921925	A	C	A	C	0.0999419	-0.0312		0.2336	FALSE	FALSE	FALSE	giscome.012vs3456.age-gender-severity-5PC.meta1	0.0584	0.5927	outcome	TRUE	reported	textfile	19	6928017	0.0201687	5.77192e-07	14306	ebi-a-GCST90016941	|| id:ebi-a-GCST90016941	TRUE	reported	2	TRUE	0.00171371	14306		FALSE	TRUE	24.555
rs9345899	A	G	A	G	-0.124042	0.0093		0.121	FALSE	FALSE	FALSE	giscome.012vs3456.age-gender-severity-5PC.meta1	0.076	0.9027	outcome	TRUE	reported	textfile	6	67559323	0.0278946	9.44583e-06	14306	ebi-a-GCST90016941	|| id:ebi-a-GCST90016941	TRUE	reported	2	TRUE	0.00138051	14306		FALSE	TRUE	19.7741
rs10202904	G	T	G	T	0.121754	0.0747		0.5709	FALSE	FALSE	FALSE	giscome.012vs3456.age-gender-5PC.meta1	0.0434	0.0852	outcome	TRUE	reported	textfile	2	125440268	0.0235357	3.01432e-07	14306	ebi-a-GCST90016942	|| id:ebi-a-GCST90016942	TRUE	reported	2	TRUE	0.00186742	14306		FALSE	TRUE	26.7616
rs4257531	G	A	G	A	0.164498	0.1091		0.1277	FALSE	FALSE	FALSE	giscome.012vs3456.age-gender-5PC.meta1	0.0656	0.09636	outcome	TRUE	reported	textfile	3	2086167	0.0364959	7.44338e-06	14306	ebi-a-GCST90016942	|| id:ebi-a-GCST90016942	TRUE	reported	2	TRUE	0.00141827	14306		FALSE	TRUE	20.3158
rs56131665	G	A	G	A	0.178661	0.0266		0.1021	FALSE	FALSE	FALSE	giscome.012vs3456.age-gender-5PC.meta1	0.0789	0.7362	outcome	TRUE	reported	textfile	5	178160975	0.039298	6.17988e-06	14306	ebi-a-GCST90016942	|| id:ebi-a-GCST90016942	TRUE	reported	2	TRUE	0.00144289	14306		FALSE	TRUE	20.669
rs6508769	C	T	C	T	-0.153519	-0.0333		0.8499	FALSE	FALSE	FALSE	giscome.012vs3456.age-gender-5PC.meta1	0.0673	0.621	outcome	TRUE	reported	textfile	19	28827760	0.0344519	8.22527e-06	14306	ebi-a-GCST90016942	|| id:ebi-a-GCST90016942	TRUE	reported	2	TRUE	0.00138624	14306		FALSE	TRUE	19.8563
rs6776814	T	C	T	C	-0.199566	-0.0127		0.0928	FALSE	FALSE	FALSE	giscome.012vs3456.age-gender-5PC.meta1	0.0756	0.8669	outcome	TRUE	reported	textfile	3	15053083	0.0411825	1.63061e-06	14306	ebi-a-GCST90016942	|| id:ebi-a-GCST90016942	TRUE	reported	2	TRUE	0.001639	14306		FALSE	TRUE	23.4827
rs73068003	G	T	G	T	-0.15814	-0.0627		0.1323	FALSE	FALSE	FALSE	giscome.012vs3456.age-gender-5PC.meta1	0.0639	0.3263	outcome	TRUE	reported	textfile	7	10773932	0.0351803	8.44578e-06	14306	ebi-a-GCST90016942	|| id:ebi-a-GCST90016942	TRUE	reported	2	TRUE	0.00141063	14306		FALSE	TRUE	20.2062
rs73457410	A	G	A	G	0.21534	0.0711		0.0822	FALSE	FALSE	FALSE	giscome.012vs3456.age-gender-5PC.meta1	0.0773	0.3577	outcome	TRUE	reported	textfile	13	41956181	0.0436695	1.40854e-06	14306	ebi-a-GCST90016942	|| id:ebi-a-GCST90016942	TRUE	reported	2	TRUE	0.00169706	14306		FALSE	TRUE	24.316
rs75208022	C	T	C	T	-0.227245	0.0269		0.0839	FALSE	FALSE	FALSE	giscome.012vs3456.age-gender-5PC.meta1	0.0779	0.7304	outcome	TRUE	reported	textfile	12	21338861	0.048763	5.92107e-06	14306	ebi-a-GCST90016942	|| id:ebi-a-GCST90016942	TRUE	reported	2	TRUE	0.00151597	14306		FALSE	TRUE	21.7174
rs894996	C	A	C	A	0.216999	0.131		0.0782	FALSE	FALSE	FALSE	giscome.012vs3456.age-gender-5PC.meta1	0.0803	0.103	outcome	TRUE	reported	textfile	4	104418307	0.0449076	1.87556e-06	14306	ebi-a-GCST90016942	|| id:ebi-a-GCST90016942	TRUE	reported	2	TRUE	0.00162971	14306		FALSE	TRUE	23.3494
rs10202904	G	T	G	T	0.121754	0.0594		0.57	FALSE	FALSE	FALSE	giscome.012vs3456.age-gender-severity-5PC.meta1	0.0504	0.239	outcome	TRUE	reported	textfile	2	125440268	0.0235357	3.01432e-07	14306	ebi-a-GCST90016942	|| id:ebi-a-GCST90016942	TRUE	reported	2	TRUE	0.00186742	14306		FALSE	TRUE	26.7616
rs4257531	G	A	G	A	0.164498	0.1196		0.1276	FALSE	FALSE	FALSE	giscome.012vs3456.age-gender-severity-5PC.meta1	0.0766	0.1184	outcome	TRUE	reported	textfile	3	2086167	0.0364959	7.44338e-06	14306	ebi-a-GCST90016942	|| id:ebi-a-GCST90016942	TRUE	reported	2	TRUE	0.00141827	14306		FALSE	TRUE	20.3158
rs56131665	G	A	G	A	0.178661	-0.0383		0.1045	FALSE	FALSE	FALSE	giscome.012vs3456.age-gender-severity-5PC.meta1	0.0826	0.643	outcome	TRUE	reported	textfile	5	178160975	0.039298	6.17988e-06	14306	ebi-a-GCST90016942	|| id:ebi-a-GCST90016942	TRUE	reported	2	TRUE	0.00144289	14306		FALSE	TRUE	20.669
rs6508769	C	T	C	T	-0.153519	-0.0315		0.8393	FALSE	FALSE	FALSE	giscome.012vs3456.age-gender-severity-5PC.meta1	0.0699	0.6523	outcome	TRUE	reported	textfile	19	28827760	0.0344519	8.22527e-06	14306	ebi-a-GCST90016942	|| id:ebi-a-GCST90016942	TRUE	reported	2	TRUE	0.00138624	14306		FALSE	TRUE	19.8563
rs6776814	T	C	T	C	-0.199566	-0.0252		0.0937	FALSE	FALSE	FALSE	giscome.012vs3456.age-gender-severity-5PC.meta1	0.0883	0.7757	outcome	TRUE	reported	textfile	3	15053083	0.0411825	1.63061e-06	14306	ebi-a-GCST90016942	|| id:ebi-a-GCST90016942	TRUE	reported	2	TRUE	0.001639	14306		FALSE	TRUE	23.4827
rs73068003	G	T	G	T	-0.15814	-0.0517		0.1313	FALSE	FALSE	FALSE	giscome.012vs3456.age-gender-severity-5PC.meta1	0.0741	0.4856	outcome	TRUE	reported	textfile	7	10773932	0.0351803	8.44578e-06	14306	ebi-a-GCST90016942	|| id:ebi-a-GCST90016942	TRUE	reported	2	TRUE	0.00141063	14306		FALSE	TRUE	20.2062
rs73457410	A	G	A	G	0.21534	-0.0078		0.0827	FALSE	FALSE	FALSE	giscome.012vs3456.age-gender-severity-5PC.meta1	0.0904	0.9311	outcome	TRUE	reported	textfile	13	41956181	0.0436695	1.40854e-06	14306	ebi-a-GCST90016942	|| id:ebi-a-GCST90016942	TRUE	reported	2	TRUE	0.00169706	14306		FALSE	TRUE	24.316
rs75208022	C	T	C	T	-0.227245	0.0309		0.0849	FALSE	FALSE	FALSE	giscome.012vs3456.age-gender-severity-5PC.meta1	0.0907	0.7335	outcome	TRUE	reported	textfile	12	21338861	0.048763	5.92107e-06	14306	ebi-a-GCST90016942	|| id:ebi-a-GCST90016942	TRUE	reported	2	TRUE	0.00151597	14306		FALSE	TRUE	21.7174
rs894996	C	A	C	A	0.216999	0.1316		0.0787	FALSE	FALSE	FALSE	giscome.012vs3456.age-gender-severity-5PC.meta1	0.0943	0.1628	outcome	TRUE	reported	textfile	4	104418307	0.0449076	1.87556e-06	14306	ebi-a-GCST90016942	|| id:ebi-a-GCST90016942	TRUE	reported	2	TRUE	0.00162971	14306		FALSE	TRUE	23.3494
rs111966731	T	C	T	C	0.204031	-0.1029		0.0641	FALSE	FALSE	FALSE	giscome.012vs3456.age-gender-5PC.meta1	0.0897	0.2511	outcome	TRUE	reported	textfile	15	93941937	0.0445746	4.56321e-06	14306	ebi-a-GCST90016943	|| id:ebi-a-GCST90016943	TRUE	reported	2	TRUE	0.0014626	14306		FALSE	TRUE	20.9516
rs12002250	A	C	A	C	0.196145	-0.0569		0.0587	FALSE	FALSE	FALSE	giscome.012vs3456.age-gender-5PC.meta1	0.0917	0.5349	outcome	TRUE	reported	textfile	9	19682558	0.044523	5.53197e-06	14306	ebi-a-GCST90016943	|| id:ebi-a-GCST90016943	TRUE	reported	2	TRUE	0.001355	14306		FALSE	TRUE	19.4082
rs1569853	T	C	T	C	-0.140043	-0.0079		0.1402	FALSE	FALSE	FALSE	giscome.012vs3456.age-gender-5PC.meta1	0.0608	0.8965	outcome	TRUE	reported	textfile	6	38550301	0.0281704	7.45178e-07	14306	ebi-a-GCST90016943	|| id:ebi-a-GCST90016943	TRUE	reported	2	TRUE	0.00172476	14306		FALSE	TRUE	24.7136
rs17138946	G	T	G	T	-0.189444	-0.058		0.0543	FALSE	FALSE	FALSE	giscome.012vs3456.age-gender-5PC.meta1	0.0968	0.5492	outcome	TRUE	reported	textfile	16	5984558	0.0430248	8.09003e-06	14306	ebi-a-GCST90016943	|| id:ebi-a-GCST90016943	TRUE	reported	2	TRUE	0.00135356	14306		FALSE	TRUE	19.3876
rs36057338	G	T	G	T	0.181604	-0.0362		0.0695	FALSE	FALSE	FALSE	giscome.012vs3456.age-gender-5PC.meta1	0.0862	0.6742	outcome	TRUE	reported	textfile	4	189935314	0.0398742	6.25792e-06	14306	ebi-a-GCST90016943	|| id:ebi-a-GCST90016943	TRUE	reported	2	TRUE	0.00144804	14306		FALSE	TRUE	20.7428
rs4428215	G	A	G	A	0.12561	0.0273		0.2362	FALSE	FALSE	FALSE	giscome.012vs3456.age-gender-5PC.meta1	0.0546	0.6173	outcome	TRUE	reported	textfile	3	171947435	0.0230053	4.87933e-08	14306	ebi-a-GCST90016943	|| id:ebi-a-GCST90016943	TRUE	reported	2	TRUE	0.00207984	14306		FALSE	TRUE	29.8121
rs561239	A	G	A	G	0.105525	-0.0633		0.2503	FALSE	FALSE	FALSE	giscome.012vs3456.age-gender-5PC.meta1	0.049	0.1959	outcome	TRUE	reported	textfile	12	18793583	0.0236769	7.19383e-06	14306	ebi-a-GCST90016943	|| id:ebi-a-GCST90016943	TRUE	reported	2	TRUE	0.00138676	14306		FALSE	TRUE	19.8637
rs6000536	C	T	C	T	-0.118383	0.0024		0.217	FALSE	FALSE	FALSE	giscome.012vs3456.age-gender-5PC.meta1	0.0524	0.9636	outcome	TRUE	reported	textfile	22	37421469	0.0241355	7.3872e-07	14306	ebi-a-GCST90016943	|| id:ebi-a-GCST90016943	TRUE	reported	2	TRUE	0.00167911	14306		FALSE	TRUE	24.0584
rs62435498	C	A	C	A	0.181521	-0.0146		0.0724	FALSE	FALSE	FALSE	giscome.012vs3456.age-gender-5PC.meta1	0.0861	0.8649	outcome	TRUE	reported	textfile	7	1794263	0.0400608	7.4583e-06	14306	ebi-a-GCST90016943	|| id:ebi-a-GCST90016943	TRUE	reported	2	TRUE	0.00143329	14306		FALSE	TRUE	20.5312
rs736744	T	C	T	C	-0.105642	-0.0876		0.6006	FALSE	FALSE	FALSE	giscome.012vs3456.age-gender-5PC.meta1	0.0471	0.06284	outcome	TRUE	reported	textfile	9	87514407	0.0200648	1.49417e-07	14306	ebi-a-GCST90016943	|| id:ebi-a-GCST90016943	TRUE	reported	2	TRUE	0.00193422	14306		FALSE	TRUE	27.7207
rs7993559	A	C	A	C	-0.0921059	-0.0058		0.5654	FALSE	FALSE	FALSE	giscome.012vs3456.age-gender-5PC.meta1	0.0436	0.8949	outcome	TRUE	reported	textfile	13	23443627	0.0201114	5.03733e-06	14306	ebi-a-GCST90016943	|| id:ebi-a-GCST90016943	TRUE	reported	2	TRUE	0.00146419	14306		FALSE	TRUE	20.9744
rs80330081	A	C	A	C	-0.18756	-0.1574		0.0629	FALSE	FALSE	FALSE	giscome.012vs3456.age-gender-5PC.meta1	0.0937	0.09312	outcome	TRUE	reported	textfile	4	67427392	0.0423688	6.64003e-06	14306	ebi-a-GCST90016943	|| id:ebi-a-GCST90016943	TRUE	reported	2	TRUE	0.00136816	14306		FALSE	TRUE	19.5969
rs934049	G	A	G	A	0.109751	0.0628		0.2252	FALSE	FALSE	FALSE	giscome.012vs3456.age-gender-5PC.meta1	0.0577	0.2761	outcome	TRUE	reported	textfile	2	16056779	0.0238636	4.21143e-06	14306	ebi-a-GCST90016943	|| id:ebi-a-GCST90016943	TRUE	reported	2	TRUE	0.00147654	14306		FALSE	TRUE	21.1517
rs111966731	T	C	T	C	0.204031	-0.1043		0.0633	FALSE	FALSE	FALSE	giscome.012vs3456.age-gender-severity-5PC.meta1	0.1055	0.3231	outcome	TRUE	reported	textfile	15	93941937	0.0445746	4.56321e-06	14306	ebi-a-GCST90016943	|| id:ebi-a-GCST90016943	TRUE	reported	2	TRUE	0.0014626	14306		FALSE	TRUE	20.9516
rs12002250	A	C	A	C	0.196145	-0.0316		0.0584	FALSE	FALSE	FALSE	giscome.012vs3456.age-gender-severity-5PC.meta1	0.1073	0.7686	outcome	TRUE	reported	textfile	9	19682558	0.044523	5.53197e-06	14306	ebi-a-GCST90016943	|| id:ebi-a-GCST90016943	TRUE	reported	2	TRUE	0.001355	14306		FALSE	TRUE	19.4082
rs1569853	T	C	T	C	-0.140043	-0.0161		0.1398	FALSE	FALSE	FALSE	giscome.012vs3456.age-gender-severity-5PC.meta1	0.0706	0.8196	outcome	TRUE	reported	textfile	6	38550301	0.0281704	7.45178e-07	14306	ebi-a-GCST90016943	|| id:ebi-a-GCST90016943	TRUE	reported	2	TRUE	0.00172476	14306		FALSE	TRUE	24.7136
rs17138946	G	T	G	T	-0.189444	-0.0622		0.055	FALSE	FALSE	FALSE	giscome.012vs3456.age-gender-severity-5PC.meta1	0.1133	0.5833	outcome	TRUE	reported	textfile	16	5984558	0.0430248	8.09003e-06	14306	ebi-a-GCST90016943	|| id:ebi-a-GCST90016943	TRUE	reported	2	TRUE	0.00135356	14306		FALSE	TRUE	19.3876
rs36057338	G	T	G	T	0.181604	-0.0275		0.069	FALSE	FALSE	FALSE	giscome.012vs3456.age-gender-severity-5PC.meta1	0.0999	0.783	outcome	TRUE	reported	textfile	4	189935314	0.0398742	6.25792e-06	14306	ebi-a-GCST90016943	|| id:ebi-a-GCST90016943	TRUE	reported	2	TRUE	0.00144804	14306		FALSE	TRUE	20.7428
rs4428215	G	A	G	A	0.12561	0.061		0.2361	FALSE	FALSE	FALSE	giscome.012vs3456.age-gender-severity-5PC.meta1	0.0572	0.2857	outcome	TRUE	reported	textfile	3	171947435	0.0230053	4.87933e-08	14306	ebi-a-GCST90016943	|| id:ebi-a-GCST90016943	TRUE	reported	2	TRUE	0.00207984	14306		FALSE	TRUE	29.8121
rs561239	A	G	A	G	0.105525	-0.0641		0.2505	FALSE	FALSE	FALSE	giscome.012vs3456.age-gender-severity-5PC.meta1	0.0569	0.2601	outcome	TRUE	reported	textfile	12	18793583	0.0236769	7.19383e-06	14306	ebi-a-GCST90016943	|| id:ebi-a-GCST90016943	TRUE	reported	2	TRUE	0.00138676	14306		FALSE	TRUE	19.8637
rs6000536	C	T	C	T	-0.118383	-0.0257		0.217	FALSE	FALSE	FALSE	giscome.012vs3456.age-gender-severity-5PC.meta1	0.0611	0.6742	outcome	TRUE	reported	textfile	22	37421469	0.0241355	7.3872e-07	14306	ebi-a-GCST90016943	|| id:ebi-a-GCST90016943	TRUE	reported	2	TRUE	0.00167911	14306		FALSE	TRUE	24.0584
rs62435498	C	A	C	A	0.181521	-0.0155		0.0724	FALSE	FALSE	FALSE	giscome.012vs3456.age-gender-severity-5PC.meta1	0.0998	0.8763	outcome	TRUE	reported	textfile	7	1794263	0.0400608	7.4583e-06	14306	ebi-a-GCST90016943	|| id:ebi-a-GCST90016943	TRUE	reported	2	TRUE	0.00143329	14306		FALSE	TRUE	20.5312
rs736744	T	C	T	C	-0.105642	-0.099		0.5944	FALSE	FALSE	FALSE	giscome.012vs3456.age-gender-severity-5PC.meta1	0.0498	0.04682	outcome	TRUE	reported	textfile	9	87514407	0.0200648	1.49417e-07	14306	ebi-a-GCST90016943	|| id:ebi-a-GCST90016943	TRUE	reported	2	TRUE	0.00193422	14306		FALSE	TRUE	27.7207
rs7993559	A	C	A	C	-0.0921059	0.0055		0.5649	FALSE	FALSE	FALSE	giscome.012vs3456.age-gender-severity-5PC.meta1	0.0507	0.9129	outcome	TRUE	reported	textfile	13	23443627	0.0201114	5.03733e-06	14306	ebi-a-GCST90016943	|| id:ebi-a-GCST90016943	TRUE	reported	2	TRUE	0.00146419	14306		FALSE	TRUE	20.9744
rs80330081	A	C	A	C	-0.18756	-0.2719		0.0632	FALSE	FALSE	FALSE	giscome.012vs3456.age-gender-severity-5PC.meta1	0.1077	0.01159	outcome	TRUE	reported	textfile	4	67427392	0.0423688	6.64003e-06	14306	ebi-a-GCST90016943	|| id:ebi-a-GCST90016943	TRUE	reported	2	TRUE	0.00136816	14306		FALSE	TRUE	19.5969
rs934049	G	A	G	A	0.109751	0.0398		0.2283	FALSE	FALSE	FALSE	giscome.012vs3456.age-gender-severity-5PC.meta1	0.0603	0.5092	outcome	TRUE	reported	textfile	2	16056779	0.0238636	4.21143e-06	14306	ebi-a-GCST90016943	|| id:ebi-a-GCST90016943	TRUE	reported	2	TRUE	0.00147654	14306		FALSE	TRUE	21.1517
rs10965428	C	A	C	A	-0.119902	-0.0487		0.0967	FALSE	FALSE	FALSE	giscome.012vs3456.age-gender-5PC.meta1	0.0733	0.5064	outcome	TRUE	reported	textfile	9	22718481	0.0258219	4.29151e-06	14306	ebi-a-GCST90016944	|| id:ebi-a-GCST90016944	TRUE	reported	2	TRUE	0.0015051	14306		FALSE	TRUE	21.5614
rs111582866	G	A	G	A	-0.113957	0.01		0.1089	FALSE	FALSE	FALSE	giscome.012vs3456.age-gender-5PC.meta1	0.0719	0.8891	outcome	TRUE	reported	textfile	16	48742489	0.0256403	7.06627e-06	14306	ebi-a-GCST90016944	|| id:ebi-a-GCST90016944	TRUE	reported	2	TRUE	0.00137905	14306		FALSE	TRUE	19.7531
rs12050685	A	G	A	G	-0.0670948	-0.0893		0.3829	FALSE	FALSE	FALSE	giscome.012vs3456.age-gender-5PC.meta1	0.0479	0.06221	outcome	TRUE	reported	textfile	15	73477482	0.015239	9.18523e-06	14306	ebi-a-GCST90016944	|| id:ebi-a-GCST90016944	TRUE	reported	2	TRUE	0.00135338	14306		FALSE	TRUE	19.385
rs16970009	A	G	A	G	0.187381	0.0346		0.0558	FALSE	FALSE	FALSE	giscome.012vs3456.age-gender-5PC.meta1	0.1005	0.7309	outcome	TRUE	reported	textfile	17	32862601	0.0429572	7.31526e-06	14306	ebi-a-GCST90016944	|| id:ebi-a-GCST90016944	TRUE	reported	2	TRUE	0.00132845	14306		FALSE	TRUE	19.0274
rs35510	A	G	A	G	0.122729	-0.115		0.0831	FALSE	FALSE	FALSE	giscome.012vs3456.age-gender-5PC.meta1	0.0818	0.1597	outcome	TRUE	reported	textfile	12	115491973	0.0264958	4.01578e-06	14306	ebi-a-GCST90016944	|| id:ebi-a-GCST90016944	TRUE	reported	2	TRUE	0.00149772	14306		FALSE	TRUE	21.4556
rs4822728	T	C	T	C	0.0685479	-0.0326		0.3926	FALSE	FALSE	FALSE	giscome.012vs3456.age-gender-5PC.meta1	0.0439	0.4575	outcome	TRUE	reported	textfile	22	26891808	0.0149032	4.71846e-06	14306	ebi-a-GCST90016944	|| id:ebi-a-GCST90016944	TRUE	reported	2	TRUE	0.00147683	14306		FALSE	TRUE	21.1558
rs6972479	A	G	A	G	-0.0781862	-0.0084		0.255	FALSE	FALSE	FALSE	giscome.012vs3456.age-gender-5PC.meta1	0.0498	0.8664	outcome	TRUE	reported	textfile	7	116918060	0.0175366	7.74819e-06	14306	ebi-a-GCST90016944	|| id:ebi-a-GCST90016944	TRUE	reported	2	TRUE	0.00138774	14306		FALSE	TRUE	19.8779
rs72756943	G	A	G	A	0.13988	0.033		0.0811	FALSE	FALSE	FALSE	giscome.012vs3456.age-gender-5PC.meta1	0.0815	0.6853	outcome	TRUE	reported	textfile	5	26531908	0.0303029	3.3522e-06	14306	ebi-a-GCST90016944	|| id:ebi-a-GCST90016944	TRUE	reported	2	TRUE	0.00148744	14306		FALSE	TRUE	21.308
rs73139353	A	C	A	C	-0.222573	-0.0228		0.0547	FALSE	FALSE	FALSE	giscome.012vs3456.age-gender-5PC.meta1	0.0977	0.8157	outcome	TRUE	reported	textfile	3	97972214	0.0484634	8.71325e-06	14306	ebi-a-GCST90016944	|| id:ebi-a-GCST90016944	TRUE	reported	2	TRUE	0.00147238	14306		FALSE	TRUE	21.092
rs76022354	C	T	C	T	0.24289	0.0221		0.0428	FALSE	FALSE	FALSE	giscome.012vs3456.age-gender-5PC.meta1	0.1096	0.8399	outcome	TRUE	reported	textfile	10	94306385	0.0500406	1.82856e-06	14306	ebi-a-GCST90016944	|| id:ebi-a-GCST90016944	TRUE	reported	2	TRUE	0.00164438	14306		FALSE	TRUE	23.5599
rs78909003	T	C	T	C	-0.241159	-0.0165		0.0568	FALSE	FALSE	FALSE	giscome.012vs3456.age-gender-5PC.meta1	0.0977	0.866	outcome	TRUE	reported	textfile	9	105650242	0.0498372	2.04894e-06	14306	ebi-a-GCST90016944	|| id:ebi-a-GCST90016944	TRUE	reported	2	TRUE	0.0016343	14306		FALSE	TRUE	23.4153
rs9382510	C	T	C	T	-0.0881865	0.0099		0.2429	FALSE	FALSE	FALSE	giscome.012vs3456.age-gender-5PC.meta1	0.0499	0.843	outcome	TRUE	reported	textfile	6	55448491	0.0169965	2.476e-07	14306	ebi-a-GCST90016944	|| id:ebi-a-GCST90016944	TRUE	reported	2	TRUE	0.0018785	14306		FALSE	TRUE	26.9206
rs9895850	T	C	T	C	-0.176406	-0.0861		0.0486	FALSE	FALSE	FALSE	giscome.012vs3456.age-gender-5PC.meta1	0.1018	0.3978	outcome	TRUE	reported	textfile	17	64535013	0.041017	9.0826e-06	14306	ebi-a-GCST90016944	|| id:ebi-a-GCST90016944	TRUE	reported	2	TRUE	0.00129146	14306		FALSE	TRUE	18.4969
rs9938097	C	T	C	T	0.0710386	0.0351		0.6698	FALSE	FALSE	FALSE	giscome.012vs3456.age-gender-5PC.meta1	0.0455	0.4408	outcome	TRUE	reported	textfile	16	84977389	0.0158024	8.22602e-06	14306	ebi-a-GCST90016944	|| id:ebi-a-GCST90016944	TRUE	reported	2	TRUE	0.00141082	14306		FALSE	TRUE	20.2089
rs10965428	C	A	C	A	-0.119902	-0.0534		0.097	FALSE	FALSE	FALSE	giscome.012vs3456.age-gender-severity-5PC.meta1	0.0837	0.524	outcome	TRUE	reported	textfile	9	22718481	0.0258219	4.29151e-06	14306	ebi-a-GCST90016944	|| id:ebi-a-GCST90016944	TRUE	reported	2	TRUE	0.0015051	14306		FALSE	TRUE	21.5614
rs111582866	G	A	G	A	-0.113957	-0.0085		0.1102	FALSE	FALSE	FALSE	giscome.012vs3456.age-gender-severity-5PC.meta1	0.0831	0.9184	outcome	TRUE	reported	textfile	16	48742489	0.0256403	7.06627e-06	14306	ebi-a-GCST90016944	|| id:ebi-a-GCST90016944	TRUE	reported	2	TRUE	0.00137905	14306		FALSE	TRUE	19.7531
rs12050685	A	G	A	G	-0.0670948	-0.0803		0.381	FALSE	FALSE	FALSE	giscome.012vs3456.age-gender-severity-5PC.meta1	0.0505	0.1118	outcome	TRUE	reported	textfile	15	73477482	0.015239	9.18523e-06	14306	ebi-a-GCST90016944	|| id:ebi-a-GCST90016944	TRUE	reported	2	TRUE	0.00135338	14306		FALSE	TRUE	19.385
rs16970009	A	G	A	G	0.187381	0.1429		0.0564	FALSE	FALSE	FALSE	giscome.012vs3456.age-gender-severity-5PC.meta1	0.1169	0.2215	outcome	TRUE	reported	textfile	17	32862601	0.0429572	7.31526e-06	14306	ebi-a-GCST90016944	|| id:ebi-a-GCST90016944	TRUE	reported	2	TRUE	0.00132845	14306		FALSE	TRUE	19.0274
rs35510	A	G	A	G	0.122729	-0.0125		0.0833	FALSE	FALSE	FALSE	giscome.012vs3456.age-gender-severity-5PC.meta1	0.0934	0.8931	outcome	TRUE	reported	textfile	12	115491973	0.0264958	4.01578e-06	14306	ebi-a-GCST90016944	|| id:ebi-a-GCST90016944	TRUE	reported	2	TRUE	0.00149772	14306		FALSE	TRUE	21.4556
rs4822728	T	C	T	C	0.0685479	-0.0189		0.3934	FALSE	FALSE	FALSE	giscome.012vs3456.age-gender-severity-5PC.meta1	0.051	0.7119	outcome	TRUE	reported	textfile	22	26891808	0.0149032	4.71846e-06	14306	ebi-a-GCST90016944	|| id:ebi-a-GCST90016944	TRUE	reported	2	TRUE	0.00147683	14306		FALSE	TRUE	21.1558
rs6972479	A	G	A	G	-0.0781862	0.0209		0.2556	FALSE	FALSE	FALSE	giscome.012vs3456.age-gender-severity-5PC.meta1	0.0577	0.7165	outcome	TRUE	reported	textfile	7	116918060	0.0175366	7.74819e-06	14306	ebi-a-GCST90016944	|| id:ebi-a-GCST90016944	TRUE	reported	2	TRUE	0.00138774	14306		FALSE	TRUE	19.8779
rs72756943	G	A	G	A	0.13988	0.0094		0.0811	FALSE	FALSE	FALSE	giscome.012vs3456.age-gender-severity-5PC.meta1	0.0952	0.921	outcome	TRUE	reported	textfile	5	26531908	0.0303029	3.3522e-06	14306	ebi-a-GCST90016944	|| id:ebi-a-GCST90016944	TRUE	reported	2	TRUE	0.00148744	14306		FALSE	TRUE	21.308
rs73139353	A	C	A	C	-0.222573	-0.0098		0.0551	FALSE	FALSE	FALSE	giscome.012vs3456.age-gender-severity-5PC.meta1	0.1117	0.9304	outcome	TRUE	reported	textfile	3	97972214	0.0484634	8.71325e-06	14306	ebi-a-GCST90016944	|| id:ebi-a-GCST90016944	TRUE	reported	2	TRUE	0.00147238	14306		FALSE	TRUE	21.092
rs76022354	C	T	C	T	0.24289	0.0344		0.0436	FALSE	FALSE	FALSE	giscome.012vs3456.age-gender-severity-5PC.meta1	0.126	0.7848	outcome	TRUE	reported	textfile	10	94306385	0.0500406	1.82856e-06	14306	ebi-a-GCST90016944	|| id:ebi-a-GCST90016944	TRUE	reported	2	TRUE	0.00164438	14306		FALSE	TRUE	23.5599
rs78909003	T	C	T	C	-0.241159	-0.0727		0.057	FALSE	FALSE	FALSE	giscome.012vs3456.age-gender-severity-5PC.meta1	0.1135	0.5219	outcome	TRUE	reported	textfile	9	105650242	0.0498372	2.04894e-06	14306	ebi-a-GCST90016944	|| id:ebi-a-GCST90016944	TRUE	reported	2	TRUE	0.0016343	14306		FALSE	TRUE	23.4153
rs9382510	C	T	C	T	-0.0881865	0.0576		0.2432	FALSE	FALSE	FALSE	giscome.012vs3456.age-gender-severity-5PC.meta1	0.058	0.3209	outcome	TRUE	reported	textfile	6	55448491	0.0169965	2.476e-07	14306	ebi-a-GCST90016944	|| id:ebi-a-GCST90016944	TRUE	reported	2	TRUE	0.0018785	14306		FALSE	TRUE	26.9206
rs9895850	T	C	T	C	-0.176406	-0.1051		0.0488	FALSE	FALSE	FALSE	giscome.012vs3456.age-gender-severity-5PC.meta1	0.1172	0.3695	outcome	TRUE	reported	textfile	17	64535013	0.041017	9.0826e-06	14306	ebi-a-GCST90016944	|| id:ebi-a-GCST90016944	TRUE	reported	2	TRUE	0.00129146	14306		FALSE	TRUE	18.4969
rs9938097	C	T	C	T	0.0710386	0.0698		0.6681	FALSE	FALSE	FALSE	giscome.012vs3456.age-gender-severity-5PC.meta1	0.0532	0.1895	outcome	TRUE	reported	textfile	16	84977389	0.0158024	8.22602e-06	14306	ebi-a-GCST90016944	|| id:ebi-a-GCST90016944	TRUE	reported	2	TRUE	0.00141082	14306		FALSE	TRUE	20.2089
rs117452796	A	G	A	G	-0.257982	0.0661		0.0635	FALSE	FALSE	FALSE	giscome.012vs3456.age-gender-5PC.meta1	0.0909	0.4674	outcome	TRUE	reported	textfile	9	9423378	0.0549569	3.15297e-06	14306	ebi-a-GCST90016945	|| id:ebi-a-GCST90016945	TRUE	reported	2	TRUE	0.00153818	14306		FALSE	TRUE	22.0361
rs12144792	C	T	C	T	0.064399	0.0131		0.3878	FALSE	FALSE	FALSE	giscome.012vs3456.age-gender-5PC.meta1	0.044	0.7661	outcome	TRUE	reported	textfile	1	27418225	0.0141246	5.82237e-06	14306	ebi-a-GCST90016945	|| id:ebi-a-GCST90016945	TRUE	reported	2	TRUE	0.00145117	14306		FALSE	TRUE	20.7877
rs12634826	T	G	T	G	-0.0739885	0.0364		0.2976	FALSE	FALSE	FALSE	giscome.012vs3456.age-gender-5PC.meta1	0.0476	0.4445	outcome	TRUE	reported	textfile	3	182984048	0.0150931	1.01109e-06	14306	ebi-a-GCST90016945	|| id:ebi-a-GCST90016945	TRUE	reported	2	TRUE	0.0016772	14306		FALSE	TRUE	24.031
rs12992764	T	G	T	G	0.0684213	0.0191		0.3991	FALSE	FALSE	FALSE	giscome.012vs3456.age-gender-5PC.meta1	0.0437	0.6612	outcome	TRUE	reported	textfile	2	188895743	0.0141137	1.46157e-06	14306	ebi-a-GCST90016945	|| id:ebi-a-GCST90016945	TRUE	reported	2	TRUE	0.00164033	14306		FALSE	TRUE	23.5018
rs150600492	A	C	A	C	0.135774	0.1574		0.0759	FALSE	FALSE	FALSE	giscome.012vs3456.age-gender-5PC.meta1	0.0879	0.07327	outcome	TRUE	reported	textfile	10	129175962	0.0289757	2.31308e-06	14306	ebi-a-GCST90016945	|| id:ebi-a-GCST90016945	TRUE	reported	2	TRUE	0.00153265	14306		FALSE	TRUE	21.9566
rs35703006	G	T	G	T	0.0812655	0.0317		0.2244	FALSE	FALSE	FALSE	giscome.012vs3456.age-gender-5PC.meta1	0.0561	0.572	outcome	TRUE	reported	textfile	8	28614217	0.0164355	4.94778e-07	14306	ebi-a-GCST90016945	|| id:ebi-a-GCST90016945	TRUE	reported	2	TRUE	0.00170627	14306		FALSE	TRUE	24.4482
rs4990837	G	A	G	A	-0.0910387	0.0285		0.8394	FALSE	FALSE	FALSE	giscome.012vs3456.age-gender-5PC.meta1	0.0579	0.6232	outcome	TRUE	reported	textfile	8	3580757	0.0185869	1.74193e-06	14306	ebi-a-GCST90016945	|| id:ebi-a-GCST90016945	TRUE	reported	2	TRUE	0.00167438	14306		FALSE	TRUE	23.9904
rs75430375	C	T	C	T	-0.147941	0.0503		0.0645	FALSE	FALSE	FALSE	giscome.012vs3456.age-gender-5PC.meta1	0.0977	0.6069	outcome	TRUE	reported	textfile	5	89252884	0.0317498	3.40847e-06	14306	ebi-a-GCST90016945	|| id:ebi-a-GCST90016945	TRUE	reported	2	TRUE	0.00151558	14306		FALSE	TRUE	21.7118
rs75898026	A	G	A	G	-0.0821779	0.0304		0.1982	FALSE	FALSE	FALSE	giscome.012vs3456.age-gender-5PC.meta1	0.0594	0.6094	outcome	TRUE	reported	textfile	13	113561082	0.0173541	2.02209e-06	14306	ebi-a-GCST90016945	|| id:ebi-a-GCST90016945	TRUE	reported	2	TRUE	0.00156519	14306		FALSE	TRUE	22.4236
rs117452796	A	G	A	G	-0.257982	0.0936		0.0638	FALSE	FALSE	FALSE	giscome.012vs3456.age-gender-severity-5PC.meta1	0.1064	0.3793	outcome	TRUE	reported	textfile	9	9423378	0.0549569	3.15297e-06	14306	ebi-a-GCST90016945	|| id:ebi-a-GCST90016945	TRUE	reported	2	TRUE	0.00153818	14306		FALSE	TRUE	22.0361
rs12144792	C	T	C	T	0.064399	0.0131		0.3874	FALSE	FALSE	FALSE	giscome.012vs3456.age-gender-severity-5PC.meta1	0.0512	0.7972	outcome	TRUE	reported	textfile	1	27418225	0.0141246	5.82237e-06	14306	ebi-a-GCST90016945	|| id:ebi-a-GCST90016945	TRUE	reported	2	TRUE	0.00145117	14306		FALSE	TRUE	20.7877
rs12634826	T	G	T	G	-0.0739885	0.035		0.2985	FALSE	FALSE	FALSE	giscome.012vs3456.age-gender-severity-5PC.meta1	0.055	0.5248	outcome	TRUE	reported	textfile	3	182984048	0.0150931	1.01109e-06	14306	ebi-a-GCST90016945	|| id:ebi-a-GCST90016945	TRUE	reported	2	TRUE	0.0016772	14306		FALSE	TRUE	24.031
rs12992764	T	G	T	G	0.0684213	-0.0202		0.3991	FALSE	FALSE	FALSE	giscome.012vs3456.age-gender-severity-5PC.meta1	0.0507	0.6906	outcome	TRUE	reported	textfile	2	188895743	0.0141137	1.46157e-06	14306	ebi-a-GCST90016945	|| id:ebi-a-GCST90016945	TRUE	reported	2	TRUE	0.00164033	14306		FALSE	TRUE	23.5018
rs150600492	A	C	A	C	0.135774	0.0487		0.0727	FALSE	FALSE	FALSE	giscome.012vs3456.age-gender-severity-5PC.meta1	0.0966	0.6145	outcome	TRUE	reported	textfile	10	129175962	0.0289757	2.31308e-06	14306	ebi-a-GCST90016945	|| id:ebi-a-GCST90016945	TRUE	reported	2	TRUE	0.00153265	14306		FALSE	TRUE	21.9566
rs35703006	G	T	G	T	0.0812655	-0.0483		0.2183	FALSE	FALSE	FALSE	giscome.012vs3456.age-gender-severity-5PC.meta1	0.0603	0.4231	outcome	TRUE	reported	textfile	8	28614217	0.0164355	4.94778e-07	14306	ebi-a-GCST90016945	|| id:ebi-a-GCST90016945	TRUE	reported	2	TRUE	0.00170627	14306		FALSE	TRUE	24.4482
rs4990837	G	A	G	A	-0.0910387	-0.0046		0.8391	FALSE	FALSE	FALSE	giscome.012vs3456.age-gender-severity-5PC.meta1	0.0669	0.9448	outcome	TRUE	reported	textfile	8	3580757	0.0185869	1.74193e-06	14306	ebi-a-GCST90016945	|| id:ebi-a-GCST90016945	TRUE	reported	2	TRUE	0.00167438	14306		FALSE	TRUE	23.9904
rs75430375	C	T	C	T	-0.147941	0.177		0.063	FALSE	FALSE	FALSE	giscome.012vs3456.age-gender-severity-5PC.meta1	0.1047	0.09105	outcome	TRUE	reported	textfile	5	89252884	0.0317498	3.40847e-06	14306	ebi-a-GCST90016945	|| id:ebi-a-GCST90016945	TRUE	reported	2	TRUE	0.00151558	14306		FALSE	TRUE	21.7118
rs75898026	A	G	A	G	-0.0821779	0.0126		0.1965	FALSE	FALSE	FALSE	giscome.012vs3456.age-gender-severity-5PC.meta1	0.0632	0.8417	outcome	TRUE	reported	textfile	13	113561082	0.0173541	2.02209e-06	14306	ebi-a-GCST90016945	|| id:ebi-a-GCST90016945	TRUE	reported	2	TRUE	0.00156519	14306		FALSE	TRUE	22.4236
rs10805326	A	G	A	G	-0.0566637	-0.0548		0.7064	FALSE	FALSE	FALSE	giscome.012vs3456.age-gender-5PC.meta1	0.0466	0.2396	outcome	TRUE	reported	textfile	4	14324623	0.012276	4.03395e-06	14306	ebi-a-GCST90016946	|| id:ebi-a-GCST90016946	TRUE	reported	2	TRUE	0.00148728	14306		FALSE	TRUE	21.3057
rs117020988	C	T	C	T	0.182411	-0.0202		0.053	FALSE	FALSE	FALSE	giscome.012vs3456.age-gender-5PC.meta1	0.1005	0.841	outcome	TRUE	reported	textfile	7	46710977	0.0372126	1.02795e-06	14306	ebi-a-GCST90016946	|| id:ebi-a-GCST90016946	TRUE	reported	2	TRUE	0.00167701	14306		FALSE	TRUE	24.0282
rs12377846	C	A	C	A	-0.252	0.1162		0.0462	FALSE	FALSE	FALSE	giscome.012vs3456.age-gender-5PC.meta1	0.1197	0.3314	outcome	TRUE	reported	textfile	9	16786784	0.0511627	7.26256e-07	14306	ebi-a-GCST90016946	|| id:ebi-a-GCST90016946	TRUE	reported	2	TRUE	0.00169317	14306		FALSE	TRUE	24.2602
rs12986312	T	G	T	G	0.0571818	0.0165		0.2962	FALSE	FALSE	FALSE	giscome.012vs3456.age-gender-5PC.meta1	0.0506	0.7442	outcome	TRUE	reported	textfile	19	17414138	0.0125947	5.76713e-06	14306	ebi-a-GCST90016946	|| id:ebi-a-GCST90016946	TRUE	reported	2	TRUE	0.00143899	14306		FALSE	TRUE	20.6129
rs1467258	G	A	G	A	0.072584	-0.0265		0.1444	FALSE	FALSE	FALSE	giscome.012vs3456.age-gender-5PC.meta1	0.0625	0.6716	outcome	TRUE	reported	textfile	17	38216487	0.0162321	7.89805e-06	14306	ebi-a-GCST90016946	|| id:ebi-a-GCST90016946	TRUE	reported	2	TRUE	0.00139594	14306		FALSE	TRUE	19.9955
rs1520207	T	C	T	C	-0.0525658	-0.0313		0.5512	FALSE	FALSE	FALSE	giscome.012vs3456.age-gender-5PC.meta1	0.0428	0.4639	outcome	TRUE	reported	textfile	3	151781175	0.0112476	3.16548e-06	14306	ebi-a-GCST90016946	|| id:ebi-a-GCST90016946	TRUE	reported	2	TRUE	0.00152464	14306		FALSE	TRUE	21.8417
rs4692811	C	T	C	T	0.0642075	-0.0493		0.2559	FALSE	FALSE	FALSE	giscome.012vs3456.age-gender-5PC.meta1	0.0487	0.3113	outcome	TRUE	reported	textfile	4	171180190	0.0126913	4.21124e-07	14306	ebi-a-GCST90016946	|| id:ebi-a-GCST90016946	TRUE	reported	2	TRUE	0.00178618	14306		FALSE	TRUE	25.5952
rs59865771	C	T	C	T	-0.0573764	0.0612		0.2615	FALSE	FALSE	FALSE	giscome.012vs3456.age-gender-5PC.meta1	0.0484	0.2059	outcome	TRUE	reported	textfile	16	89246670	0.0127192	7.69024e-06	14306	ebi-a-GCST90016946	|| id:ebi-a-GCST90016946	TRUE	reported	2	TRUE	0.0014206	14306		FALSE	TRUE	20.3492
rs59987323	C	T	C	T	-0.0537078	0.0156		0.4361	FALSE	FALSE	FALSE	giscome.012vs3456.age-gender-5PC.meta1	0.0507	0.7578	outcome	TRUE	reported	textfile	22	37976422	0.011443	2.70085e-06	14306	ebi-a-GCST90016946	|| id:ebi-a-GCST90016946	TRUE	reported	2	TRUE	0.00153769	14306		FALSE	TRUE	22.029
rs61841503	G	A	G	A	0.0919658	-0.0996		0.1626	FALSE	FALSE	FALSE	giscome.012vs3456.age-gender-5PC.meta1	0.0572	0.08182	outcome	TRUE	reported	textfile	10	17019559	0.0161331	9.80122e-09	14306	ebi-a-GCST90016946	|| id:ebi-a-GCST90016946	TRUE	reported	2	TRUE	0.0022666	14306		FALSE	TRUE	32.495
rs6721459	G	A	G	A	-0.0509823	0.0172		0.4741	FALSE	FALSE	FALSE	giscome.012vs3456.age-gender-5PC.meta1	0.042	0.6814	outcome	TRUE	reported	textfile	2	67852836	0.0111975	5.07762e-06	14306	ebi-a-GCST90016946	|| id:ebi-a-GCST90016946	TRUE	reported	2	TRUE	0.00144714	14306		FALSE	TRUE	20.7299
rs76982728	T	C	T	C	0.124203	0.0326		0.0651	FALSE	FALSE	FALSE	giscome.012vs3456.age-gender-5PC.meta1	0.0928	0.7256	outcome	TRUE	reported	textfile	7	44312824	0.0266923	3.24056e-06	14306	ebi-a-GCST90016946	|| id:ebi-a-GCST90016946	TRUE	reported	2	TRUE	0.00151139	14306		FALSE	TRUE	21.6517
rs77540684	T	G	T	G	0.106725	-0.0102		0.0638	FALSE	FALSE	FALSE	giscome.012vs3456.age-gender-5PC.meta1	0.0936	0.9129	outcome	TRUE	reported	textfile	10	14650535	0.0245638	8.13711e-06	14306	ebi-a-GCST90016946	|| id:ebi-a-GCST90016946	TRUE	reported	2	TRUE	0.00131799	14306		FALSE	TRUE	18.8774
rs9573937	A	G	A	G	-0.0693637	0.0357		0.1966	FALSE	FALSE	FALSE	giscome.012vs3456.age-gender-5PC.meta1	0.0528	0.499	outcome	TRUE	reported	textfile	13	77351196	0.0142907	1.70589e-06	14306	ebi-a-GCST90016946	|| id:ebi-a-GCST90016946	TRUE	reported	2	TRUE	0.00164432	14306		FALSE	TRUE	23.559
rs10805326	A	G	A	G	-0.0566637	-0.0037		0.7072	FALSE	FALSE	FALSE	giscome.012vs3456.age-gender-severity-5PC.meta1	0.0545	0.9459	outcome	TRUE	reported	textfile	4	14324623	0.012276	4.03395e-06	14306	ebi-a-GCST90016946	|| id:ebi-a-GCST90016946	TRUE	reported	2	TRUE	0.00148728	14306		FALSE	TRUE	21.3057
rs117020988	C	T	C	T	0.182411	-0.0313		0.0533	FALSE	FALSE	FALSE	giscome.012vs3456.age-gender-severity-5PC.meta1	0.1171	0.789	outcome	TRUE	reported	textfile	7	46710977	0.0372126	1.02795e-06	14306	ebi-a-GCST90016946	|| id:ebi-a-GCST90016946	TRUE	reported	2	TRUE	0.00167701	14306		FALSE	TRUE	24.0282
rs12377846	C	A	C	A	-0.252	0.2108		0.0486	FALSE	FALSE	FALSE	giscome.012vs3456.age-gender-severity-5PC.meta1	0.1223	0.0847	outcome	TRUE	reported	textfile	9	16786784	0.0511627	7.26256e-07	14306	ebi-a-GCST90016946	|| id:ebi-a-GCST90016946	TRUE	reported	2	TRUE	0.00169317	14306		FALSE	TRUE	24.2602
rs12986312	T	G	T	G	0.0571818	0.007		0.2936	FALSE	FALSE	FALSE	giscome.012vs3456.age-gender-severity-5PC.meta1	0.0539	0.8962	outcome	TRUE	reported	textfile	19	17414138	0.0125947	5.76713e-06	14306	ebi-a-GCST90016946	|| id:ebi-a-GCST90016946	TRUE	reported	2	TRUE	0.00143899	14306		FALSE	TRUE	20.6129
rs1467258	G	A	G	A	0.072584	0.0405		0.1442	FALSE	FALSE	FALSE	giscome.012vs3456.age-gender-severity-5PC.meta1	0.0726	0.5772	outcome	TRUE	reported	textfile	17	38216487	0.0162321	7.89805e-06	14306	ebi-a-GCST90016946	|| id:ebi-a-GCST90016946	TRUE	reported	2	TRUE	0.00139594	14306		FALSE	TRUE	19.9955
rs1520207	T	C	T	C	-0.0525658	0.0064		0.5517	FALSE	FALSE	FALSE	giscome.012vs3456.age-gender-severity-5PC.meta1	0.05	0.8988	outcome	TRUE	reported	textfile	3	151781175	0.0112476	3.16548e-06	14306	ebi-a-GCST90016946	|| id:ebi-a-GCST90016946	TRUE	reported	2	TRUE	0.00152464	14306		FALSE	TRUE	21.8417
rs4692811	C	T	C	T	0.0642075	-0.115		0.2582	FALSE	FALSE	FALSE	giscome.012vs3456.age-gender-severity-5PC.meta1	0.0566	0.04218	outcome	TRUE	reported	textfile	4	171180190	0.0126913	4.21124e-07	14306	ebi-a-GCST90016946	|| id:ebi-a-GCST90016946	TRUE	reported	2	TRUE	0.00178618	14306		FALSE	TRUE	25.5952
rs59865771	C	T	C	T	-0.0573764	0.0814		0.262	FALSE	FALSE	FALSE	giscome.012vs3456.age-gender-severity-5PC.meta1	0.056	0.1462	outcome	TRUE	reported	textfile	16	89246670	0.0127192	7.69024e-06	14306	ebi-a-GCST90016946	|| id:ebi-a-GCST90016946	TRUE	reported	2	TRUE	0.0014206	14306		FALSE	TRUE	20.3492
rs59987323	C	T	C	T	-0.0537078	-0.0401		0.4273	FALSE	FALSE	FALSE	giscome.012vs3456.age-gender-severity-5PC.meta1	0.0544	0.4606	outcome	TRUE	reported	textfile	22	37976422	0.011443	2.70085e-06	14306	ebi-a-GCST90016946	|| id:ebi-a-GCST90016946	TRUE	reported	2	TRUE	0.00153769	14306		FALSE	TRUE	22.029
rs61841503	G	A	G	A	0.0919658	-0.1501		0.1622	FALSE	FALSE	FALSE	giscome.012vs3456.age-gender-severity-5PC.meta1	0.067	0.0251	outcome	TRUE	reported	textfile	10	17019559	0.0161331	9.80122e-09	14306	ebi-a-GCST90016946	|| id:ebi-a-GCST90016946	TRUE	reported	2	TRUE	0.0022666	14306		FALSE	TRUE	32.495
rs6721459	G	A	G	A	-0.0509823	0.0053		0.4743	FALSE	FALSE	FALSE	giscome.012vs3456.age-gender-severity-5PC.meta1	0.0488	0.9128	outcome	TRUE	reported	textfile	2	67852836	0.0111975	5.07762e-06	14306	ebi-a-GCST90016946	|| id:ebi-a-GCST90016946	TRUE	reported	2	TRUE	0.00144714	14306		FALSE	TRUE	20.7299
rs76982728	T	C	T	C	0.124203	0.0289		0.0649	FALSE	FALSE	FALSE	giscome.012vs3456.age-gender-severity-5PC.meta1	0.1086	0.7899	outcome	TRUE	reported	textfile	7	44312824	0.0266923	3.24056e-06	14306	ebi-a-GCST90016946	|| id:ebi-a-GCST90016946	TRUE	reported	2	TRUE	0.00151139	14306		FALSE	TRUE	21.6517
rs77540684	T	G	T	G	0.106725	0.0173		0.0635	FALSE	FALSE	FALSE	giscome.012vs3456.age-gender-severity-5PC.meta1	0.109	0.8737	outcome	TRUE	reported	textfile	10	14650535	0.0245638	8.13711e-06	14306	ebi-a-GCST90016946	|| id:ebi-a-GCST90016946	TRUE	reported	2	TRUE	0.00131799	14306		FALSE	TRUE	18.8774
rs9573937	A	G	A	G	-0.0693637	0.0182		0.1977	FALSE	FALSE	FALSE	giscome.012vs3456.age-gender-severity-5PC.meta1	0.0612	0.7666	outcome	TRUE	reported	textfile	13	77351196	0.0142907	1.70589e-06	14306	ebi-a-GCST90016946	|| id:ebi-a-GCST90016946	TRUE	reported	2	TRUE	0.00164432	14306		FALSE	TRUE	23.559
rs10762312	A	G	A	G	0.052368	-0.046		0.7438	FALSE	FALSE	FALSE	giscome.012vs3456.age-gender-5PC.meta1	0.0488	0.3455	outcome	TRUE	reported	textfile	10	71571863	0.0118814	8.70362e-06	14306	ebi-a-GCST90016947	|| id:ebi-a-GCST90016947	TRUE	reported	2	TRUE	0.00135628	14306		FALSE	TRUE	19.4266
rs10858364	G	T	G	T	0.055316	-0.0123		0.2697	FALSE	FALSE	FALSE	giscome.012vs3456.age-gender-5PC.meta1	0.0552	0.8244	outcome	TRUE	reported	textfile	9	138076081	0.012085	4.31062e-06	14306	ebi-a-GCST90016947	|| id:ebi-a-GCST90016947	TRUE	reported	2	TRUE	0.00146256	14306		FALSE	TRUE	20.9512
rs17065783	A	G	A	G	-0.059133	-0.0155		0.2364	FALSE	FALSE	FALSE	giscome.012vs3456.age-gender-5PC.meta1	0.0501	0.7572	outcome	TRUE	reported	textfile	3	62035586	0.0122235	1.79349e-06	14306	ebi-a-GCST90016947	|| id:ebi-a-GCST90016947	TRUE	reported	2	TRUE	0.00163343	14306		FALSE	TRUE	23.4028
rs1980561	A	G	A	G	-0.0485289	0.0552		0.3814	FALSE	FALSE	FALSE	giscome.012vs3456.age-gender-5PC.meta1	0.0434	0.2038	outcome	TRUE	reported	textfile	14	63386516	0.0109284	8.9454e-06	14306	ebi-a-GCST90016947	|| id:ebi-a-GCST90016947	TRUE	reported	2	TRUE	0.00137668	14306		FALSE	TRUE	19.7191
rs35233670	T	C	T	C	-0.0473576	-0.0631		0.4487	FALSE	FALSE	FALSE	giscome.012vs3456.age-gender-5PC.meta1	0.0474	0.1825	outcome	TRUE	reported	textfile	17	63750903	0.010602	7.90988e-06	14306	ebi-a-GCST90016947	|| id:ebi-a-GCST90016947	TRUE	reported	2	TRUE	0.00139297	14306		FALSE	TRUE	19.9528
rs35961441	A	C	A	C	0.0915257	0.0386		0.0778	FALSE	FALSE	FALSE	giscome.012vs3456.age-gender-5PC.meta1	0.0892	0.6652	outcome	TRUE	reported	textfile	1	240929774	0.0207306	8.37394e-06	14306	ebi-a-GCST90016947	|| id:ebi-a-GCST90016947	TRUE	reported	2	TRUE	0.00136086	14306		FALSE	TRUE	19.4923
rs6953849	A	G	A	G	0.0718149	0.0554		0.1551	FALSE	FALSE	FALSE	giscome.012vs3456.age-gender-5PC.meta1	0.0587	0.3449	outcome	TRUE	reported	textfile	7	69251692	0.0150724	2.44478e-06	14306	ebi-a-GCST90016947	|| id:ebi-a-GCST90016947	TRUE	reported	2	TRUE	0.00158459	14306		FALSE	TRUE	22.702
rs7330827	T	C	T	C	-0.103842	-0.0239		0.085	FALSE	FALSE	FALSE	giscome.012vs3456.age-gender-5PC.meta1	0.0844	0.7771	outcome	TRUE	reported	textfile	13	23531802	0.0237355	8.04896e-06	14306	ebi-a-GCST90016947	|| id:ebi-a-GCST90016947	TRUE	reported	2	TRUE	0.00133632	14306		FALSE	TRUE	19.1403
rs864093	A	C	A	C	-0.0527939	0.0452		0.2777	FALSE	FALSE	FALSE	giscome.012vs3456.age-gender-5PC.meta1	0.0472	0.3386	outcome	TRUE	reported	textfile	4	149825977	0.0117499	9.59798e-06	14306	ebi-a-GCST90016947	|| id:ebi-a-GCST90016947	TRUE	reported	2	TRUE	0.00140938	14306		FALSE	TRUE	20.1883
rs10762312	A	G	A	G	0.052368	0.0118		0.7435	FALSE	FALSE	FALSE	giscome.012vs3456.age-gender-severity-5PC.meta1	0.0571	0.8362	outcome	TRUE	reported	textfile	10	71571863	0.0118814	8.70362e-06	14306	ebi-a-GCST90016947	|| id:ebi-a-GCST90016947	TRUE	reported	2	TRUE	0.00135628	14306		FALSE	TRUE	19.4266
rs10858364	G	T	G	T	0.055316	-0.0236		0.2691	FALSE	FALSE	FALSE	giscome.012vs3456.age-gender-severity-5PC.meta1	0.0645	0.714	outcome	TRUE	reported	textfile	9	138076081	0.012085	4.31062e-06	14306	ebi-a-GCST90016947	|| id:ebi-a-GCST90016947	TRUE	reported	2	TRUE	0.00146256	14306		FALSE	TRUE	20.9512
rs17065783	A	G	A	G	-0.059133	0.0237		0.236	FALSE	FALSE	FALSE	giscome.012vs3456.age-gender-severity-5PC.meta1	0.0582	0.6836	outcome	TRUE	reported	textfile	3	62035586	0.0122235	1.79349e-06	14306	ebi-a-GCST90016947	|| id:ebi-a-GCST90016947	TRUE	reported	2	TRUE	0.00163343	14306		FALSE	TRUE	23.4028
rs1980561	A	G	A	G	-0.0485289	0.0484		0.3825	FALSE	FALSE	FALSE	giscome.012vs3456.age-gender-severity-5PC.meta1	0.0504	0.3376	outcome	TRUE	reported	textfile	14	63386516	0.0109284	8.9454e-06	14306	ebi-a-GCST90016947	|| id:ebi-a-GCST90016947	TRUE	reported	2	TRUE	0.00137668	14306		FALSE	TRUE	19.7191
rs35233670	T	C	T	C	-0.0473576	-0.0388		0.4497	FALSE	FALSE	FALSE	giscome.012vs3456.age-gender-severity-5PC.meta1	0.0497	0.4352	outcome	TRUE	reported	textfile	17	63750903	0.010602	7.90988e-06	14306	ebi-a-GCST90016947	|| id:ebi-a-GCST90016947	TRUE	reported	2	TRUE	0.00139297	14306		FALSE	TRUE	19.9528
rs35961441	A	C	A	C	0.0915257	0.0565		0.0788	FALSE	FALSE	FALSE	giscome.012vs3456.age-gender-severity-5PC.meta1	0.0933	0.5443	outcome	TRUE	reported	textfile	1	240929774	0.0207306	8.37394e-06	14306	ebi-a-GCST90016947	|| id:ebi-a-GCST90016947	TRUE	reported	2	TRUE	0.00136086	14306		FALSE	TRUE	19.4923
rs6953849	A	G	A	G	0.0718149	0.0523		0.1546	FALSE	FALSE	FALSE	giscome.012vs3456.age-gender-severity-5PC.meta1	0.0676	0.439	outcome	TRUE	reported	textfile	7	69251692	0.0150724	2.44478e-06	14306	ebi-a-GCST90016947	|| id:ebi-a-GCST90016947	TRUE	reported	2	TRUE	0.00158459	14306		FALSE	TRUE	22.702
rs7330827	T	C	T	C	-0.103842	-0.0376		0.0857	FALSE	FALSE	FALSE	giscome.012vs3456.age-gender-severity-5PC.meta1	0.0972	0.6987	outcome	TRUE	reported	textfile	13	23531802	0.0237355	8.04896e-06	14306	ebi-a-GCST90016947	|| id:ebi-a-GCST90016947	TRUE	reported	2	TRUE	0.00133632	14306		FALSE	TRUE	19.1403
rs864093	A	C	A	C	-0.0527939	0.035		0.2778	FALSE	FALSE	FALSE	giscome.012vs3456.age-gender-severity-5PC.meta1	0.0546	0.5221	outcome	TRUE	reported	textfile	4	149825977	0.0117499	9.59798e-06	14306	ebi-a-GCST90016947	|| id:ebi-a-GCST90016947	TRUE	reported	2	TRUE	0.00140938	14306		FALSE	TRUE	20.1883
rs12057990	C	T	C	T	0.0589878	0.0136		0.2678	FALSE	FALSE	FALSE	giscome.012vs3456.age-gender-5PC.meta1	0.0477	0.7758	outcome	TRUE	reported	textfile	1	99470269	0.0132268	8.9747e-06	14306	ebi-a-GCST90016948	|| id:ebi-a-GCST90016948	TRUE	reported	2	TRUE	0.00138853	14306		FALSE	TRUE	19.8891
rs12118202	T	C	T	C	-0.0751986	0.024		0.2015	FALSE	FALSE	FALSE	giscome.012vs3456.age-gender-5PC.meta1	0.0529	0.6493	outcome	TRUE	reported	textfile	1	210681370	0.0147265	5.5423e-07	14306	ebi-a-GCST90016948	|| id:ebi-a-GCST90016948	TRUE	reported	2	TRUE	0.00181958	14306		FALSE	TRUE	26.0748
rs148376875	T	G	T	G	0.084515	-0.1108		0.1307	FALSE	FALSE	FALSE	giscome.012vs3456.age-gender-5PC.meta1	0.0742	0.1354	outcome	TRUE	reported	textfile	3	170126707	0.0179163	2.08027e-06	14306	ebi-a-GCST90016948	|| id:ebi-a-GCST90016948	TRUE	reported	2	TRUE	0.00155324	14306		FALSE	TRUE	22.2521
rs2206482	T	G	T	G	-0.0569105	-0.0104		0.4351	FALSE	FALSE	FALSE	giscome.012vs3456.age-gender-5PC.meta1	0.0478	0.8277	outcome	TRUE	reported	textfile	20	9771109	0.0117486	1.30377e-06	14306	ebi-a-GCST90016948	|| id:ebi-a-GCST90016948	TRUE	reported	2	TRUE	0.00163773	14306		FALSE	TRUE	23.4646
rs2278540	G	A	G	A	0.0554249	-0.0524		0.3178	FALSE	FALSE	FALSE	giscome.012vs3456.age-gender-5PC.meta1	0.046	0.2546	outcome	TRUE	reported	textfile	3	32408916	0.0123265	8.43587e-06	14306	ebi-a-GCST90016948	|| id:ebi-a-GCST90016948	TRUE	reported	2	TRUE	0.00141143	14306		FALSE	TRUE	20.2176
rs34660375	A	G	A	G	-0.0805894	0.0549		0.1878	FALSE	FALSE	FALSE	giscome.012vs3456.age-gender-5PC.meta1	0.0685	0.4234	outcome	TRUE	reported	textfile	5	180283881	0.0178291	7.40321e-06	14306	ebi-a-GCST90016948	|| id:ebi-a-GCST90016948	TRUE	reported	2	TRUE	0.00142633	14306		FALSE	TRUE	20.4313
rs3758087	C	T	C	T	-0.0564199	-0.015		0.6847	FALSE	FALSE	FALSE	giscome.012vs3456.age-gender-5PC.meta1	0.0454	0.7404	outcome	TRUE	reported	textfile	8	23714609	0.0124655	8.60578e-06	14306	ebi-a-GCST90016948	|| id:ebi-a-GCST90016948	TRUE	reported	2	TRUE	0.0014301	14306		FALSE	TRUE	20.4854
rs3860225	A	G	A	G	0.083936	-0.0691		0.1275	FALSE	FALSE	FALSE	giscome.012vs3456.age-gender-5PC.meta1	0.064	0.2801	outcome	TRUE	reported	textfile	1	111161677	0.0167936	5.4968e-07	14306	ebi-a-GCST90016948	|| id:ebi-a-GCST90016948	TRUE	reported	2	TRUE	0.00174339	14306		FALSE	TRUE	24.9809
rs4493272	T	C	T	C	-0.0604992	0.0074		0.4204	FALSE	FALSE	FALSE	giscome.012vs3456.age-gender-5PC.meta1	0.0436	0.8657	outcome	TRUE	reported	textfile	2	118910912	0.0118027	3.02315e-07	14306	ebi-a-GCST90016948	|| id:ebi-a-GCST90016948	TRUE	reported	2	TRUE	0.0018335	14306		FALSE	TRUE	26.2746
rs4685827	T	C	T	C	-0.0679529	-0.0288		0.1869	FALSE	FALSE	FALSE	giscome.012vs3456.age-gender-5PC.meta1	0.0551	0.6017	outcome	TRUE	reported	textfile	3	4864877	0.0145407	2.77192e-06	14306	ebi-a-GCST90016948	|| id:ebi-a-GCST90016948	TRUE	reported	2	TRUE	0.00152449	14306		FALSE	TRUE	21.8396
rs7252711	G	A	G	A	0.0740876	-0.0325		0.8556	FALSE	FALSE	FALSE	giscome.012vs3456.age-gender-5PC.meta1	0.0668	0.6266	outcome	TRUE	reported	textfile	19	17460999	0.0161926	5.56583e-06	14306	ebi-a-GCST90016948	|| id:ebi-a-GCST90016948	TRUE	reported	2	TRUE	0.00146139	14306		FALSE	TRUE	20.9343
rs7975087	C	A	C	A	-0.0601448	0.0392		0.242	FALSE	FALSE	FALSE	giscome.012vs3456.age-gender-5PC.meta1	0.0496	0.43	outcome	TRUE	reported	textfile	12	21404832	0.0135454	7.59451e-06	14306	ebi-a-GCST90016948	|| id:ebi-a-GCST90016948	TRUE	reported	2	TRUE	0.00137644	14306		FALSE	TRUE	19.7157
rs912860	A	G	A	G	0.229046	0.0111		0.9668	FALSE	FALSE	FALSE	giscome.012vs3456.age-gender-5PC.meta1	0.1373	0.9356	outcome	TRUE	reported	textfile	14	33706908	0.0483124	9.29929e-07	14306	ebi-a-GCST90016948	|| id:ebi-a-GCST90016948	TRUE	reported	2	TRUE	0.00156888	14306		FALSE	TRUE	22.4765
rs9586501	G	A	G	A	0.0592681	-0.0614		0.3164	FALSE	FALSE	FALSE	giscome.012vs3456.age-gender-5PC.meta1	0.046	0.1817	outcome	TRUE	reported	textfile	13	105075823	0.0127329	2.58988e-06	14306	ebi-a-GCST90016948	|| id:ebi-a-GCST90016948	TRUE	reported	2	TRUE	0.00151242	14306		FALSE	TRUE	21.6664
rs9958960	G	A	G	A	-0.0914807	0.0498		0.1417	FALSE	FALSE	FALSE	giscome.012vs3456.age-gender-5PC.meta1	0.0681	0.4649	outcome	TRUE	reported	textfile	18	63018983	0.0173611	1.06324e-07	14306	ebi-a-GCST90016948	|| id:ebi-a-GCST90016948	TRUE	reported	2	TRUE	0.00193734	14306		FALSE	TRUE	27.7654
rs12057990	C	T	C	T	0.0589878	0.0144		0.2681	FALSE	FALSE	FALSE	giscome.012vs3456.age-gender-severity-5PC.meta1	0.055	0.7936	outcome	TRUE	reported	textfile	1	99470269	0.0132268	8.9747e-06	14306	ebi-a-GCST90016948	|| id:ebi-a-GCST90016948	TRUE	reported	2	TRUE	0.00138853	14306		FALSE	TRUE	19.8891
rs12118202	T	C	T	C	-0.0751986	0.0556		0.2015	FALSE	FALSE	FALSE	giscome.012vs3456.age-gender-severity-5PC.meta1	0.0613	0.364	outcome	TRUE	reported	textfile	1	210681370	0.0147265	5.5423e-07	14306	ebi-a-GCST90016948	|| id:ebi-a-GCST90016948	TRUE	reported	2	TRUE	0.00181958	14306		FALSE	TRUE	26.0748
rs148376875	T	G	T	G	0.084515	-0.1119		0.136	FALSE	FALSE	FALSE	giscome.012vs3456.age-gender-severity-5PC.meta1	0.0771	0.1469	outcome	TRUE	reported	textfile	3	170126707	0.0179163	2.08027e-06	14306	ebi-a-GCST90016948	|| id:ebi-a-GCST90016948	TRUE	reported	2	TRUE	0.00155324	14306		FALSE	TRUE	22.2521
rs2206482	T	G	T	G	-0.0569105	-0.0256		0.4413	FALSE	FALSE	FALSE	giscome.012vs3456.age-gender-severity-5PC.meta1	0.0504	0.6121	outcome	TRUE	reported	textfile	20	9771109	0.0117486	1.30377e-06	14306	ebi-a-GCST90016948	|| id:ebi-a-GCST90016948	TRUE	reported	2	TRUE	0.00163773	14306		FALSE	TRUE	23.4646
rs2278540	G	A	G	A	0.0554249	-0.0607		0.3178	FALSE	FALSE	FALSE	giscome.012vs3456.age-gender-severity-5PC.meta1	0.0533	0.2551	outcome	TRUE	reported	textfile	3	32408916	0.0123265	8.43587e-06	14306	ebi-a-GCST90016948	|| id:ebi-a-GCST90016948	TRUE	reported	2	TRUE	0.00141143	14306		FALSE	TRUE	20.2176
rs34660375	A	G	A	G	-0.0805894	-0.0134		0.1829	FALSE	FALSE	FALSE	giscome.012vs3456.age-gender-severity-5PC.meta1	0.0716	0.852	outcome	TRUE	reported	textfile	5	180283881	0.0178291	7.40321e-06	14306	ebi-a-GCST90016948	|| id:ebi-a-GCST90016948	TRUE	reported	2	TRUE	0.00142633	14306		FALSE	TRUE	20.4313
rs3758087	C	T	C	T	-0.0564199	0.0089		0.6855	FALSE	FALSE	FALSE	giscome.012vs3456.age-gender-severity-5PC.meta1	0.0525	0.8659	outcome	TRUE	reported	textfile	8	23714609	0.0124655	8.60578e-06	14306	ebi-a-GCST90016948	|| id:ebi-a-GCST90016948	TRUE	reported	2	TRUE	0.0014301	14306		FALSE	TRUE	20.4854
rs3860225	A	G	A	G	0.083936	-0.0121		0.1288	FALSE	FALSE	FALSE	giscome.012vs3456.age-gender-severity-5PC.meta1	0.0735	0.8697	outcome	TRUE	reported	textfile	1	111161677	0.0167936	5.4968e-07	14306	ebi-a-GCST90016948	|| id:ebi-a-GCST90016948	TRUE	reported	2	TRUE	0.00174339	14306		FALSE	TRUE	24.9809
rs4493272	T	C	T	C	-0.0604992	0.0122		0.4237	FALSE	FALSE	FALSE	giscome.012vs3456.age-gender-severity-5PC.meta1	0.0509	0.8105	outcome	TRUE	reported	textfile	2	118910912	0.0118027	3.02315e-07	14306	ebi-a-GCST90016948	|| id:ebi-a-GCST90016948	TRUE	reported	2	TRUE	0.0018335	14306		FALSE	TRUE	26.2746
rs4685827	T	C	T	C	-0.0679529	-0.0193		0.1871	FALSE	FALSE	FALSE	giscome.012vs3456.age-gender-severity-5PC.meta1	0.0638	0.7624	outcome	TRUE	reported	textfile	3	4864877	0.0145407	2.77192e-06	14306	ebi-a-GCST90016948	|| id:ebi-a-GCST90016948	TRUE	reported	2	TRUE	0.00152449	14306		FALSE	TRUE	21.8396
rs7252711	G	A	G	A	0.0740876	-0.0637		0.8562	FALSE	FALSE	FALSE	giscome.012vs3456.age-gender-severity-5PC.meta1	0.0705	0.3665	outcome	TRUE	reported	textfile	19	17460999	0.0161926	5.56583e-06	14306	ebi-a-GCST90016948	|| id:ebi-a-GCST90016948	TRUE	reported	2	TRUE	0.00146139	14306		FALSE	TRUE	20.9343
rs7975087	C	A	C	A	-0.0601448	0.0344		0.2419	FALSE	FALSE	FALSE	giscome.012vs3456.age-gender-severity-5PC.meta1	0.0576	0.5506	outcome	TRUE	reported	textfile	12	21404832	0.0135454	7.59451e-06	14306	ebi-a-GCST90016948	|| id:ebi-a-GCST90016948	TRUE	reported	2	TRUE	0.00137644	14306		FALSE	TRUE	19.7157
rs912860	A	G	A	G	0.229046	0.0253		0.9672	FALSE	FALSE	FALSE	giscome.012vs3456.age-gender-severity-5PC.meta1	0.1612	0.8751	outcome	TRUE	reported	textfile	14	33706908	0.0483124	9.29929e-07	14306	ebi-a-GCST90016948	|| id:ebi-a-GCST90016948	TRUE	reported	2	TRUE	0.00156888	14306		FALSE	TRUE	22.4765
rs9586501	G	A	G	A	0.0592681	-0.0345		0.3161	FALSE	FALSE	FALSE	giscome.012vs3456.age-gender-severity-5PC.meta1	0.0533	0.5172	outcome	TRUE	reported	textfile	13	105075823	0.0127329	2.58988e-06	14306	ebi-a-GCST90016948	|| id:ebi-a-GCST90016948	TRUE	reported	2	TRUE	0.00151242	14306		FALSE	TRUE	21.6664
rs9958960	G	A	G	A	-0.0914807	-0.0487		0.1436	FALSE	FALSE	FALSE	giscome.012vs3456.age-gender-severity-5PC.meta1	0.0713	0.4945	outcome	TRUE	reported	textfile	18	63018983	0.0173611	1.06324e-07	14306	ebi-a-GCST90016948	|| id:ebi-a-GCST90016948	TRUE	reported	2	TRUE	0.00193734	14306		FALSE	TRUE	27.7654
rs1035406	G	A	G	A	-0.11354	-0.0533		0.1083	FALSE	FALSE	FALSE	giscome.012vs3456.age-gender-5PC.meta1	0.0691	0.4408	outcome	TRUE	reported	textfile	5	119372737	0.0250863	5.84454e-06	14306	ebi-a-GCST90016949	|| id:ebi-a-GCST90016949	TRUE	reported	2	TRUE	0.00143003	14306		FALSE	TRUE	20.4845
rs11591293	G	T	G	T	0.0743184	-0.0715		0.3846	FALSE	FALSE	FALSE	giscome.012vs3456.age-gender-5PC.meta1	0.0429	0.09557	outcome	TRUE	reported	textfile	10	113419797	0.0158724	2.67147e-06	14306	ebi-a-GCST90016949	|| id:ebi-a-GCST90016949	TRUE	reported	2	TRUE	0.00153033	14306		FALSE	TRUE	21.9234
rs13336560	C	T	C	T	-0.0701719	-0.0006		0.4742	FALSE	FALSE	FALSE	giscome.012vs3456.age-gender-5PC.meta1	0.0494	0.9904	outcome	TRUE	reported	textfile	16	88554243	0.0158061	9.17339e-06	14306	ebi-a-GCST90016949	|| id:ebi-a-GCST90016949	TRUE	reported	2	TRUE	0.00137601	14306		FALSE	TRUE	19.7096
rs1549633	A	C	A	C	0.0999312	0.0003		0.1448	FALSE	FALSE	FALSE	giscome.012vs3456.age-gender-5PC.meta1	0.0673	0.9962	outcome	TRUE	reported	textfile	5	27945645	0.0218634	4.70392e-06	14306	ebi-a-GCST90016949	|| id:ebi-a-GCST90016949	TRUE	reported	2	TRUE	0.0014584	14306		FALSE	TRUE	20.8914
rs1923415	A	G	A	G	-0.0999238	0.0449		0.1328	FALSE	FALSE	FALSE	giscome.012vs3456.age-gender-5PC.meta1	0.063	0.4763	outcome	TRUE	reported	textfile	6	89268715	0.0227326	9.63696e-06	14306	ebi-a-GCST90016949	|| id:ebi-a-GCST90016949	TRUE	reported	2	TRUE	0.00134895	14306		FALSE	TRUE	19.3214
rs3754624	C	T	C	T	0.0971389	0.0055		0.1779	FALSE	FALSE	FALSE	giscome.012vs3456.age-gender-5PC.meta1	0.0559	0.9213	outcome	TRUE	reported	textfile	2	225633812	0.0200064	1.71479e-06	14306	ebi-a-GCST90016949	|| id:ebi-a-GCST90016949	TRUE	reported	2	TRUE	0.00164542	14306		FALSE	TRUE	23.5748
rs4278423	T	C	T	C	0.107529	0.001		0.121	FALSE	FALSE	FALSE	giscome.012vs3456.age-gender-5PC.meta1	0.0668	0.9884	outcome	TRUE	reported	textfile	10	2670553	0.0235725	3.12018e-06	14306	ebi-a-GCST90016949	|| id:ebi-a-GCST90016949	TRUE	reported	2	TRUE	0.00145262	14306		FALSE	TRUE	20.8085
rs55876211	C	T	C	T	-0.0911851	-0.0388		0.1849	FALSE	FALSE	FALSE	giscome.012vs3456.age-gender-5PC.meta1	0.0555	0.4844	outcome	TRUE	reported	textfile	3	84471266	0.0196395	2.86682e-06	14306	ebi-a-GCST90016949	|| id:ebi-a-GCST90016949	TRUE	reported	2	TRUE	0.00150479	14306		FALSE	TRUE	21.5569
rs61933850	G	A	G	A	0.164808	0.0137		0.0727	FALSE	FALSE	FALSE	giscome.012vs3456.age-gender-5PC.meta1	0.104	0.8953	outcome	TRUE	reported	textfile	12	73139398	0.0360647	7.22587e-06	14306	ebi-a-GCST90016949	|| id:ebi-a-GCST90016949	TRUE	reported	2	TRUE	0.00145781	14306		FALSE	TRUE	20.883
rs6679026	T	C	T	C	0.111984	-0.0219		0.1073	FALSE	FALSE	FALSE	giscome.012vs3456.age-gender-5PC.meta1	0.0684	0.7483	outcome	TRUE	reported	textfile	1	78619512	0.0251088	9.94672e-06	14306	ebi-a-GCST90016949	|| id:ebi-a-GCST90016949	TRUE	reported	2	TRUE	0.00138867	14306		FALSE	TRUE	19.8912
rs7001029	C	T	C	T	0.117366	0.0423		0.0977	FALSE	FALSE	FALSE	giscome.012vs3456.age-gender-5PC.meta1	0.0729	0.562	outcome	TRUE	reported	textfile	8	131958403	0.0261324	5.34749e-06	14306	ebi-a-GCST90016949	|| id:ebi-a-GCST90016949	TRUE	reported	2	TRUE	0.00140817	14306		FALSE	TRUE	20.1709
rs72714493	A	G	A	G	0.0816858	-0.0436		0.2265	FALSE	FALSE	FALSE	giscome.012vs3456.age-gender-5PC.meta1	0.0517	0.3992	outcome	TRUE	reported	textfile	1	92206218	0.0180791	7.3492e-06	14306	ebi-a-GCST90016949	|| id:ebi-a-GCST90016949	TRUE	reported	2	TRUE	0.00142516	14306		FALSE	TRUE	20.4145
rs74354280	C	T	C	T	-0.0911896	0.0486		0.175	FALSE	FALSE	FALSE	giscome.012vs3456.age-gender-5PC.meta1	0.0575	0.3978	outcome	TRUE	reported	textfile	4	134192918	0.0204907	6.67298e-06	14306	ebi-a-GCST90016949	|| id:ebi-a-GCST90016949	TRUE	reported	2	TRUE	0.00138267	14306		FALSE	TRUE	19.8051
rs76784716	A	G	A	G	0.136049	0.007		0.0782	FALSE	FALSE	FALSE	giscome.012vs3456.age-gender-5PC.meta1	0.0889	0.937	outcome	TRUE	reported	textfile	2	169033340	0.0285767	1.48988e-06	14306	ebi-a-GCST90016949	|| id:ebi-a-GCST90016949	TRUE	reported	2	TRUE	0.00158205	14306		FALSE	TRUE	22.6656
rs9813022	A	G	A	G	-0.0842444	0.105		0.3118	FALSE	FALSE	FALSE	giscome.012vs3456.age-gender-5PC.meta1	0.0453	0.02036	outcome	TRUE	reported	textfile	3	13726736	0.0163583	2.53122e-07	14306	ebi-a-GCST90016949	|| id:ebi-a-GCST90016949	TRUE	reported	2	TRUE	0.00185073	14306		FALSE	TRUE	26.522
rs1035406	G	A	G	A	-0.11354	-0.0611		0.1094	FALSE	FALSE	FALSE	giscome.012vs3456.age-gender-severity-5PC.meta1	0.0797	0.4432	outcome	TRUE	reported	textfile	5	119372737	0.0250863	5.84454e-06	14306	ebi-a-GCST90016949	|| id:ebi-a-GCST90016949	TRUE	reported	2	TRUE	0.00143003	14306		FALSE	TRUE	20.4845
rs11591293	G	T	G	T	0.0743184	-0.0641		0.385	FALSE	FALSE	FALSE	giscome.012vs3456.age-gender-severity-5PC.meta1	0.0501	0.2007	outcome	TRUE	reported	textfile	10	113419797	0.0158724	2.67147e-06	14306	ebi-a-GCST90016949	|| id:ebi-a-GCST90016949	TRUE	reported	2	TRUE	0.00153033	14306		FALSE	TRUE	21.9234
rs13336560	C	T	C	T	-0.0701719	-0.0098		0.4733	FALSE	FALSE	FALSE	giscome.012vs3456.age-gender-severity-5PC.meta1	0.0578	0.8656	outcome	TRUE	reported	textfile	16	88554243	0.0158061	9.17339e-06	14306	ebi-a-GCST90016949	|| id:ebi-a-GCST90016949	TRUE	reported	2	TRUE	0.00137601	14306		FALSE	TRUE	19.7096
rs1549633	A	C	A	C	0.0999312	-0.0336		0.1488	FALSE	FALSE	FALSE	giscome.012vs3456.age-gender-severity-5PC.meta1	0.0695	0.6284	outcome	TRUE	reported	textfile	5	27945645	0.0218634	4.70392e-06	14306	ebi-a-GCST90016949	|| id:ebi-a-GCST90016949	TRUE	reported	2	TRUE	0.0014584	14306		FALSE	TRUE	20.8914
rs1923415	A	G	A	G	-0.0999238	0.0186		0.133	FALSE	FALSE	FALSE	giscome.012vs3456.age-gender-severity-5PC.meta1	0.0736	0.8007	outcome	TRUE	reported	textfile	6	89268715	0.0227326	9.63696e-06	14306	ebi-a-GCST90016949	|| id:ebi-a-GCST90016949	TRUE	reported	2	TRUE	0.00134895	14306		FALSE	TRUE	19.3214
rs3754624	C	T	C	T	0.0971389	0.0037		0.1766	FALSE	FALSE	FALSE	giscome.012vs3456.age-gender-severity-5PC.meta1	0.0647	0.954	outcome	TRUE	reported	textfile	2	225633812	0.0200064	1.71479e-06	14306	ebi-a-GCST90016949	|| id:ebi-a-GCST90016949	TRUE	reported	2	TRUE	0.00164542	14306		FALSE	TRUE	23.5748
rs4278423	T	C	T	C	0.107529	-0.0465		0.1218	FALSE	FALSE	FALSE	giscome.012vs3456.age-gender-severity-5PC.meta1	0.0776	0.5489	outcome	TRUE	reported	textfile	10	2670553	0.0235725	3.12018e-06	14306	ebi-a-GCST90016949	|| id:ebi-a-GCST90016949	TRUE	reported	2	TRUE	0.00145262	14306		FALSE	TRUE	20.8085
rs55876211	C	T	C	T	-0.0911851	-0.062		0.1858	FALSE	FALSE	FALSE	giscome.012vs3456.age-gender-severity-5PC.meta1	0.0647	0.3378	outcome	TRUE	reported	textfile	3	84471266	0.0196395	2.86682e-06	14306	ebi-a-GCST90016949	|| id:ebi-a-GCST90016949	TRUE	reported	2	TRUE	0.00150479	14306		FALSE	TRUE	21.5569
rs61933850	G	A	G	A	0.164808	0.0166		0.0708	FALSE	FALSE	FALSE	giscome.012vs3456.age-gender-severity-5PC.meta1	0.109	0.8791	outcome	TRUE	reported	textfile	12	73139398	0.0360647	7.22587e-06	14306	ebi-a-GCST90016949	|| id:ebi-a-GCST90016949	TRUE	reported	2	TRUE	0.00145781	14306		FALSE	TRUE	20.883
rs6679026	T	C	T	C	0.111984	-0.0147		0.1067	FALSE	FALSE	FALSE	giscome.012vs3456.age-gender-severity-5PC.meta1	0.079	0.8522	outcome	TRUE	reported	textfile	1	78619512	0.0251088	9.94672e-06	14306	ebi-a-GCST90016949	|| id:ebi-a-GCST90016949	TRUE	reported	2	TRUE	0.00138867	14306		FALSE	TRUE	19.8912
rs7001029	C	T	C	T	0.117366	0.0298		0.0971	FALSE	FALSE	FALSE	giscome.012vs3456.age-gender-severity-5PC.meta1	0.085	0.7258	outcome	TRUE	reported	textfile	8	131958403	0.0261324	5.34749e-06	14306	ebi-a-GCST90016949	|| id:ebi-a-GCST90016949	TRUE	reported	2	TRUE	0.00140817	14306		FALSE	TRUE	20.1709
rs72714493	A	G	A	G	0.0816858	-0.0522		0.2259	FALSE	FALSE	FALSE	giscome.012vs3456.age-gender-severity-5PC.meta1	0.0596	0.3811	outcome	TRUE	reported	textfile	1	92206218	0.0180791	7.3492e-06	14306	ebi-a-GCST90016949	|| id:ebi-a-GCST90016949	TRUE	reported	2	TRUE	0.00142516	14306		FALSE	TRUE	20.4145
rs74354280	C	T	C	T	-0.0911896	0.0563		0.1766	FALSE	FALSE	FALSE	giscome.012vs3456.age-gender-severity-5PC.meta1	0.0671	0.4012	outcome	TRUE	reported	textfile	4	134192918	0.0204907	6.67298e-06	14306	ebi-a-GCST90016949	|| id:ebi-a-GCST90016949	TRUE	reported	2	TRUE	0.00138267	14306		FALSE	TRUE	19.8051
rs76784716	A	G	A	G	0.136049	-0.0494		0.0757	FALSE	FALSE	FALSE	giscome.012vs3456.age-gender-severity-5PC.meta1	0.0948	0.6024	outcome	TRUE	reported	textfile	2	169033340	0.0285767	1.48988e-06	14306	ebi-a-GCST90016949	|| id:ebi-a-GCST90016949	TRUE	reported	2	TRUE	0.00158205	14306		FALSE	TRUE	22.6656
rs9813022	A	G	A	G	-0.0842444	0.1163		0.3125	FALSE	FALSE	FALSE	giscome.012vs3456.age-gender-severity-5PC.meta1	0.0525	0.02693	outcome	TRUE	reported	textfile	3	13726736	0.0163583	2.53122e-07	14306	ebi-a-GCST90016949	|| id:ebi-a-GCST90016949	TRUE	reported	2	TRUE	0.00185073	14306		FALSE	TRUE	26.522
rs10217435	C	T	C	T	-0.0883756	-0.0556		0.0796	FALSE	FALSE	FALSE	giscome.012vs3456.age-gender-5PC.meta1	0.0873	0.5242	outcome	TRUE	reported	textfile	9	86052655	0.0197506	6.50759e-06	14306	ebi-a-GCST90016950	|| id:ebi-a-GCST90016950	TRUE	reported	2	TRUE	0.00139778	14306		FALSE	TRUE	20.0218
rs10832801	A	C	A	C	-0.0534763	0.0217		0.2681	FALSE	FALSE	FALSE	giscome.012vs3456.age-gender-5PC.meta1	0.0499	0.6641	outcome	TRUE	reported	textfile	11	17589129	0.0122666	7.50412e-06	14306	ebi-a-GCST90016950	|| id:ebi-a-GCST90016950	TRUE	reported	2	TRUE	0.00132691	14306		FALSE	TRUE	19.0053
rs1939881	G	A	G	A	-0.105589	-0.0768		0.0623	FALSE	FALSE	FALSE	giscome.012vs3456.age-gender-5PC.meta1	0.0887	0.3867	outcome	TRUE	reported	textfile	11	95304834	0.0206213	5.64378e-07	14306	ebi-a-GCST90016950	|| id:ebi-a-GCST90016950	TRUE	reported	2	TRUE	0.00182958	14306		FALSE	TRUE	26.2183
rs2447496	A	G	A	G	0.0549203	0.0589		0.7389	FALSE	FALSE	FALSE	giscome.012vs3456.age-gender-5PC.meta1	0.0496	0.235	outcome	TRUE	reported	textfile	8	99188924	0.0121904	6.08611e-06	14306	ebi-a-GCST90016950	|| id:ebi-a-GCST90016950	TRUE	reported	2	TRUE	0.00141696	14306		FALSE	TRUE	20.2969
rs2833282	G	A	G	A	0.0711137	-0.0803		0.1282	FALSE	FALSE	FALSE	giscome.012vs3456.age-gender-5PC.meta1	0.0696	0.2487	outcome	TRUE	reported	textfile	21	32496710	0.0156966	4.31102e-06	14306	ebi-a-GCST90016950	|| id:ebi-a-GCST90016950	TRUE	reported	2	TRUE	0.0014329	14306		FALSE	TRUE	20.5256
rs35909684	A	C	A	C	-0.0850181	0.0248		0.0933	FALSE	FALSE	FALSE	giscome.012vs3456.age-gender-5PC.meta1	0.0756	0.7427	outcome	TRUE	reported	textfile	8	144441740	0.0191539	7.09823e-06	14306	ebi-a-GCST90016950	|| id:ebi-a-GCST90016950	TRUE	reported	2	TRUE	0.00137548	14306		FALSE	TRUE	19.7019
rs36021379	A	G	A	G	-0.0656005	-0.0527		0.1811	FALSE	FALSE	FALSE	giscome.012vs3456.age-gender-5PC.meta1	0.058	0.3634	outcome	TRUE	reported	textfile	21	28515912	0.0144903	7.19515e-06	14306	ebi-a-GCST90016950	|| id:ebi-a-GCST90016950	TRUE	reported	2	TRUE	0.0014308	14306		FALSE	TRUE	20.4955
rs4264350	T	C	T	C	-0.0526393	0.0828		0.4155	FALSE	FALSE	FALSE	giscome.012vs3456.age-gender-5PC.meta1	0.0475	0.08112	outcome	TRUE	reported	textfile	15	71658642	0.0108555	1.34831e-06	14306	ebi-a-GCST90016950	|| id:ebi-a-GCST90016950	TRUE	reported	2	TRUE	0.00164116	14306		FALSE	TRUE	23.5137
rs59663348	G	A	G	A	0.0570915	0.0615		0.2097	FALSE	FALSE	FALSE	giscome.012vs3456.age-gender-5PC.meta1	0.0529	0.245	outcome	TRUE	reported	textfile	18	4069710	0.0125048	6.12238e-06	14306	ebi-a-GCST90016950	|| id:ebi-a-GCST90016950	TRUE	reported	2	TRUE	0.00145512	14306		FALSE	TRUE	20.8444
rs6744030	C	T	C	T	0.0696747	0.1039		0.1371	FALSE	FALSE	FALSE	giscome.012vs3456.age-gender-5PC.meta1	0.0633	0.1007	outcome	TRUE	reported	textfile	2	174257127	0.0157103	9.31515e-06	14306	ebi-a-GCST90016950	|| id:ebi-a-GCST90016950	TRUE	reported	2	TRUE	0.00137318	14306		FALSE	TRUE	19.669
rs67705352	T	G	T	G	-0.0549688	-0.1162		0.3845	FALSE	FALSE	FALSE	giscome.012vs3456.age-gender-5PC.meta1	0.0438	0.007944	outcome	TRUE	reported	textfile	1	19790706	0.0110534	6.57552e-07	14306	ebi-a-GCST90016950	|| id:ebi-a-GCST90016950	TRUE	reported	2	TRUE	0.00172597	14306		FALSE	TRUE	24.7309
rs6837275	A	G	A	G	0.0570355	-0.0682		0.2963	FALSE	FALSE	FALSE	giscome.012vs3456.age-gender-5PC.meta1	0.0476	0.1524	outcome	TRUE	reported	textfile	4	187842232	0.011887	1.447e-06	14306	ebi-a-GCST90016950	|| id:ebi-a-GCST90016950	TRUE	reported	2	TRUE	0.0016069	14306		FALSE	TRUE	23.0222
rs7242694	C	T	C	T	-0.0618674	0.0612		0.204	FALSE	FALSE	FALSE	giscome.012vs3456.age-gender-5PC.meta1	0.0542	0.2593	outcome	TRUE	reported	textfile	18	10338470	0.0134882	5.80711e-06	14306	ebi-a-GCST90016950	|| id:ebi-a-GCST90016950	TRUE	reported	2	TRUE	0.00146866	14306		FALSE	TRUE	21.0385
rs74474130	T	G	T	G	0.137747	0.1367		0.0585	FALSE	FALSE	FALSE	giscome.012vs3456.age-gender-5PC.meta1	0.1016	0.1786	outcome	TRUE	reported	textfile	14	90270821	0.0295688	3.61377e-06	14306	ebi-a-GCST90016950	|| id:ebi-a-GCST90016950	TRUE	reported	2	TRUE	0.00151489	14306		FALSE	TRUE	21.7019
rs77885767	C	T	C	T	-0.156209	0.1442		0.0496	FALSE	FALSE	FALSE	giscome.012vs3456.age-gender-5PC.meta1	0.0989	0.1447	outcome	TRUE	reported	textfile	14	21548634	0.0336482	2.84695e-06	14306	ebi-a-GCST90016950	|| id:ebi-a-GCST90016950	TRUE	reported	2	TRUE	0.00150445	14306		FALSE	TRUE	21.552
rs9389714	C	T	C	T	-0.0636841	-0.0164		0.1574	FALSE	FALSE	FALSE	giscome.012vs3456.age-gender-5PC.meta1	0.0591	0.7812	outcome	TRUE	reported	textfile	6	100244667	0.0143416	8.79063e-06	14306	ebi-a-GCST90016950	|| id:ebi-a-GCST90016950	TRUE	reported	2	TRUE	0.00137661	14306		FALSE	TRUE	19.7182
rs9578457	G	A	G	A	-0.141478	-0.0036		0.0537	FALSE	FALSE	FALSE	giscome.012vs3456.age-gender-5PC.meta1	0.0983	0.9706	outcome	TRUE	reported	textfile	13	22867356	0.0315848	3.99448e-06	14306	ebi-a-GCST90016950	|| id:ebi-a-GCST90016950	TRUE	reported	2	TRUE	0.00140073	14306		FALSE	TRUE	20.0642
rs9603208	G	T	G	T	0.0821173	0.1176		0.1091	FALSE	FALSE	FALSE	giscome.012vs3456.age-gender-5PC.meta1	0.0662	0.07568	outcome	TRUE	reported	textfile	13	38044689	0.0159596	1.91801e-07	14306	ebi-a-GCST90016950	|| id:ebi-a-GCST90016950	TRUE	reported	2	TRUE	0.00184742	14306		FALSE	TRUE	26.4744
rs10217435	C	T	C	T	-0.0883756	-0.0354		0.08	FALSE	FALSE	FALSE	giscome.012vs3456.age-gender-severity-5PC.meta1	0.0934	0.7045	outcome	TRUE	reported	textfile	9	86052655	0.0197506	6.50759e-06	14306	ebi-a-GCST90016950	|| id:ebi-a-GCST90016950	TRUE	reported	2	TRUE	0.00139778	14306		FALSE	TRUE	20.0218
rs10832801	A	C	A	C	-0.0534763	0.0144		0.2683	FALSE	FALSE	FALSE	giscome.012vs3456.age-gender-severity-5PC.meta1	0.0584	0.8049	outcome	TRUE	reported	textfile	11	17589129	0.0122666	7.50412e-06	14306	ebi-a-GCST90016950	|| id:ebi-a-GCST90016950	TRUE	reported	2	TRUE	0.00132691	14306		FALSE	TRUE	19.0053
rs1939881	G	A	G	A	-0.105589	-0.2243		0.0622	FALSE	FALSE	FALSE	giscome.012vs3456.age-gender-severity-5PC.meta1	0.104	0.03103	outcome	TRUE	reported	textfile	11	95304834	0.0206213	5.64378e-07	14306	ebi-a-GCST90016950	|| id:ebi-a-GCST90016950	TRUE	reported	2	TRUE	0.00182958	14306		FALSE	TRUE	26.2183
rs2447496	A	G	A	G	0.0549203	0.0275		0.7367	FALSE	FALSE	FALSE	giscome.012vs3456.age-gender-severity-5PC.meta1	0.0572	0.6306	outcome	TRUE	reported	textfile	8	99188924	0.0121904	6.08611e-06	14306	ebi-a-GCST90016950	|| id:ebi-a-GCST90016950	TRUE	reported	2	TRUE	0.00141696	14306		FALSE	TRUE	20.2969
rs2833282	G	A	G	A	0.0711137	-0.0403		0.1229	FALSE	FALSE	FALSE	giscome.012vs3456.age-gender-severity-5PC.meta1	0.0758	0.5949	outcome	TRUE	reported	textfile	21	32496710	0.0156966	4.31102e-06	14306	ebi-a-GCST90016950	|| id:ebi-a-GCST90016950	TRUE	reported	2	TRUE	0.0014329	14306		FALSE	TRUE	20.5256
rs35909684	A	C	A	C	-0.0850181	0.101		0.0933	FALSE	FALSE	FALSE	giscome.012vs3456.age-gender-severity-5PC.meta1	0.0863	0.242	outcome	TRUE	reported	textfile	8	144441740	0.0191539	7.09823e-06	14306	ebi-a-GCST90016950	|| id:ebi-a-GCST90016950	TRUE	reported	2	TRUE	0.00137548	14306		FALSE	TRUE	19.7019
rs36021379	A	G	A	G	-0.0656005	-0.0512		0.1808	FALSE	FALSE	FALSE	giscome.012vs3456.age-gender-severity-5PC.meta1	0.067	0.4447	outcome	TRUE	reported	textfile	21	28515912	0.0144903	7.19515e-06	14306	ebi-a-GCST90016950	|| id:ebi-a-GCST90016950	TRUE	reported	2	TRUE	0.0014308	14306		FALSE	TRUE	20.4955
rs4264350	T	C	T	C	-0.0526393	0.1099		0.4092	FALSE	FALSE	FALSE	giscome.012vs3456.age-gender-severity-5PC.meta1	0.0498	0.02723	outcome	TRUE	reported	textfile	15	71658642	0.0108555	1.34831e-06	14306	ebi-a-GCST90016950	|| id:ebi-a-GCST90016950	TRUE	reported	2	TRUE	0.00164116	14306		FALSE	TRUE	23.5137
rs59663348	G	A	G	A	0.0570915	0.0257		0.2096	FALSE	FALSE	FALSE	giscome.012vs3456.age-gender-severity-5PC.meta1	0.0616	0.6764	outcome	TRUE	reported	textfile	18	4069710	0.0125048	6.12238e-06	14306	ebi-a-GCST90016950	|| id:ebi-a-GCST90016950	TRUE	reported	2	TRUE	0.00145512	14306		FALSE	TRUE	20.8444
rs6744030	C	T	C	T	0.0696747	0.1406		0.1363	FALSE	FALSE	FALSE	giscome.012vs3456.age-gender-severity-5PC.meta1	0.0742	0.05797	outcome	TRUE	reported	textfile	2	174257127	0.0157103	9.31515e-06	14306	ebi-a-GCST90016950	|| id:ebi-a-GCST90016950	TRUE	reported	2	TRUE	0.00137318	14306		FALSE	TRUE	19.669
rs67705352	T	G	T	G	-0.0549688	-0.1033		0.3831	FALSE	FALSE	FALSE	giscome.012vs3456.age-gender-severity-5PC.meta1	0.0512	0.04363	outcome	TRUE	reported	textfile	1	19790706	0.0110534	6.57552e-07	14306	ebi-a-GCST90016950	|| id:ebi-a-GCST90016950	TRUE	reported	2	TRUE	0.00172597	14306		FALSE	TRUE	24.7309
rs6837275	A	G	A	G	0.0570355	-0.0395		0.2978	FALSE	FALSE	FALSE	giscome.012vs3456.age-gender-severity-5PC.meta1	0.0549	0.4719	outcome	TRUE	reported	textfile	4	187842232	0.011887	1.447e-06	14306	ebi-a-GCST90016950	|| id:ebi-a-GCST90016950	TRUE	reported	2	TRUE	0.0016069	14306		FALSE	TRUE	23.0222
rs7242694	C	T	C	T	-0.0618674	0.0798		0.2036	FALSE	FALSE	FALSE	giscome.012vs3456.age-gender-severity-5PC.meta1	0.0631	0.2063	outcome	TRUE	reported	textfile	18	10338470	0.0134882	5.80711e-06	14306	ebi-a-GCST90016950	|| id:ebi-a-GCST90016950	TRUE	reported	2	TRUE	0.00146866	14306		FALSE	TRUE	21.0385
rs74474130	T	G	T	G	0.137747	0.1542		0.0585	FALSE	FALSE	FALSE	giscome.012vs3456.age-gender-severity-5PC.meta1	0.1169	0.187	outcome	TRUE	reported	textfile	14	90270821	0.0295688	3.61377e-06	14306	ebi-a-GCST90016950	|| id:ebi-a-GCST90016950	TRUE	reported	2	TRUE	0.00151489	14306		FALSE	TRUE	21.7019
rs77885767	C	T	C	T	-0.156209	0.1245		0.0493	FALSE	FALSE	FALSE	giscome.012vs3456.age-gender-severity-5PC.meta1	0.1148	0.2781	outcome	TRUE	reported	textfile	14	21548634	0.0336482	2.84695e-06	14306	ebi-a-GCST90016950	|| id:ebi-a-GCST90016950	TRUE	reported	2	TRUE	0.00150445	14306		FALSE	TRUE	21.552
rs9389714	C	T	C	T	-0.0636841	-0.022		0.157	FALSE	FALSE	FALSE	giscome.012vs3456.age-gender-severity-5PC.meta1	0.0693	0.7506	outcome	TRUE	reported	textfile	6	100244667	0.0143416	8.79063e-06	14306	ebi-a-GCST90016950	|| id:ebi-a-GCST90016950	TRUE	reported	2	TRUE	0.00137661	14306		FALSE	TRUE	19.7182
rs9578457	G	A	G	A	-0.141478	-0.0121		0.054	FALSE	FALSE	FALSE	giscome.012vs3456.age-gender-severity-5PC.meta1	0.1156	0.9165	outcome	TRUE	reported	textfile	13	22867356	0.0315848	3.99448e-06	14306	ebi-a-GCST90016950	|| id:ebi-a-GCST90016950	TRUE	reported	2	TRUE	0.00140073	14306		FALSE	TRUE	20.0642
rs9603208	G	T	G	T	0.0821173	0.1375		0.11	FALSE	FALSE	FALSE	giscome.012vs3456.age-gender-severity-5PC.meta1	0.076	0.0704	outcome	TRUE	reported	textfile	13	38044689	0.0159596	1.91801e-07	14306	ebi-a-GCST90016950	|| id:ebi-a-GCST90016950	TRUE	reported	2	TRUE	0.00184742	14306		FALSE	TRUE	26.4744
rs10093275	T	C	T	C	-0.0534595	0.018		0.7073	FALSE	FALSE	FALSE	giscome.012vs3456.age-gender-5PC.meta1	0.0512	0.7257	outcome	TRUE	reported	textfile	8	69732887	0.011677	5.35229e-06	14306	ebi-a-GCST90016951	|| id:ebi-a-GCST90016951	TRUE	reported	2	TRUE	0.00146317	14306		FALSE	TRUE	20.9598
rs10166469	C	T	C	T	0.053336	-0.0261		0.7471	FALSE	FALSE	FALSE	giscome.012vs3456.age-gender-5PC.meta1	0.0493	0.5964	outcome	TRUE	reported	textfile	2	29829167	0.0120209	8.52158e-06	14306	ebi-a-GCST90016951	|| id:ebi-a-GCST90016951	TRUE	reported	2	TRUE	0.0013744	14306		FALSE	TRUE	19.6864
rs1158100	G	A	G	A	0.0490539	-0.0188		0.6329	FALSE	FALSE	FALSE	giscome.012vs3456.age-gender-5PC.meta1	0.0442	0.6708	outcome	TRUE	reported	textfile	8	4555684	0.0109865	8.60855e-06	14306	ebi-a-GCST90016951	|| id:ebi-a-GCST90016951	TRUE	reported	2	TRUE	0.00139177	14306		FALSE	TRUE	19.9356
rs1612733	T	C	T	C	0.108708	-0.0222		0.057	FALSE	FALSE	FALSE	giscome.012vs3456.age-gender-5PC.meta1	0.0935	0.8121	outcome	TRUE	reported	textfile	1	107661606	0.0238006	4.22435e-06	14306	ebi-a-GCST90016951	|| id:ebi-a-GCST90016951	TRUE	reported	2	TRUE	0.00145632	14306		FALSE	TRUE	20.8616
rs17376049	T	C	T	C	0.0848534	0.029		0.1042	FALSE	FALSE	FALSE	giscome.012vs3456.age-gender-5PC.meta1	0.0697	0.6779	outcome	TRUE	reported	textfile	1	61425267	0.0172114	7.29625e-07	14306	ebi-a-GCST90016951	|| id:ebi-a-GCST90016951	TRUE	reported	2	TRUE	0.00169633	14306		FALSE	TRUE	24.3056
rs2113833	C	T	C	T	-0.169146	-0.0125		0.9537	FALSE	FALSE	FALSE	giscome.012vs3456.age-gender-5PC.meta1	0.1048	0.9054	outcome	TRUE	reported	textfile	2	218216801	0.0355009	1.14464e-06	14306	ebi-a-GCST90016951	|| id:ebi-a-GCST90016951	TRUE	reported	2	TRUE	0.00158452	14306		FALSE	TRUE	22.701
rs55793120	T	C	T	C	0.13822	0.0409		0.0685	FALSE	FALSE	FALSE	giscome.012vs3456.age-gender-5PC.meta1	0.1005	0.6837	outcome	TRUE	reported	textfile	12	47384118	0.0266152	1.44338e-07	14306	ebi-a-GCST90016951	|| id:ebi-a-GCST90016951	TRUE	reported	2	TRUE	0.00188194	14306		FALSE	TRUE	26.9701
rs56199908	T	C	T	C	-0.199327	0.1069		0.061	FALSE	FALSE	FALSE	giscome.012vs3456.age-gender-5PC.meta1	0.0924	0.2471	outcome	TRUE	reported	textfile	9	2801371	0.0410444	1.66414e-06	14306	ebi-a-GCST90016951	|| id:ebi-a-GCST90016951	TRUE	reported	2	TRUE	0.00164608	14306		FALSE	TRUE	23.5844
rs76724913	T	G	T	G	0.0901053	-0.1862		0.0791	FALSE	FALSE	FALSE	giscome.012vs3456.age-gender-5PC.meta1	0.0924	0.04387	outcome	TRUE	reported	textfile	1	24473669	0.0203104	9.60484e-06	14306	ebi-a-GCST90016951	|| id:ebi-a-GCST90016951	TRUE	reported	2	TRUE	0.00137407	14306		FALSE	TRUE	19.6818
rs10093275	T	C	T	C	-0.0534595	0.0485		0.7121	FALSE	FALSE	FALSE	giscome.012vs3456.age-gender-severity-5PC.meta1	0.0544	0.3733	outcome	TRUE	reported	textfile	8	69732887	0.011677	5.35229e-06	14306	ebi-a-GCST90016951	|| id:ebi-a-GCST90016951	TRUE	reported	2	TRUE	0.00146317	14306		FALSE	TRUE	20.9598
rs10166469	C	T	C	T	0.053336	-0.0254		0.7475	FALSE	FALSE	FALSE	giscome.012vs3456.age-gender-severity-5PC.meta1	0.0574	0.6578	outcome	TRUE	reported	textfile	2	29829167	0.0120209	8.52158e-06	14306	ebi-a-GCST90016951	|| id:ebi-a-GCST90016951	TRUE	reported	2	TRUE	0.0013744	14306		FALSE	TRUE	19.6864
rs1158100	G	A	G	A	0.0490539	0.0075		0.6314	FALSE	FALSE	FALSE	giscome.012vs3456.age-gender-severity-5PC.meta1	0.0513	0.8835	outcome	TRUE	reported	textfile	8	4555684	0.0109865	8.60855e-06	14306	ebi-a-GCST90016951	|| id:ebi-a-GCST90016951	TRUE	reported	2	TRUE	0.00139177	14306		FALSE	TRUE	19.9356
rs1612733	T	C	T	C	0.108708	-0.0148		0.0574	FALSE	FALSE	FALSE	giscome.012vs3456.age-gender-severity-5PC.meta1	0.1088	0.8917	outcome	TRUE	reported	textfile	1	107661606	0.0238006	4.22435e-06	14306	ebi-a-GCST90016951	|| id:ebi-a-GCST90016951	TRUE	reported	2	TRUE	0.00145632	14306		FALSE	TRUE	20.8616
rs17376049	T	C	T	C	0.0848534	0.048		0.1048	FALSE	FALSE	FALSE	giscome.012vs3456.age-gender-severity-5PC.meta1	0.0807	0.5518	outcome	TRUE	reported	textfile	1	61425267	0.0172114	7.29625e-07	14306	ebi-a-GCST90016951	|| id:ebi-a-GCST90016951	TRUE	reported	2	TRUE	0.00169633	14306		FALSE	TRUE	24.3056
rs2113833	C	T	C	T	-0.169146	0.0472		0.9538	FALSE	FALSE	FALSE	giscome.012vs3456.age-gender-severity-5PC.meta1	0.1206	0.6957	outcome	TRUE	reported	textfile	2	218216801	0.0355009	1.14464e-06	14306	ebi-a-GCST90016951	|| id:ebi-a-GCST90016951	TRUE	reported	2	TRUE	0.00158452	14306		FALSE	TRUE	22.701
rs55793120	T	C	T	C	0.13822	0.0149		0.0664	FALSE	FALSE	FALSE	giscome.012vs3456.age-gender-severity-5PC.meta1	0.1062	0.8885	outcome	TRUE	reported	textfile	12	47384118	0.0266152	1.44338e-07	14306	ebi-a-GCST90016951	|| id:ebi-a-GCST90016951	TRUE	reported	2	TRUE	0.00188194	14306		FALSE	TRUE	26.9701
rs56199908	T	C	T	C	-0.199327	0.1124		0.0604	FALSE	FALSE	FALSE	giscome.012vs3456.age-gender-severity-5PC.meta1	0.1075	0.2959	outcome	TRUE	reported	textfile	9	2801371	0.0410444	1.66414e-06	14306	ebi-a-GCST90016951	|| id:ebi-a-GCST90016951	TRUE	reported	2	TRUE	0.00164608	14306		FALSE	TRUE	23.5844
rs76724913	T	G	T	G	0.0901053	-0.2266		0.0783	FALSE	FALSE	FALSE	giscome.012vs3456.age-gender-severity-5PC.meta1	0.0947	0.0167	outcome	TRUE	reported	textfile	1	24473669	0.0203104	9.60484e-06	14306	ebi-a-GCST90016951	|| id:ebi-a-GCST90016951	TRUE	reported	2	TRUE	0.00137407	14306		FALSE	TRUE	19.6818
rs10028567	C	T	C	T	-0.0934027	0.0502		0.097	FALSE	FALSE	FALSE	giscome.012vs3456.age-gender-5PC.meta1	0.0721	0.4865	outcome	TRUE	reported	textfile	4	53657577	0.0190343	3.72495e-06	14306	ebi-a-GCST90016952	|| id:ebi-a-GCST90016952	TRUE	reported	2	TRUE	0.00168057	14306		FALSE	TRUE	24.0794
rs11110281	T	C	T	C	-0.130554	0.1801		0.0701	FALSE	FALSE	FALSE	giscome.012vs3456.age-gender-5PC.meta1	0.0823	0.02865	outcome	TRUE	reported	textfile	12	100584014	0.0225943	1.40136e-08	14306	ebi-a-GCST90016952	|| id:ebi-a-GCST90016952	TRUE	reported	2	TRUE	0.00232869	14306		FALSE	TRUE	33.3874
rs16950051	A	G	A	G	0.107008	-0.0749		0.0602	FALSE	FALSE	FALSE	giscome.012vs3456.age-gender-5PC.meta1	0.0956	0.4336	outcome	TRUE	reported	textfile	12	120729505	0.0236973	5.33814e-06	14306	ebi-a-GCST90016952	|| id:ebi-a-GCST90016952	TRUE	reported	2	TRUE	0.0014235	14306		FALSE	TRUE	20.3908
rs2370083	G	T	G	T	-0.0842751	-0.0363		0.0963	FALSE	FALSE	FALSE	giscome.012vs3456.age-gender-5PC.meta1	0.0793	0.6472	outcome	TRUE	reported	textfile	14	97526750	0.0184509	4.25667e-06	14306	ebi-a-GCST90016952	|| id:ebi-a-GCST90016952	TRUE	reported	2	TRUE	0.00145637	14306		FALSE	TRUE	20.8624
rs35344081	G	A	G	A	0.0609349	0.0067		0.2472	FALSE	FALSE	FALSE	giscome.012vs3456.age-gender-5PC.meta1	0.0535	0.9009	outcome	TRUE	reported	textfile	16	991253	0.0129703	2.63846e-06	14306	ebi-a-GCST90016952	|| id:ebi-a-GCST90016952	TRUE	reported	2	TRUE	0.00154065	14306		FALSE	TRUE	22.0715
rs4968759	A	G	A	G	-0.0544035	0.0186		0.4408	FALSE	FALSE	FALSE	giscome.012vs3456.age-gender-5PC.meta1	0.0424	0.6603	outcome	TRUE	reported	textfile	17	61298020	0.0111271	8.91887e-07	14306	ebi-a-GCST90016952	|| id:ebi-a-GCST90016952	TRUE	reported	2	TRUE	0.00166843	14306		FALSE	TRUE	23.9051
rs57646748	G	A	G	A	-0.088021	0.0805		0.0775	FALSE	FALSE	FALSE	giscome.012vs3456.age-gender-5PC.meta1	0.0839	0.3369	outcome	TRUE	reported	textfile	4	37452858	0.019876	7.88352e-06	14306	ebi-a-GCST90016952	|| id:ebi-a-GCST90016952	TRUE	reported	2	TRUE	0.00136918	14306		FALSE	TRUE	19.6117
rs6806351	T	C	T	C	-0.0619209	-0.0126		0.2167	FALSE	FALSE	FALSE	giscome.012vs3456.age-gender-5PC.meta1	0.0519	0.8083	outcome	TRUE	reported	textfile	3	132058723	0.0135744	6.93793e-06	14306	ebi-a-GCST90016952	|| id:ebi-a-GCST90016952	TRUE	reported	2	TRUE	0.00145259	14306		FALSE	TRUE	20.8081
rs72739637	A	G	A	G	0.0927983	0.0101		0.1048	FALSE	FALSE	FALSE	giscome.012vs3456.age-gender-5PC.meta1	0.0712	0.8868	outcome	TRUE	reported	textfile	15	41663393	0.0192021	1.82163e-06	14306	ebi-a-GCST90016952	|| id:ebi-a-GCST90016952	TRUE	reported	2	TRUE	0.00163011	14306		FALSE	TRUE	23.3551
rs77968078	G	A	G	A	-0.0993013	-0.1574		0.0644	FALSE	FALSE	FALSE	giscome.012vs3456.age-gender-5PC.meta1	0.0968	0.1039	outcome	TRUE	reported	textfile	1	240441766	0.0224788	7.93341e-06	14306	ebi-a-GCST90016952	|| id:ebi-a-GCST90016952	TRUE	reported	2	TRUE	0.00136243	14306		FALSE	TRUE	19.5148
rs7916711	A	G	A	G	0.0959639	0.1832		0.0664	FALSE	FALSE	FALSE	giscome.012vs3456.age-gender-5PC.meta1	0.0855	0.03208	outcome	TRUE	reported	textfile	10	28588269	0.021545	6.32732e-06	14306	ebi-a-GCST90016952	|| id:ebi-a-GCST90016952	TRUE	reported	2	TRUE	0.00138504	14306		FALSE	TRUE	19.8391
rs957755	T	G	T	G	-0.0642449	0.0157		0.1753	FALSE	FALSE	FALSE	giscome.012vs3456.age-gender-5PC.meta1	0.0604	0.7951	outcome	TRUE	reported	textfile	7	46778653	0.0142702	7.41515e-06	14306	ebi-a-GCST90016952	|| id:ebi-a-GCST90016952	TRUE	reported	2	TRUE	0.00141496	14306		FALSE	TRUE	20.2683
rs9903102	C	A	C	A	-0.0693015	0.0499		0.1446	FALSE	FALSE	FALSE	giscome.012vs3456.age-gender-5PC.meta1	0.0612	0.4153	outcome	TRUE	reported	textfile	17	80576624	0.0154096	4.91802e-06	14306	ebi-a-GCST90016952	|| id:ebi-a-GCST90016952	TRUE	reported	2	TRUE	0.00141199	14306		FALSE	TRUE	20.2257
rs10028567	C	T	C	T	-0.0934027	0.0035		0.0974	FALSE	FALSE	FALSE	giscome.012vs3456.age-gender-severity-5PC.meta1	0.0855	0.9677	outcome	TRUE	reported	textfile	4	53657577	0.0190343	3.72495e-06	14306	ebi-a-GCST90016952	|| id:ebi-a-GCST90016952	TRUE	reported	2	TRUE	0.00168057	14306		FALSE	TRUE	24.0794
rs11110281	T	C	T	C	-0.130554	0.2344		0.0704	FALSE	FALSE	FALSE	giscome.012vs3456.age-gender-severity-5PC.meta1	0.0941	0.01279	outcome	TRUE	reported	textfile	12	100584014	0.0225943	1.40136e-08	14306	ebi-a-GCST90016952	|| id:ebi-a-GCST90016952	TRUE	reported	2	TRUE	0.00232869	14306		FALSE	TRUE	33.3874
rs16950051	A	G	A	G	0.107008	0.04		0.0596	FALSE	FALSE	FALSE	giscome.012vs3456.age-gender-severity-5PC.meta1	0.1102	0.7163	outcome	TRUE	reported	textfile	12	120729505	0.0236973	5.33814e-06	14306	ebi-a-GCST90016952	|| id:ebi-a-GCST90016952	TRUE	reported	2	TRUE	0.0014235	14306		FALSE	TRUE	20.3908
rs2370083	G	T	G	T	-0.0842751	-0.0686		0.0981	FALSE	FALSE	FALSE	giscome.012vs3456.age-gender-severity-5PC.meta1	0.0831	0.4094	outcome	TRUE	reported	textfile	14	97526750	0.0184509	4.25667e-06	14306	ebi-a-GCST90016952	|| id:ebi-a-GCST90016952	TRUE	reported	2	TRUE	0.00145637	14306		FALSE	TRUE	20.8624
rs35344081	G	A	G	A	0.0609349	0.0135		0.2449	FALSE	FALSE	FALSE	giscome.012vs3456.age-gender-severity-5PC.meta1	0.0567	0.8115	outcome	TRUE	reported	textfile	16	991253	0.0129703	2.63846e-06	14306	ebi-a-GCST90016952	|| id:ebi-a-GCST90016952	TRUE	reported	2	TRUE	0.00154065	14306		FALSE	TRUE	22.0715
rs4968759	A	G	A	G	-0.0544035	0.0593		0.4412	FALSE	FALSE	FALSE	giscome.012vs3456.age-gender-severity-5PC.meta1	0.0495	0.2313	outcome	TRUE	reported	textfile	17	61298020	0.0111271	8.91887e-07	14306	ebi-a-GCST90016952	|| id:ebi-a-GCST90016952	TRUE	reported	2	TRUE	0.00166843	14306		FALSE	TRUE	23.9051
rs57646748	G	A	G	A	-0.088021	0.0626		0.0778	FALSE	FALSE	FALSE	giscome.012vs3456.age-gender-severity-5PC.meta1	0.0975	0.5209	outcome	TRUE	reported	textfile	4	37452858	0.019876	7.88352e-06	14306	ebi-a-GCST90016952	|| id:ebi-a-GCST90016952	TRUE	reported	2	TRUE	0.00136918	14306		FALSE	TRUE	19.6117
rs6806351	T	C	T	C	-0.0619209	0.0054		0.2172	FALSE	FALSE	FALSE	giscome.012vs3456.age-gender-severity-5PC.meta1	0.0602	0.9289	outcome	TRUE	reported	textfile	3	132058723	0.0135744	6.93793e-06	14306	ebi-a-GCST90016952	|| id:ebi-a-GCST90016952	TRUE	reported	2	TRUE	0.00145259	14306		FALSE	TRUE	20.8081
rs72739637	A	G	A	G	0.0927983	0.0475		0.1057	FALSE	FALSE	FALSE	giscome.012vs3456.age-gender-severity-5PC.meta1	0.0826	0.5651	outcome	TRUE	reported	textfile	15	41663393	0.0192021	1.82163e-06	14306	ebi-a-GCST90016952	|| id:ebi-a-GCST90016952	TRUE	reported	2	TRUE	0.00163011	14306		FALSE	TRUE	23.3551
rs77968078	G	A	G	A	-0.0993013	-0.1127		0.0615	FALSE	FALSE	FALSE	giscome.012vs3456.age-gender-severity-5PC.meta1	0.1035	0.2763	outcome	TRUE	reported	textfile	1	240441766	0.0224788	7.93341e-06	14306	ebi-a-GCST90016952	|| id:ebi-a-GCST90016952	TRUE	reported	2	TRUE	0.00136243	14306		FALSE	TRUE	19.5148
rs7916711	A	G	A	G	0.0959639	0.21		0.0669	FALSE	FALSE	FALSE	giscome.012vs3456.age-gender-severity-5PC.meta1	0.0998	0.03546	outcome	TRUE	reported	textfile	10	28588269	0.021545	6.32732e-06	14306	ebi-a-GCST90016952	|| id:ebi-a-GCST90016952	TRUE	reported	2	TRUE	0.00138504	14306		FALSE	TRUE	19.8391
rs957755	T	G	T	G	-0.0642449	0.0293		0.1762	FALSE	FALSE	FALSE	giscome.012vs3456.age-gender-severity-5PC.meta1	0.0646	0.6506	outcome	TRUE	reported	textfile	7	46778653	0.0142702	7.41515e-06	14306	ebi-a-GCST90016952	|| id:ebi-a-GCST90016952	TRUE	reported	2	TRUE	0.00141496	14306		FALSE	TRUE	20.2683
rs9903102	C	A	C	A	-0.0693015	-0.0047		0.1457	FALSE	FALSE	FALSE	giscome.012vs3456.age-gender-severity-5PC.meta1	0.071	0.9472	outcome	TRUE	reported	textfile	17	80576624	0.0154096	4.91802e-06	14306	ebi-a-GCST90016952	|| id:ebi-a-GCST90016952	TRUE	reported	2	TRUE	0.00141199	14306		FALSE	TRUE	20.2257
rs111810795	C	T	C	T	-0.0867108	-0.09		0.1118	FALSE	FALSE	FALSE	giscome.012vs3456.age-gender-5PC.meta1	0.0707	0.2027	outcome	TRUE	reported	textfile	14	102897930	0.0180573	1.72926e-06	14306	ebi-a-GCST90016956	|| id:ebi-a-GCST90016956	TRUE	reported	2	TRUE	0.00160947	14306		FALSE	TRUE	23.059
rs114889439	A	G	A	G	-0.253809	-0.0232		0.05	FALSE	FALSE	FALSE	giscome.012vs3456.age-gender-5PC.meta1	0.1049	0.8249	outcome	TRUE	reported	textfile	13	61597625	0.0539169	6.19028e-06	14306	ebi-a-GCST90016956	|| id:ebi-a-GCST90016956	TRUE	reported	2	TRUE	0.0015468	14306		FALSE	TRUE	22.1597
rs11700976	C	A	C	A	0.0503337	-0.0563		0.4824	FALSE	FALSE	FALSE	giscome.012vs3456.age-gender-5PC.meta1	0.0422	0.1826	outcome	TRUE	reported	textfile	21	35576123	0.0113763	9.2538e-06	14306	ebi-a-GCST90016956	|| id:ebi-a-GCST90016956	TRUE	reported	2	TRUE	0.00136667	14306		FALSE	TRUE	19.5756
rs12186441	G	A	G	A	0.208096	-0.122		0.0494	FALSE	FALSE	FALSE	giscome.012vs3456.age-gender-5PC.meta1	0.1033	0.2375	outcome	TRUE	reported	textfile	5	132646303	0.0453999	4.52856e-06	14306	ebi-a-GCST90016956	|| id:ebi-a-GCST90016956	TRUE	reported	2	TRUE	0.00146664	14306		FALSE	TRUE	21.0096
rs12668619	A	G	A	G	0.055301	0.0142		0.3526	FALSE	FALSE	FALSE	giscome.012vs3456.age-gender-5PC.meta1	0.0442	0.7476	outcome	TRUE	reported	textfile	7	21637810	0.0117654	2.57365e-06	14306	ebi-a-GCST90016956	|| id:ebi-a-GCST90016956	TRUE	reported	2	TRUE	0.00154214	14306		FALSE	TRUE	22.0929
rs12741784	C	T	C	T	-0.0621452	-0.0357		0.3629	FALSE	FALSE	FALSE	giscome.012vs3456.age-gender-5PC.meta1	0.0438	0.4143	outcome	TRUE	reported	textfile	1	50088819	0.0119266	1.28493e-07	14306	ebi-a-GCST90016956	|| id:ebi-a-GCST90016956	TRUE	reported	2	TRUE	0.00189453	14306		FALSE	TRUE	27.1508
rs1442060	A	G	A	G	0.0514024	0.0057		0.5021	FALSE	FALSE	FALSE	giscome.012vs3456.age-gender-5PC.meta1	0.0462	0.9011	outcome	TRUE	reported	textfile	4	46366067	0.0112125	4.50671e-06	14306	ebi-a-GCST90016956	|| id:ebi-a-GCST90016956	TRUE	reported	2	TRUE	0.00146712	14306		FALSE	TRUE	21.0166
rs1693340	T	C	T	C	0.0818934	-0.0025		0.1133	FALSE	FALSE	FALSE	giscome.012vs3456.age-gender-5PC.meta1	0.0684	0.9704	outcome	TRUE	reported	textfile	18	30208691	0.018245	9.25273e-06	14306	ebi-a-GCST90016956	|| id:ebi-a-GCST90016956	TRUE	reported	2	TRUE	0.00140651	14306		FALSE	TRUE	20.147
rs2175069	G	A	G	A	0.0526752	0.0272		0.613	FALSE	FALSE	FALSE	giscome.012vs3456.age-gender-5PC.meta1	0.0478	0.5688	outcome	TRUE	reported	textfile	4	23317124	0.0114886	4.63554e-06	14306	ebi-a-GCST90016956	|| id:ebi-a-GCST90016956	TRUE	reported	2	TRUE	0.00146752	14306		FALSE	TRUE	21.0222
rs2561116	T	G	T	G	-0.083617	-0.1853		0.0966	FALSE	FALSE	FALSE	giscome.012vs3456.age-gender-5PC.meta1	0.0747	0.01317	outcome	TRUE	reported	textfile	5	38348199	0.0187159	7.88515e-06	14306	ebi-a-GCST90016956	|| id:ebi-a-GCST90016956	TRUE	reported	2	TRUE	0.00139349	14306		FALSE	TRUE	19.9603
rs2585520	G	T	G	T	-0.0904972	-0.017		0.0871	FALSE	FALSE	FALSE	giscome.012vs3456.age-gender-5PC.meta1	0.0785	0.8285	outcome	TRUE	reported	textfile	13	78785141	0.0200428	5.26926e-06	14306	ebi-a-GCST90016956	|| id:ebi-a-GCST90016956	TRUE	reported	2	TRUE	0.00142324	14306		FALSE	TRUE	20.387
rs4263802	A	G	A	G	-0.050942	0.0178		0.5982	FALSE	FALSE	FALSE	giscome.012vs3456.age-gender-5PC.meta1	0.0432	0.6797	outcome	TRUE	reported	textfile	8	138319508	0.0114921	7.45006e-06	14306	ebi-a-GCST90016956	|| id:ebi-a-GCST90016956	TRUE	reported	2	TRUE	0.00137183	14306		FALSE	TRUE	19.6496
rs4461038	G	A	G	A	0.0554965	0.0059		0.648	FALSE	FALSE	FALSE	giscome.012vs3456.age-gender-5PC.meta1	0.0443	0.8945	outcome	TRUE	reported	textfile	15	78546996	0.0119467	3.73474e-06	14306	ebi-a-GCST90016956	|| id:ebi-a-GCST90016956	TRUE	reported	2	TRUE	0.00150634	14306		FALSE	TRUE	21.5792
rs4797169	T	C	T	C	0.0587799	0.0445		0.2529	FALSE	FALSE	FALSE	giscome.012vs3456.age-gender-5PC.meta1	0.0535	0.4058	outcome	TRUE	reported	textfile	18	462180	0.0128297	4.49345e-06	14306	ebi-a-GCST90016956	|| id:ebi-a-GCST90016956	TRUE	reported	2	TRUE	0.00146531	14306		FALSE	TRUE	20.9906
rs61264131	A	C	A	C	0.202367	0.0874		0.0521	FALSE	FALSE	FALSE	giscome.012vs3456.age-gender-5PC.meta1	0.1006	0.3849	outcome	TRUE	reported	textfile	6	139188534	0.0464388	6.74544e-06	14306	ebi-a-GCST90016956	|| id:ebi-a-GCST90016956	TRUE	reported	2	TRUE	0.00132582	14306		FALSE	TRUE	18.9897
rs6692542	G	A	G	A	-0.0534397	-0.0685		0.6067	FALSE	FALSE	FALSE	giscome.012vs3456.age-gender-5PC.meta1	0.0439	0.1183	outcome	TRUE	reported	textfile	1	244391618	0.0118254	8.67981e-06	14306	ebi-a-GCST90016956	|| id:ebi-a-GCST90016956	TRUE	reported	2	TRUE	0.00142567	14306		FALSE	TRUE	20.4219
rs6909981	C	T	C	T	-0.0638696	0.0626		0.2039	FALSE	FALSE	FALSE	giscome.012vs3456.age-gender-5PC.meta1	0.0576	0.2773	outcome	TRUE	reported	textfile	6	75534152	0.0141765	5.47621e-06	14306	ebi-a-GCST90016956	|| id:ebi-a-GCST90016956	TRUE	reported	2	TRUE	0.00141702	14306		FALSE	TRUE	20.2979
rs79535861	A	C	A	C	0.100666	0.1183		0.0871	FALSE	FALSE	FALSE	giscome.012vs3456.age-gender-5PC.meta1	0.0775	0.127	outcome	TRUE	reported	textfile	13	38326692	0.0207016	1.57688e-06	14306	ebi-a-GCST90016956	|| id:ebi-a-GCST90016956	TRUE	reported	2	TRUE	0.00165038	14306		FALSE	TRUE	23.646
rs9345168	A	C	A	C	-0.0509102	-0.0233		0.5183	FALSE	FALSE	FALSE	giscome.012vs3456.age-gender-5PC.meta1	0.0416	0.5755	outcome	TRUE	reported	textfile	6	92380922	0.0113253	8.48887e-06	14306	ebi-a-GCST90016956	|| id:ebi-a-GCST90016956	TRUE	reported	2	TRUE	0.00141072	14306		FALSE	TRUE	20.2074
rs111810795	C	T	C	T	-0.0867108	-0.1086		0.112	FALSE	FALSE	FALSE	giscome.012vs3456.age-gender-severity-5PC.meta1	0.0816	0.1832	outcome	TRUE	reported	textfile	14	102897930	0.0180573	1.72926e-06	14306	ebi-a-GCST90016956	|| id:ebi-a-GCST90016956	TRUE	reported	2	TRUE	0.00160947	14306		FALSE	TRUE	23.059
rs114889439	A	G	A	G	-0.253809	-0.0948		0.0504	FALSE	FALSE	FALSE	giscome.012vs3456.age-gender-severity-5PC.meta1	0.1214	0.4349	outcome	TRUE	reported	textfile	13	61597625	0.0539169	6.19028e-06	14306	ebi-a-GCST90016956	|| id:ebi-a-GCST90016956	TRUE	reported	2	TRUE	0.0015468	14306		FALSE	TRUE	22.1597
rs11700976	C	A	C	A	0.0503337	-0.0579		0.4815	FALSE	FALSE	FALSE	giscome.012vs3456.age-gender-severity-5PC.meta1	0.0489	0.2362	outcome	TRUE	reported	textfile	21	35576123	0.0113763	9.2538e-06	14306	ebi-a-GCST90016956	|| id:ebi-a-GCST90016956	TRUE	reported	2	TRUE	0.00136667	14306		FALSE	TRUE	19.5756
rs12186441	G	A	G	A	0.208096	-0.0392		0.0498	FALSE	FALSE	FALSE	giscome.012vs3456.age-gender-severity-5PC.meta1	0.1189	0.7414	outcome	TRUE	reported	textfile	5	132646303	0.0453999	4.52856e-06	14306	ebi-a-GCST90016956	|| id:ebi-a-GCST90016956	TRUE	reported	2	TRUE	0.00146664	14306		FALSE	TRUE	21.0096
rs12668619	A	G	A	G	0.055301	0.0389		0.3514	FALSE	FALSE	FALSE	giscome.012vs3456.age-gender-severity-5PC.meta1	0.0511	0.4466	outcome	TRUE	reported	textfile	7	21637810	0.0117654	2.57365e-06	14306	ebi-a-GCST90016956	|| id:ebi-a-GCST90016956	TRUE	reported	2	TRUE	0.00154214	14306		FALSE	TRUE	22.0929
rs12741784	C	T	C	T	-0.0621452	-0.0247		0.3633	FALSE	FALSE	FALSE	giscome.012vs3456.age-gender-severity-5PC.meta1	0.051	0.6277	outcome	TRUE	reported	textfile	1	50088819	0.0119266	1.28493e-07	14306	ebi-a-GCST90016956	|| id:ebi-a-GCST90016956	TRUE	reported	2	TRUE	0.00189453	14306		FALSE	TRUE	27.1508
rs1442060	A	G	A	G	0.0514024	0.0455		0.4959	FALSE	FALSE	FALSE	giscome.012vs3456.age-gender-severity-5PC.meta1	0.0488	0.3507	outcome	TRUE	reported	textfile	4	46366067	0.0112125	4.50671e-06	14306	ebi-a-GCST90016956	|| id:ebi-a-GCST90016956	TRUE	reported	2	TRUE	0.00146712	14306		FALSE	TRUE	21.0166
rs1693340	T	C	T	C	0.0818934	0.0533		0.114	FALSE	FALSE	FALSE	giscome.012vs3456.age-gender-severity-5PC.meta1	0.0792	0.5011	outcome	TRUE	reported	textfile	18	30208691	0.018245	9.25273e-06	14306	ebi-a-GCST90016956	|| id:ebi-a-GCST90016956	TRUE	reported	2	TRUE	0.00140651	14306		FALSE	TRUE	20.147
rs2175069	G	A	G	A	0.0526752	0.0172		0.6137	FALSE	FALSE	FALSE	giscome.012vs3456.age-gender-severity-5PC.meta1	0.0505	0.7337	outcome	TRUE	reported	textfile	4	23317124	0.0114886	4.63554e-06	14306	ebi-a-GCST90016956	|| id:ebi-a-GCST90016956	TRUE	reported	2	TRUE	0.00146752	14306		FALSE	TRUE	21.0222
rs2561116	T	G	T	G	-0.083617	-0.1546		0.0969	FALSE	FALSE	FALSE	giscome.012vs3456.age-gender-severity-5PC.meta1	0.0856	0.07097	outcome	TRUE	reported	textfile	5	38348199	0.0187159	7.88515e-06	14306	ebi-a-GCST90016956	|| id:ebi-a-GCST90016956	TRUE	reported	2	TRUE	0.00139349	14306		FALSE	TRUE	19.9603
rs2585520	G	T	G	T	-0.0904972	-0.0022		0.0884	FALSE	FALSE	FALSE	giscome.012vs3456.age-gender-severity-5PC.meta1	0.0904	0.9808	outcome	TRUE	reported	textfile	13	78785141	0.0200428	5.26926e-06	14306	ebi-a-GCST90016956	|| id:ebi-a-GCST90016956	TRUE	reported	2	TRUE	0.00142324	14306		FALSE	TRUE	20.387
rs4263802	A	G	A	G	-0.050942	-0.0195		0.5995	FALSE	FALSE	FALSE	giscome.012vs3456.age-gender-severity-5PC.meta1	0.05	0.6963	outcome	TRUE	reported	textfile	8	138319508	0.0114921	7.45006e-06	14306	ebi-a-GCST90016956	|| id:ebi-a-GCST90016956	TRUE	reported	2	TRUE	0.00137183	14306		FALSE	TRUE	19.6496
rs4461038	G	A	G	A	0.0554965	0.0137		0.6477	FALSE	FALSE	FALSE	giscome.012vs3456.age-gender-severity-5PC.meta1	0.0514	0.7897	outcome	TRUE	reported	textfile	15	78546996	0.0119467	3.73474e-06	14306	ebi-a-GCST90016956	|| id:ebi-a-GCST90016956	TRUE	reported	2	TRUE	0.00150634	14306		FALSE	TRUE	21.5792
rs4797169	T	C	T	C	0.0587799	0.0398		0.2543	FALSE	FALSE	FALSE	giscome.012vs3456.age-gender-severity-5PC.meta1	0.0567	0.4832	outcome	TRUE	reported	textfile	18	462180	0.0128297	4.49345e-06	14306	ebi-a-GCST90016956	|| id:ebi-a-GCST90016956	TRUE	reported	2	TRUE	0.00146531	14306		FALSE	TRUE	20.9906
rs61264131	A	C	A	C	0.202367	0.0449		0.0528	FALSE	FALSE	FALSE	giscome.012vs3456.age-gender-severity-5PC.meta1	0.1173	0.7017	outcome	TRUE	reported	textfile	6	139188534	0.0464388	6.74544e-06	14306	ebi-a-GCST90016956	|| id:ebi-a-GCST90016956	TRUE	reported	2	TRUE	0.00132582	14306		FALSE	TRUE	18.9897
rs6692542	G	A	G	A	-0.0534397	-0.0503		0.6083	FALSE	FALSE	FALSE	giscome.012vs3456.age-gender-severity-5PC.meta1	0.0509	0.3228	outcome	TRUE	reported	textfile	1	244391618	0.0118254	8.67981e-06	14306	ebi-a-GCST90016956	|| id:ebi-a-GCST90016956	TRUE	reported	2	TRUE	0.00142567	14306		FALSE	TRUE	20.4219
rs6909981	C	T	C	T	-0.0638696	0.0572		0.2104	FALSE	FALSE	FALSE	giscome.012vs3456.age-gender-severity-5PC.meta1	0.0606	0.3452	outcome	TRUE	reported	textfile	6	75534152	0.0141765	5.47621e-06	14306	ebi-a-GCST90016956	|| id:ebi-a-GCST90016956	TRUE	reported	2	TRUE	0.00141702	14306		FALSE	TRUE	20.2979
rs79535861	A	C	A	C	0.100666	0.0188		0.0871	FALSE	FALSE	FALSE	giscome.012vs3456.age-gender-severity-5PC.meta1	0.0907	0.8359	outcome	TRUE	reported	textfile	13	38326692	0.0207016	1.57688e-06	14306	ebi-a-GCST90016956	|| id:ebi-a-GCST90016956	TRUE	reported	2	TRUE	0.00165038	14306		FALSE	TRUE	23.646
rs9345168	A	C	A	C	-0.0509102	-0.0426		0.5202	FALSE	FALSE	FALSE	giscome.012vs3456.age-gender-severity-5PC.meta1	0.0481	0.375	outcome	TRUE	reported	textfile	6	92380922	0.0113253	8.48887e-06	14306	ebi-a-GCST90016956	|| id:ebi-a-GCST90016956	TRUE	reported	2	TRUE	0.00141072	14306		FALSE	TRUE	20.2074
rs111862613	T	C	T	C	0.0907065	0.095		0.1783	FALSE	FALSE	FALSE	giscome.012vs3456.age-gender-5PC.meta1	0.0665	0.1533	outcome	TRUE	reported	textfile	12	130309670	0.0196746	3.7313e-06	14306	ebi-a-GCST90016957	|| id:ebi-a-GCST90016957	TRUE	reported	2	TRUE	0.00148376	14306		FALSE	TRUE	21.2552
rs117107102	A	G	A	G	0.204683	-0.0026		0.042	FALSE	FALSE	FALSE	giscome.012vs3456.age-gender-5PC.meta1	0.1151	0.982	outcome	TRUE	reported	textfile	18	49473635	0.0431572	2.91823e-06	14306	ebi-a-GCST90016957	|| id:ebi-a-GCST90016957	TRUE	reported	2	TRUE	0.00157006	14306		FALSE	TRUE	22.4935
rs11729256	T	C	T	C	0.0749798	0.068		0.2409	FALSE	FALSE	FALSE	giscome.012vs3456.age-gender-5PC.meta1	0.0494	0.1693	outcome	TRUE	reported	textfile	4	95027272	0.0150177	6.73085e-07	14306	ebi-a-GCST90016957	|| id:ebi-a-GCST90016957	TRUE	reported	2	TRUE	0.00173967	14306		FALSE	TRUE	24.9277
rs12908520	G	A	G	A	0.0619104	0.047		0.4389	FALSE	FALSE	FALSE	giscome.012vs3456.age-gender-5PC.meta1	0.0425	0.269	outcome	TRUE	reported	textfile	15	97570657	0.0130946	2.15139e-06	14306	ebi-a-GCST90016957	|| id:ebi-a-GCST90016957	TRUE	reported	2	TRUE	0.0015603	14306		FALSE	TRUE	22.3534
rs2602429	T	C	T	C	-0.0745516	-0.0964		0.7798	FALSE	FALSE	FALSE	giscome.012vs3456.age-gender-5PC.meta1	0.0517	0.06227	outcome	TRUE	reported	textfile	16	81063149	0.0156195	2.69942e-06	14306	ebi-a-GCST90016957	|| id:ebi-a-GCST90016957	TRUE	reported	2	TRUE	0.00159012	14306		FALSE	TRUE	22.7814
rs4936098	G	A	G	A	-0.0648691	-0.0171		0.6385	FALSE	FALSE	FALSE	giscome.012vs3456.age-gender-5PC.meta1	0.0438	0.6966	outcome	TRUE	reported	textfile	11	130280667	0.0135928	1.1293e-06	14306	ebi-a-GCST90016957	|| id:ebi-a-GCST90016957	TRUE	reported	2	TRUE	0.00158968	14306		FALSE	TRUE	22.775
rs61779207	G	A	G	A	-0.0758811	0.0117		0.1889	FALSE	FALSE	FALSE	giscome.012vs3456.age-gender-5PC.meta1	0.0539	0.8275	outcome	TRUE	reported	textfile	1	41074472	0.0167762	6.63025e-06	14306	ebi-a-GCST90016957	|| id:ebi-a-GCST90016957	TRUE	reported	2	TRUE	0.00142824	14306		FALSE	TRUE	20.4588
rs74542928	T	C	T	C	0.112124	-0.0452		0.0914	FALSE	FALSE	FALSE	giscome.012vs3456.age-gender-5PC.meta1	0.0749	0.5459	outcome	TRUE	reported	textfile	4	100544188	0.0236422	1.64611e-06	14306	ebi-a-GCST90016957	|| id:ebi-a-GCST90016957	TRUE	reported	2	TRUE	0.00156993	14306		FALSE	TRUE	22.4917
rs9349825	A	G	A	G	-0.0704354	-0.0451		0.2832	FALSE	FALSE	FALSE	giscome.012vs3456.age-gender-5PC.meta1	0.0477	0.3449	outcome	TRUE	reported	textfile	6	56341481	0.0147128	2.51287e-06	14306	ebi-a-GCST90016957	|| id:ebi-a-GCST90016957	TRUE	reported	2	TRUE	0.0015997	14306		FALSE	TRUE	22.9188
rs941682	G	A	G	A	-0.0631526	-0.0163		0.2849	FALSE	FALSE	FALSE	giscome.012vs3456.age-gender-5PC.meta1	0.0473	0.7307	outcome	TRUE	reported	textfile	20	31867840	0.0143767	9.5812e-06	14306	ebi-a-GCST90016957	|| id:ebi-a-GCST90016957	TRUE	reported	2	TRUE	0.00134717	14306		FALSE	TRUE	19.2959
rs111862613	T	C	T	C	0.0907065	0.0764		0.1781	FALSE	FALSE	FALSE	giscome.012vs3456.age-gender-severity-5PC.meta1	0.0771	0.3218	outcome	TRUE	reported	textfile	12	130309670	0.0196746	3.7313e-06	14306	ebi-a-GCST90016957	|| id:ebi-a-GCST90016957	TRUE	reported	2	TRUE	0.00148376	14306		FALSE	TRUE	21.2552
rs117107102	A	G	A	G	0.204683	0.0053		0.0417	FALSE	FALSE	FALSE	giscome.012vs3456.age-gender-severity-5PC.meta1	0.1337	0.9684	outcome	TRUE	reported	textfile	18	49473635	0.0431572	2.91823e-06	14306	ebi-a-GCST90016957	|| id:ebi-a-GCST90016957	TRUE	reported	2	TRUE	0.00157006	14306		FALSE	TRUE	22.4935
rs11729256	T	C	T	C	0.0749798	0.0998		0.2405	FALSE	FALSE	FALSE	giscome.012vs3456.age-gender-severity-5PC.meta1	0.0575	0.08233	outcome	TRUE	reported	textfile	4	95027272	0.0150177	6.73085e-07	14306	ebi-a-GCST90016957	|| id:ebi-a-GCST90016957	TRUE	reported	2	TRUE	0.00173967	14306		FALSE	TRUE	24.9277
rs12908520	G	A	G	A	0.0619104	0.0885		0.438	FALSE	FALSE	FALSE	giscome.012vs3456.age-gender-severity-5PC.meta1	0.0495	0.07355	outcome	TRUE	reported	textfile	15	97570657	0.0130946	2.15139e-06	14306	ebi-a-GCST90016957	|| id:ebi-a-GCST90016957	TRUE	reported	2	TRUE	0.0015603	14306		FALSE	TRUE	22.3534
rs2602429	T	C	T	C	-0.0745516	-0.0425		0.7791	FALSE	FALSE	FALSE	giscome.012vs3456.age-gender-severity-5PC.meta1	0.0601	0.4799	outcome	TRUE	reported	textfile	16	81063149	0.0156195	2.69942e-06	14306	ebi-a-GCST90016957	|| id:ebi-a-GCST90016957	TRUE	reported	2	TRUE	0.00159012	14306		FALSE	TRUE	22.7814
rs4936098	G	A	G	A	-0.0648691	-0.0166		0.6384	FALSE	FALSE	FALSE	giscome.012vs3456.age-gender-severity-5PC.meta1	0.0508	0.7435	outcome	TRUE	reported	textfile	11	130280667	0.0135928	1.1293e-06	14306	ebi-a-GCST90016957	|| id:ebi-a-GCST90016957	TRUE	reported	2	TRUE	0.00158968	14306		FALSE	TRUE	22.775
rs61779207	G	A	G	A	-0.0758811	0.0174		0.19	FALSE	FALSE	FALSE	giscome.012vs3456.age-gender-severity-5PC.meta1	0.0624	0.7808	outcome	TRUE	reported	textfile	1	41074472	0.0167762	6.63025e-06	14306	ebi-a-GCST90016957	|| id:ebi-a-GCST90016957	TRUE	reported	2	TRUE	0.00142824	14306		FALSE	TRUE	20.4588
rs74542928	T	C	T	C	0.112124	-0.0515		0.0918	FALSE	FALSE	FALSE	giscome.012vs3456.age-gender-severity-5PC.meta1	0.0876	0.5565	outcome	TRUE	reported	textfile	4	100544188	0.0236422	1.64611e-06	14306	ebi-a-GCST90016957	|| id:ebi-a-GCST90016957	TRUE	reported	2	TRUE	0.00156993	14306		FALSE	TRUE	22.4917
rs9349825	A	G	A	G	-0.0704354	-0.0816		0.2848	FALSE	FALSE	FALSE	giscome.012vs3456.age-gender-severity-5PC.meta1	0.0553	0.1401	outcome	TRUE	reported	textfile	6	56341481	0.0147128	2.51287e-06	14306	ebi-a-GCST90016957	|| id:ebi-a-GCST90016957	TRUE	reported	2	TRUE	0.0015997	14306		FALSE	TRUE	22.9188
rs941682	G	A	G	A	-0.0631526	-0.0442		0.2848	FALSE	FALSE	FALSE	giscome.012vs3456.age-gender-severity-5PC.meta1	0.0545	0.4172	outcome	TRUE	reported	textfile	20	31867840	0.0143767	9.5812e-06	14306	ebi-a-GCST90016957	|| id:ebi-a-GCST90016957	TRUE	reported	2	TRUE	0.00134717	14306		FALSE	TRUE	19.2959
rs11671100	A	C	A	C	-0.160034	-0.0557		0.1776	FALSE	FALSE	FALSE	giscome.012vs3456.age-gender-5PC.meta1	0.0602	0.3549	outcome	TRUE	reported	textfile	19	711637	0.0349472	4.08037e-06	14306	ebi-a-GCST90016958	|| id:ebi-a-GCST90016958	TRUE	reported	2	TRUE	0.00146388	14306		FALSE	TRUE	20.9701
rs11764871	G	T	G	T	0.127099	-0.0482		0.2741	FALSE	FALSE	FALSE	giscome.012vs3456.age-gender-5PC.meta1	0.048	0.3148	outcome	TRUE	reported	textfile	7	146808977	0.025656	7.4929e-07	14306	ebi-a-GCST90016958	|| id:ebi-a-GCST90016958	TRUE	reported	2	TRUE	0.00171279	14306		FALSE	TRUE	24.5418
rs2944282	T	C	T	C	-0.124197	0.0691		0.2981	FALSE	FALSE	FALSE	giscome.012vs3456.age-gender-5PC.meta1	0.0468	0.1402	outcome	TRUE	reported	textfile	7	57589803	0.0257026	1.56603e-06	14306	ebi-a-GCST90016958	|| id:ebi-a-GCST90016958	TRUE	reported	2	TRUE	0.00162968	14306		FALSE	TRUE	23.349
rs34962571	A	C	A	C	-0.186945	-0.0546		0.0937	FALSE	FALSE	FALSE	giscome.012vs3456.age-gender-5PC.meta1	0.0767	0.4763	outcome	TRUE	reported	textfile	12	131103256	0.0418412	6.24827e-06	14306	ebi-a-GCST90016958	|| id:ebi-a-GCST90016958	TRUE	reported	2	TRUE	0.00139366	14306		FALSE	TRUE	19.9627
rs4396289	C	T	C	T	-0.152918	-0.0782		0.1788	FALSE	FALSE	FALSE	giscome.012vs3456.age-gender-5PC.meta1	0.0565	0.1664	outcome	TRUE	reported	textfile	11	9316730	0.0288525	1.53784e-07	14306	ebi-a-GCST90016958	|| id:ebi-a-GCST90016958	TRUE	reported	2	TRUE	0.00195993	14306		FALSE	TRUE	28.0899
rs61702987	T	C	T	C	0.145501	-0.0243		0.1693	FALSE	FALSE	FALSE	giscome.012vs3456.age-gender-5PC.meta1	0.0582	0.6766	outcome	TRUE	reported	textfile	2	31211657	0.0300007	3.07921e-06	14306	ebi-a-GCST90016958	|| id:ebi-a-GCST90016958	TRUE	reported	2	TRUE	0.00164172	14306		FALSE	TRUE	23.5217
rs62570196	C	T	C	T	-0.246101	0.0756		0.0708	FALSE	FALSE	FALSE	giscome.012vs3456.age-gender-5PC.meta1	0.0839	0.3674	outcome	TRUE	reported	textfile	9	111086170	0.0483077	2.69855e-07	14306	ebi-a-GCST90016958	|| id:ebi-a-GCST90016958	TRUE	reported	2	TRUE	0.00181113	14306		FALSE	TRUE	25.9534
rs6545794	A	G	A	G	-0.197786	0.0195		0.0686	FALSE	FALSE	FALSE	giscome.012vs3456.age-gender-5PC.meta1	0.0875	0.8234	outcome	TRUE	reported	textfile	2	60484909	0.0410495	5.97008e-07	14306	ebi-a-GCST90016958	|| id:ebi-a-GCST90016958	TRUE	reported	2	TRUE	0.00162037	14306		FALSE	TRUE	23.2154
rs67832247	C	T	C	T	-0.123489	0.033		0.2875	FALSE	FALSE	FALSE	giscome.012vs3456.age-gender-5PC.meta1	0.0583	0.5708	outcome	TRUE	reported	textfile	2	2649472	0.0266695	3.23802e-06	14306	ebi-a-GCST90016958	|| id:ebi-a-GCST90016958	TRUE	reported	2	TRUE	0.00149665	14306		FALSE	TRUE	21.4401
rs7077363	G	A	G	A	0.148942	0.0909		0.1519	FALSE	FALSE	FALSE	giscome.012vs3456.age-gender-5PC.meta1	0.0649	0.161	outcome	TRUE	reported	textfile	10	95286954	0.0318366	2.83374e-06	14306	ebi-a-GCST90016958	|| id:ebi-a-GCST90016958	TRUE	reported	2	TRUE	0.00152778	14306		FALSE	TRUE	21.8867
rs7314815	G	A	G	A	0.101088	-0.0646		0.4984	FALSE	FALSE	FALSE	giscome.012vs3456.age-gender-5PC.meta1	0.0416	0.1199	outcome	TRUE	reported	textfile	12	102525047	0.0225594	6.40088e-06	14306	ebi-a-GCST90016958	|| id:ebi-a-GCST90016958	TRUE	reported	2	TRUE	0.00140177	14306		FALSE	TRUE	20.0791
rs7627405	C	T	C	T	-0.134158	0.0085		0.1865	FALSE	FALSE	FALSE	giscome.012vs3456.age-gender-5PC.meta1	0.0576	0.8822	outcome	TRUE	reported	textfile	3	9968555	0.0301427	8.19426e-06	14306	ebi-a-GCST90016958	|| id:ebi-a-GCST90016958	TRUE	reported	2	TRUE	0.00138296	14306		FALSE	TRUE	19.8093
[truncated: 2,836 more rows]

## Sheet: Table S3
Table S3：13 taxa with a possible positive result based on the main IVW analysis
id.exposure	trait	id.outcome	outcome	exposure	method	nsnp	b	se	pval	lo_ci	up_ci	or	or_lci95	or_uci95
[truncated: 52 more rows]

## Sheet: Table S4
Table S4：Results of pleiotropy, heterogeneity and MR-PRESSO in main and comparative analysis
[truncated: 14 more rows]

[truncated: 3 more sheets: Table S5, Table S6, Table S7]
